# Supplementary material for: Multivalent designed proteins neutralize SARS-CoV-2 variants of concern and confer protection against infection in mice
Source: Sci Transl Med. Author manuscript; Available in PMC 2022 Jul 6. (PMC9258422; doi:10.1126/scitranslmed.abn1252)
Supplement: DataFileS1 [file NIHMS1816067-supplement-DataFileS1.xlsx]

## Sheet: Table S4
Abbreviation	Protein (N to C)	ORF DNA Sequence	Protein Sequence
MON1	LCB1v2.2	ATGgagaaaaaaatcAGCGCTTGGTCACACCCACAGTTCGAAAAAGGCGGTGGGTCCGGTGGCGGTAGTGGTGGATCCGCATGGTCCCACCCTCAATTTGAAAAAGGTGGTAGCGGATCCTCAGGGGACAAAGAAAATGTACTGCAGAAGATTTACGAAATTATGAAAGAATTGGAACGCTTGGGACATGCGGAAGCATCTATGCAAGTGTCAGACTTAATTTATGAATTTATGAAGACGAAGGATGAGAACTTGTTAGAAGAGGCTGAACGTCTGCTTGAGGAGGTGAAGCGTTAA	{(MEKKI)(SA(WSHPQFEK)GGGSGGGSGGSA(WSHPQFEK))GGSGSSG}[DKENVLQKIYEIMKELERLGHAEASMQVSDLIYEFMKTKDENLLEEAERLLEEVKR]
MON2	AHB2	ATGgagaaaaaaatcGGTAGCAGCGCTTGGTCACACCCACAGTTCGAAAAAGGCGGTGGGTCCGGTGGCGGTAGTGGTGGATCCGCATGGTCCCACCCTCAATTTGAAAAAGGTGGTAGCGGATCCTCAGGGAGTGGAGGCAGCGGTAGTGGCGAGCTGGAAGAGCAGGTCATGCATGTGTTGGACCAGGTATCCGAATTAGCGCACGAACTTTTACATAAGTTGACGGGCGAAGAATTGGAACGTGCAGCCTACTTTAACTGGTGGGCCACCGAAATGATGCTGGAGCTGATTAAATCTGATGATGAGCGTGAAATCCGTGAAATTGAAGAAGAAGCTCGTCGTATTCTTGAGCATTTGGAGGAGCTGGCACGCAAGTAA	{(MEKKI)GS(SA(WSHPQFEK)GGGSGGGSGGSA(WSHPQFEK))GGSGSSGSGGSGSG}[ELEEQVMHVLDQVSELAHELLHKLTGEELERAAYFNWWATEMMLELIKSDDEREIREIEEEARRILEHLEELARK]
MON3	LCB3v2.2	ATGgagaaaaaaatcAGCGCTTGGTCACACCCACAGTTCGAAAAAGGCGGTGGGTCCGGTGGCGGTAGTGGTGGATCCGCATGGTCCCACCCTCAATTTGAAAAAGGTGGTAGCGGATCCTCAGGGAACTTGGATGAGTTGCACATGCAAATGACAGATTTAGTCTATGAGGCGTTGCACTTTGCCAAGGACGAGGAGTTTCAAAAACATGTATTTCAGTTGTTTGAAAAAGCCACAAAGGCGTATAAGAACAAAGATCGCCAGAAATTAGAAAAAGTAGTGGAAGAGCTTAAAGAGCTGTTGGAGCGCCTTCTTTCGTAA	{(MEKKI)(SA(WSHPQFEK)GGGSGGGSGGSA(WSHPQFEK))GGSGSSG}[NLDELHMQMTDLVYEALHFAKDEEFQKHVFQLFEKATKAYKNKDRQKLEKVVEELKELLERLLS]
TRI1-2	SB175-6G-LCB1v2.2	ATGgagaaaaaaatcAGCGCTTGGTCACACCCACAGTTCGAAAAAGGCGGTGGGTCCGGTGGCGGTAGTGGTGGATCCGCATGGTCCCACCCTCAATTTGAAAAAGGTGGTAGCGGATCCTCAGGGAGCGAAGCGCTGGAGGAGCTGGAAAAAGCACTGCGCGAATTAAAGAAGTCAACCGATGAATTGGAGCGTAGCACGGAAGAATTAGAGAAAAATCCAAGTGAGGACGCCTTAGTCGAGAACAACCGTTTAATCGTTGAGAATAATAAGATCATCGTGGAGGTGCTTCGCATCATCGCAAAAGTATTGAAAGGTGGCGGAGGAAGTGGTGACAAAGAGAACGTATTGCAAAAAATCTACGAGATTATGAAGGAATTAGAACGTTTAGGGCACGCA…	{(MEKKI)(SA(WSHPQFEK)GGGSGGGSGGSA(WSHPQFEK))GGSGSSG}[SEALEELEKALRELKKSTDELERSTEELEKNPSEDALVENNRLIVENNKIIVEVLRIIAKVLK]{GGGGSG}[DKENVLQKIYEIMKELERLGHAEASMQVSDLIYEFMKTKDENLLEEAERLLEEVKR]{}
TRI1-2-G10	SB175-10G-LCB1v2.2	ATGgagaaaaaaatcAGCGCTTGGTCACACCCACAGTTCGAAAAAGGCGGTGGGTCCGGTGGCGGTAGTGGTGGATCCGCATGGTCCCACCCTCAATTTGAAAAAGGTGGTAGCGGATCCTCAGGGTCCGAAGCACTTGAGGAATTAGAGAAGGCGCTGCGCGAGTTAAAGAAATCTACCGACGAGTTAGAACGTAGCACGGAGGAACTTGAAAAAAACCCATCCGAGGATGCTCTGGTGGAAAATAACCGCCTTATCGTCGAAAATAATAAAATTATTGTGGAAGTATTGCGTATTATCGCCAAAGTGTTGAAGGGAGGGGGTGGTTCCGGCGGGGGTGGAAGTGATAAAGAAAACGTATTACAAAAAATTTACGAGATCATGAAGGAGTTAGAACGC…	{(MEKKI)(SA(WSHPQFEK)GGGSGGGSGGSA(WSHPQFEK))GGSGSSG}[SEALEELEKALRELKKSTDELERSTEELEKNPSEDALVENNRLIVENNKIIVEVLRIIAKVLK]{GGGGSGGGGS}[DKENVLQKIYEIMKELERLGHAEASMQVSDLIYEFMKTKDENLLEEAERLLEEVKR]{}
TRI1-3-G6	SB175.1-6G-LCB1v2.2	ATGgagaaaaaaatcAGCGCTTGGTCACACCCACAGTTCGAAAAAGGCGGTGGGTCCGGTGGCGGTAGTGGTGGATCCGCATGGTCCCACCCTCAATTTGAAAAAGGTGGTAGCGGATCCTCAGGGTCACCGGAACTTGAGAAGGCCCTTCGCGAGCTGAAGAAGTCGACCGACGAATTGGAACGCTCAACAGAGGAGTTAGAGAAAAATGGTAGTCCAGAAGCCCTTGTCGAGAACAATCGCTTGATCGTAGAGAATAATAAGATTATTGTCGAAGTTTTGCGTATCATCGCAAAAGGTGGAGGCGGATCTGGAGATAAGGAAAACGTACTTCAGAAAATCTACGAGATCATGAAAGAGCTGGAGCGCCTGGGCCATGCGGAGGCGTCAATGCAAGTA…	{(MEKKI)(SA(WSHPQFEK)GGGSGGGSGGSA(WSHPQFEK))GGSGSSG}[SPELEKALRELKKSTDELERSTEELEKNGSPEALVENNRLIVENNKIIVEVLRIIAK]{GGGGSG}[DKENVLQKIYEIMKELERLGHAEASMQVSDLIYEFMKTKDENLLEEAERLLEEVKR]{}
TRI1-3-G10	SB175.1-10G-LCB1v2.2	ATGgagaaaaaaatcAGCGCTTGGTCACACCCACAGTTCGAAAAAGGCGGTGGGTCCGGTGGCGGTAGTGGTGGATCCGCATGGTCCCACCCTCAATTTGAAAAAGGTGGTAGCGGATCCTCAGGGAGCCCCGAATTGGAGAAGGCCTTACGTGAGCTGAAGAAGTCGACAGATGAGCTGGAACGCAGTACGGAGGAATTAGAAAAGAATGGCTCACCAGAAGCCTTAGTCGAGAATAATCGCCTGATTGTGGAGAACAACAAGATTATTGTAGAAGTATTGCGTATTATCGCAAAAGGGGGTGGTGGGTCTGGTGGCGGTGGATCAGATAAGGAAAACGTCCTTCAGAAGATTTACGAAATCATGAAAGAATTGGAACGCCTTGGGCATGCTGAAGCC…	{(MEKKI)(SA(WSHPQFEK)GGGSGGGSGGSA(WSHPQFEK))GGSGSSG}[SPELEKALRELKKSTDELERSTEELEKNGSPEALVENNRLIVENNKIIVEVLRIIAK]{GGGGSGGGGS}[DKENVLQKIYEIMKELERLGHAEASMQVSDLIYEFMKTKDENLLEEAERLLEEVKR]{}
TRI2-1	AHB2-4G-1rfo	ATGgagaaaaaaatcGAGCTTGAAGAACAGGTTATGCACGTTTTAGACCAGGTGAGCGAACTTGCTCACGAACTTCTGCACAAGCTGACCGGCGAGGAACTTGAACGTGCTGCCTATTTTAACTGGTGGGCTACCGAGATGATGTTAGAGCTGATTAAATCGGATGACGAGCGTGAGATCCGCGAAATTGAAGAAGAAGCGCGTCGCATCCTGGAGCATCTTGAGGAGCTGGCTCGCAAGGGATCGGGCTCGGGGTACATTCCCGAAGCGCCACGCGACGGACAAGCCTATGTTCGTAAGGACGGAGAGTGGGTACTGTTATCAACTTTCTTGGGTGGTAGCGGATCCTCAGGGAGCGCTTGGTCACACCCACAGTTCGAAAAAGGCGGTGGGTCCGGT…	{(MEKKI)}[ELEEQVMHVLDQVSELAHELLHKLTGEELERAAYFNWWATEMMLELIKSDDEREIREIEEEARRILEHLEELARK]{GSGS}[GYIPEAPRDGQAYVRKDGEWVLLSTFL]{GGSGSSG(SA(WSHPQFEK)GGGSGGGSGGSA(WSHPQFEK))}
TRI1-5-G2	36729-2G-LCB1v2.2	ATGgagaaaaaaatcGAAGAGGCTGAACTTGCATACCTTCTTGGAGAATTGGCATACAAGCTGGGGGAATATCGTATCGCTATCCGCGCGTATCGCATTGCGTTGAAACGTGATCCCAACAATGCAGAAGCCTGGTACAATTTGGGCAATGCTTACTATAAGCAAGGCGACTACGATGAAGCCATTGAATACTATCAAAAGGCATTAGAATTAGACCCAAACAATGCAGAGGCGTGGTATAACTTAGGAAATGCCTACTATAAGCAGGGTGACTACGACGAGGCGATCGAATATTACCAGAAGGCTCTGGAGTTAGATCCGAATAACGCCGAAGCATGGTACAACCTGGGAAATGCATACTATAAACAGGGGGACTACGACGAAGCCATTGAATATTAT…	{(MEKKI)}[EEAELAYLLGELAYKLGEYRIAIRAYRIALKRDPNNAEAWYNLGNAYYKQGDYDEAIEYYQKALELDPNNAEAWYNLGNAYYKQGDYDEAIEYYQKALELDPNNAEAWYNLGNAYYKQGDYDEAIEYYQKALEL]{GSGSGS}[DKENVLQKIYEIMKELERLGHAEASMQVSDLIYEFMKTKDENLLEEAERLLEEVKR]{GGSGSSG(SA(WSHPQFEK)GGGSGGGSGGSA(WSHPQFEK))}
TRI1-5-G4	36729-4G-LCB1v2.2	ATGgagaaaaaaatcGAGGAGGCAGAACTGGCGTATCTTTTAGGAGAGTTGGCCTATAAGCTGGGCGAGTATCGCATTGCCATTCGTGCTTACCGCATCGCATTGAAGCGCGATCCCAATAACGCAGAGGCTTGGTATAACCTGGGCAACGCTTACTACAAACAAGGGGATTACGATGAGGCAATCGAGTATTATCAAAAAGCGCTTGAGTTGGATCCAAATAATGCAGAAGCTTGGTACAACTTAGGCAATGCGTATTACAAGCAAGGGGACTATGATGAAGCTATTGAGTACTACCAGAAAGCTCTGGAATTGGACCCGAACAACGCCGAAGCGTGGTATAATTTAGGAAATGCTTACTATAAGCAGGGCGATTATGACGAAGCAATTGAGTACTAT…	{(MEKKI)}[EEAELAYLLGELAYKLGEYRIAIRAYRIALKRDPNNAEAWYNLGNAYYKQGDYDEAIEYYQKALELDPNNAEAWYNLGNAYYKQGDYDEAIEYYQKALELDPNNAEAWYNLGNAYYKQGDYDEAIEYYQKALEL]{GSGS}[DKENVLQKIYEIMKELERLGHAEASMQVSDLIYEFMKTKDENLLEEAERLLEEVKR]{GGSGSSG(SA(WSHPQFEK)GGGSGGGSGGSA(WSHPQFEK))}
TRI1-5-G6	36729-6G-LCB1v2.2	ATGgagaaaaaaatcGAAGAGGCGGAGTTGGCATATTTACTGGGCGAACTGGCCTACAAATTGGGGGAATATCGTATCGCTATTCGCGCCTACCGTATTGCTCTGAAGCGCGATCCTAACAACGCCGAGGCGTGGTATAACCTTGGAAATGCGTACTATAAGCAAGGGGATTATGACGAAGCCATCGAATACTACCAAAAGGCACTTGAGCTGGATCCGAATAATGCGGAAGCGTGGTACAATCTTGGAAACGCCTATTACAAACAAGGTGATTATGATGAAGCTATCGAATACTATCAAAAAGCACTTGAATTGGACCCCAACAACGCAGAGGCCTGGTATAATTTAGGCAATGCCTACTACAAGCAAGGAGATTACGACGAGGCAATTGAGTATTAC…	{(MEKKI)}[EEAELAYLLGELAYKLGEYRIAIRAYRIALKRDPNNAEAWYNLGNAYYKQGDYDEAIEYYQKALELDPNNAEAWYNLGNAYYKQGDYDEAIEYYQKALELDPNNAEAWYNLGNAYYKQGDYDEAIEYYQKALEL]{GS}[DKENVLQKIYEIMKELERLGHAEASMQVSDLIYEFMKTKDENLLEEAERLLEEVKR]{GGSGSSG(SA(WSHPQFEK)GGGSGGGSGGSA(WSHPQFEK))}
TRI2-6-G7	AHB2-7G-1na0_int2-R3	ATGgagaaaaaaatcGAGCTGGAGGAACAAGTCATGCACGTTTTAGACCAAGTATCGGAGCTGGCACACGAGCTTTTGCACAAACTGACAGGCGAGGAGCTTGAACGTGCTGCATACTTTAATTGGTGGGCGACCGAGATGATGTTGGAACTTATCAAGAGTGATGACGAGCGTGAAATTCGCGAGATCGAAGAGGAGGCCCGTCGCATTTTGGAGCACCTTGAGGAACTGGCTCGTAAAGGGGGAGGGTCTGGGGGTGGCGAGGAGGCCGAACTGGCGTACTTACTTGGCGAATTAGCGTATAAGTTAGGCGAGTATCGTATCGCAATCCGTGCTTATCGCATTGCACTTAAGCGCGACCCCAACAACGCAGAAGCATGGTATAACCTGGGCAACGCC…	{(MEKKI)}[ELEEQVMHVLDQVSELAHELLHKLTGEELERAAYFNWWATEMMLELIKSDDEREIREIEEEARRILEHLEELARK]{GGGSGGG}[EEAELAYLLGELAYKLGEYRIAIRAYRIALKRDPNNAEAWYNLGNAYYKQGDYDEAIEYYQKALELDPNNAEAKQNLGNAKQKQG]{GGSGSSG(SA(WSHPQFEK)GGGSGGGSGGSA(WSHPQFEK))}
TRI2-6-G9	AHB2-9G-1na0_int2-R3	ATGgagaaaaaaatcGAGCTGGAGGAACAGGTGATGCATGTGCTGGATCAGGTGTCTGAACTGGCCCACGAATTATTACATAAATTAACAGGCGAGGAACTGGAACGTGCAGCATACTTTAATTGGTGGGCAACGGAAATGATGTTGGAACTTATTAAAAGTGATGACGAACGCGAAATCCGCGAAATTGAGGAAGAAGCACGCCGCATCCTTGAGCATTTAGAAGAACTTGCTCGTAAAGGAGGTGGAGGCAGCGGGGGAGGAGGGGAAGAGGCCGAACTGGCCTACTTGCTGGGCGAATTGGCTTACAAGTTAGGCGAGTACCGCATCGCTATTCGCGCGTATCGTATCGCGTTGAAACGTGACCCGAATAACGCCGAAGCGTGGTACAATTTGGGA…	{(MEKKI)}[ELEEQVMHVLDQVSELAHELLHKLTGEELERAAYFNWWATEMMLELIKSDDEREIREIEEEARRILEHLEELARK]{GGGGSGGGG}[EEAELAYLLGELAYKLGEYRIAIRAYRIALKRDPNNAEAWYNLGNAYYKQGDYDEAIEYYQKALELDPNNAEAKQNLGNAKQKQG]{GGSGSSG(SA(WSHPQFEK)GGGSGGGSGGSA(WSHPQFEK))}
TRI2-7-G5	AHB2-5G-1na0_int2	ATGgagaaaaaaatcGAGTTGGAGGAGCAGGTTATGCACGTATTAGATCAAGTGTCGGAATTAGCCCATGAGCTGTTACACAAACTGACCGGAGAAGAGTTAGAACGTGCGGCTTACTTCAACTGGTGGGCGACGGAAATGATGCTTGAATTAATCAAGTCAGACGACGAGCGTGAGATTCGCGAGATCGAGGAGGAAGCCCGCCGTATCCTGGAGCACTTGGAGGAATTAGCCCGCAAGGGAGGTAGCGGAGGAGAGGAAGCGGAGCTTGCCTACCTGCTGGGTGAGCTGGCGTATAAGCTTGGTGAGTATCGCATCGCGATTCGCGCCTATCGCATTGCGTTGAAACGCGATCCGAATAACGCCGAGGCATGGTACAACTTGGGTAACGCGTATTAT…	{(MEKKI)}[ELEEQVMHVLDQVSELAHELLHKLTGEELERAAYFNWWATEMMLELIKSDDEREIREIEEEARRILEHLEELARK]{GGSGG}[EEAELAYLLGELAYKLGEYRIAIRAYRIALKRDPNNAEAWYNLGNAYYKQGDYDEAIEYYQKALELDPNNAEAWYNLGNAYYKQGDYDEAIEYYQKALELDPNNAEAKQNLGNAKQKQG]{GGSGSSG(SA(WSHPQFEK)GGGSGGGSGGSA(WSHPQFEK))}
TRI2-7-G7	AHB2-7G-1na0_int2	ATGgagaaaaaaatcGAGTTAGAGGAACAGGTGATGCATGTGCTTGACCAAGTCAGCGAATTAGCACACGAGTTGTTACACAAATTAACTGGGGAGGAATTGGAACGTGCCGCATACTTCAACTGGTGGGCTACAGAAATGATGTTGGAGCTGATTAAGTCTGATGACGAGCGCGAAATTCGCGAGATTGAGGAGGAAGCTCGCCGTATCTTGGAGCACTTAGAAGAATTGGCACGTAAGGGCGGCGGGTCCGGTGGTGGGGAGGAGGCCGAACTGGCATACTTACTGGGAGAATTAGCATATAAGTTGGGAGAGTATCGCATCGCCATCCGCGCTTATCGTATTGCGCTGAAACGCGATCCTAACAATGCCGAGGCCTGGTATAATTTAGGGAATGCC…	{(MEKKI)}[ELEEQVMHVLDQVSELAHELLHKLTGEELERAAYFNWWATEMMLELIKSDDEREIREIEEEARRILEHLEELARK]{GGGSGGG}[EEAELAYLLGELAYKLGEYRIAIRAYRIALKRDPNNAEAWYNLGNAYYKQGDYDEAIEYYQKALELDPNNAEAWYNLGNAYYKQGDYDEAIEYYQKALELDPNNAEAKQNLGNAKQKQG]{GGSGSSG(SA(WSHPQFEK)GGGSGGGSGGSA(WSHPQFEK))}
TRI2-7-G9	AHB2-9G-1na0_int2	ATGgagaaaaaaatcGAGCTGGAAGAACAGGTCATGCACGTATTGGATCAAGTAAGTGAGTTAGCTCATGAACTGTTACACAAACTTACTGGGGAAGAGTTGGAGCGTGCTGCGTATTTTAACTGGTGGGCTACGGAGATGATGCTTGAACTGATTAAGTCGGATGATGAGCGCGAAATCCGTGAGATCGAAGAAGAGGCGCGTCGCATTTTAGAGCACTTAGAGGAACTTGCCCGTAAGGGTGGCGGAGGTAGTGGAGGTGGAGGCGAAGAGGCAGAGTTGGCGTACTTATTAGGAGAGTTAGCGTACAAGCTTGGTGAGTATCGTATTGCCATTCGCGCATATCGTATCGCCCTTAAGCGCGACCCCAATAACGCTGAAGCGTGGTATAATTTAGGG…	{(MEKKI)}[ELEEQVMHVLDQVSELAHELLHKLTGEELERAAYFNWWATEMMLELIKSDDEREIREIEEEARRILEHLEELARK]{GGGGSGGGG}[EEAELAYLLGELAYKLGEYRIAIRAYRIALKRDPNNAEAWYNLGNAYYKQGDYDEAIEYYQKALELDPNNAEAWYNLGNAYYKQGDYDEAIEYYQKALELDPNNAEAKQNLGNAKQKQG]{GGSGSSG(SA(WSHPQFEK)GGGSGGGSGGSA(WSHPQFEK))}
TRI2-8-G5	AHB2-5G-6msr	ATGgagaaaaaaatcGAGTTAGAAGAGCAGGTGATGCATGTTTTGGACCAGGTATCGGAGTTGGCACATGAACTTCTTCACAAACTGACGGGCGAAGAATTAGAGCGTGCTGCCTACTTCAACTGGTGGGCAACTGAAATGATGCTTGAACTGATCAAGTCCGACGATGAGCGCGAGATCCGCGAAATTGAAGAAGAGGCCCGTCGCATCTTGGAGCATTTAGAGGAATTAGCTCGCAAGGGAGGATCGGGCGGTGGTAGTGAATACGAGATTCGTAAGGCGTTGGAGGAACTGAAAGCTAGTACGGCAGAGTTAAAACGTGCCACGGCATCCCTTCGTGCTAGCACTGAAGAACTTAAGAAAAACCCGTCCGAGGATGCGCTGGTCGAGAATAACCGC…	{(MEKKI)}[ELEEQVMHVLDQVSELAHELLHKLTGEELERAAYFNWWATEMMLELIKSDDEREIREIEEEARRILEHLEELARK]{GGSGG}[GSEYEIRKALEELKASTAELKRATASLRASTEELKKNPSEDALVENNRLIVEHNAIIVENNRIIAAVLELIVRAIK]{GGSGSSG(SA(WSHPQFEK)GGGSGGGSGGSA(WSHPQFEK))}
TRI2-8-G7	AHB2-7G-6msr	ATGgagaaaaaaatcGAGTTAGAGGAGCAAGTGATGCATGTTTTGGACCAGGTCTCCGAGTTAGCACATGAGCTTCTGCACAAGTTGACGGGGGAGGAATTAGAACGTGCGGCATATTTCAACTGGTGGGCAACCGAAATGATGCTGGAGTTAATTAAAAGCGACGATGAACGCGAAATCCGTGAGATTGAAGAAGAAGCTCGTCGCATTTTGGAGCATCTGGAAGAATTAGCTCGTAAAGGTGGGGGTAGCGGCGGTGGTGGCTCTGAGTATGAGATTCGCAAAGCATTGGAGGAATTGAAGGCTTCAACCGCTGAGCTGAAACGTGCGACCGCCAGCCTTCGCGCATCAACCGAAGAGCTGAAGAAGAATCCAAGTGAGGATGCTCTTGTAGAGAAC…	{(MEKKI)}[ELEEQVMHVLDQVSELAHELLHKLTGEELERAAYFNWWATEMMLELIKSDDEREIREIEEEARRILEHLEELARK]{GGGSGGG}[GSEYEIRKALEELKASTAELKRATASLRASTEELKKNPSEDALVENNRLIVEHNAIIVENNRIIAAVLELIVRAIK]{GGSGSSG(SA(WSHPQFEK)GGGSGGGSGGSA(WSHPQFEK))}
TRI2-8-G9	AHB2-9G-6msr	ATGgagaaaaaaatcGAGTTAGAAGAACAAGTCATGCACGTTCTGGACCAAGTGTCCGAATTAGCTCATGAGCTTCTGCACAAGTTGACCGGCGAGGAACTGGAACGCGCTGCATATTTCAACTGGTGGGCAACAGAGATGATGCTTGAATTGATTAAGTCCGATGATGAACGTGAAATTCGCGAGATCGAAGAGGAAGCTCGCCGTATCCTGGAACACCTGGAAGAGCTGGCTCGCAAAGGGGGCGGAGGTAGTGGAGGAGGTGGGGGCTCCGAATATGAAATTCGTAAAGCCCTGGAGGAGCTTAAGGCTTCGACGGCAGAGCTTAAGCGCGCCACGGCGTCGTTACGCGCCAGTACAGAGGAGTTAAAGAAAAATCCATCGGAGGACGCACTTGTC…	{(MEKKI)}[ELEEQVMHVLDQVSELAHELLHKLTGEELERAAYFNWWATEMMLELIKSDDEREIREIEEEARRILEHLEELARK]{GGGGSGGGG}[GSEYEIRKALEELKASTAELKRATASLRASTEELKKNPSEDALVENNRLIVEHNAIIVENNRIIAAVLELIVRAIK]{GGSGSSG(SA(WSHPQFEK)GGGSGGGSGGSA(WSHPQFEK))}
TRI2-9-G5	AHB2-5G-1gcm	ATGgagaaaaaaatcGAGTTGGAGGAGCAAGTGATGCACGTATTGGACCAGGTCTCTGAATTAGCTCATGAGTTATTACACAAGCTGACTGGGGAGGAATTGGAACGTGCTGCATACTTCAATTGGTGGGCCACTGAAATGATGTTAGAACTTATCAAAAGCGATGACGAACGTGAAATTCGTGAGATCGAAGAGGAAGCTCGCCGCATCTTGGAGCACCTGGAGGAGTTGGCGCGCAAAGGAGGGTCAGGGGGGCGCATGAAACAAATCGAAGATAAAATTGAGGAGATTCTGTCAAAAATTTACCACATTGAGAACGAGATTGCACGCATTAAAAAGTTAATCGGGGAACGTGGCGGATCTGGGAGTTCTGGAAGTGCCTGGTCGCACCCACAATTC…	{(MEKKI)}[ELEEQVMHVLDQVSELAHELLHKLTGEELERAAYFNWWATEMMLELIKSDDEREIREIEEEARRILEHLEELARK]{GGSGG}[RMKQIEDKIEEILSKIYHIENEIARIKKLIGER]{GGSGSSG(SA(WSHPQFEK)GGGSGGGSGGSA(WSHPQFEK))}
TRI2-9-G7	AHB2-7G-1gcm	ATGgagaaaaaaatcGAGCTGGAAGAACAAGTTATGCACGTTTTAGACCAAGTTTCAGAGTTAGCACATGAATTGTTGCACAAATTGACGGGTGAGGAATTAGAACGCGCGGCTTATTTTAATTGGTGGGCAACGGAAATGATGCTGGAGTTAATCAAATCGGATGACGAGCGTGAGATTCGCGAGATCGAGGAAGAAGCTCGCCGTATCTTGGAGCACCTTGAAGAGTTGGCACGTAAAGGAGGAGGTAGTGGCGGGGGTCGTATGAAGCAAATTGAAGATAAAATCGAAGAAATTCTTAGTAAGATTTATCATATTGAGAACGAAATCGCGCGCATTAAAAAGTTAATTGGCGAGCGTGGGGGGTCGGGCTCATCAGGTTCTGCATGGTCACATCCT…	{(MEKKI)}[ELEEQVMHVLDQVSELAHELLHKLTGEELERAAYFNWWATEMMLELIKSDDEREIREIEEEARRILEHLEELARK]{GGGSGGG}[RMKQIEDKIEEILSKIYHIENEIARIKKLIGER]{GGSGSSG(SA(WSHPQFEK)GGGSGGGSGGSA(WSHPQFEK))}
TRI2-9-G9	AHB2-9G-1gcm	ATGgagaaaaaaatcGAGTTGGAAGAGCAAGTAATGCATGTTTTGGATCAAGTGTCGGAGCTTGCCCACGAATTATTACACAAGTTAACTGGTGAGGAACTTGAACGCGCCGCGTACTTCAACTGGTGGGCTACCGAAATGATGTTGGAGCTTATCAAAAGCGATGATGAACGCGAGATTCGTGAGATTGAGGAAGAGGCCCGCCGCATTCTTGAACACTTGGAAGAGTTGGCACGCAAAGGCGGAGGTGGTTCCGGAGGGGGTGGTCGTATGAAACAGATTGAAGACAAAATCGAGGAAATCCTTTCTAAAATTTATCATATTGAGAATGAGATCGCGCGTATTAAAAAGCTTATTGGAGAGCGCGGCGGTTCGGGATCGAGCGGTTCTGCATGGTCC…	{(MEKKI)}[ELEEQVMHVLDQVSELAHELLHKLTGEELERAAYFNWWATEMMLELIKSDDEREIREIEEEARRILEHLEELARK]{GGGGSGGGG}[RMKQIEDKIEEILSKIYHIENEIARIKKLIGER]{GGSGSSG(SA(WSHPQFEK)GGGSGGGSGGSA(WSHPQFEK))}
TRI2-10-G5	AHB2-5G-pRO-2-noHis	ATGgagaaaaaaatcGAGCTTGAGGAACAGGTGATGCATGTCTTGGATCAGGTCAGTGAGCTTGCCCACGAGCTTCTGCACAAATTAACGGGCGAAGAGCTGGAACGTGCTGCATATTTTAATTGGTGGGCCACCGAGATGATGTTGGAACTTATCAAAAGTGACGATGAGCGTGAAATCCGCGAGATTGAGGAGGAGGCGCGTCGCATCTTAGAGCACTTGGAAGAACTTGCGCGCAAAGGAGGCTCAGGGGGTGGATCAGAGTATGAGATTCGCAAGGCCCTGGAGGAACTTAAAGCATCGACGGCTGAGCTGAAACGTAGTACCGCATCATTACGCGCAAGCACAGAAGAATTAAAAAAAAACCCAAGTGAGGACGCGTTAGTTGAGAACAATCGT…	{(MEKKI)}[ELEEQVMHVLDQVSELAHELLHKLTGEELERAAYFNWWATEMMLELIKSDDEREIREIEEEARRILEHLEELARK]{GGSGG}[GSEYEIRKALEELKASTAELKRSTASLRASTEELKKNPSEDALVENNRLIVENNAIIVENNRIIAAVLELIVRAIK]{GGSGSSG(SA(WSHPQFEK)GGGSGGGSGGSA(WSHPQFEK))}
TRI2-10-G7	AHB2-7G-pRO-2-noHis	ATGgagaaaaaaatcGAGTTGGAAGAACAGGTGATGCATGTTCTGGATCAAGTCTCCGAGCTTGCTCACGAACTTTTGCACAAGCTGACTGGCGAGGAGCTTGAACGTGCGGCATATTTTAACTGGTGGGCCACAGAGATGATGTTAGAACTTATTAAATCTGATGACGAGCGTGAAATTCGCGAGATTGAGGAGGAAGCACGCCGTATCCTGGAGCACTTAGAAGAGTTGGCCCGTAAAGGTGGAGGTTCCGGAGGCGGTGGGTCTGAATACGAAATTCGCAAAGCACTTGAGGAATTAAAGGCTTCCACAGCCGAGTTGAAGCGCTCAACGGCCTCGCTTCGTGCCAGCACGGAAGAGCTGAAGAAGAATCCCTCTGAGGATGCGCTTGTAGAGAAT…	{(MEKKI)}[ELEEQVMHVLDQVSELAHELLHKLTGEELERAAYFNWWATEMMLELIKSDDEREIREIEEEARRILEHLEELARK]{GGGSGGG}[GSEYEIRKALEELKASTAELKRSTASLRASTEELKKNPSEDALVENNRLIVENNAIIVENNRIIAAVLELIVRAIK]{GGSGSSG(SA(WSHPQFEK)GGGSGGGSGGSA(WSHPQFEK))}
TRI2-10-G9	AHB2-9G-pRO-2-noHis	ATGgagaaaaaaatcGAGTTAGAGGAGCAAGTAATGCACGTTCTTGATCAGGTGTCGGAACTTGCCCATGAATTATTACATAAGTTGACAGGGGAGGAGTTGGAGCGTGCCGCCTATTTTAATTGGTGGGCAACGGAGATGATGTTGGAGTTGATCAAAAGTGACGACGAGCGTGAGATCCGTGAGATCGAGGAGGAAGCCCGCCGTATTCTGGAGCACCTGGAAGAATTGGCTCGTAAAGGAGGTGGGGGCTCGGGCGGTGGCGGAGGGAGTGAGTACGAGATTCGTAAGGCTTTGGAAGAGTTGAAGGCCTCTACAGCTGAACTGAAACGTAGCACAGCGTCGCTGCGTGCTTCAACAGAGGAATTGAAGAAGAACCCCTCAGAGGACGCTCTTGTG…	{(MEKKI)}[ELEEQVMHVLDQVSELAHELLHKLTGEELERAAYFNWWATEMMLELIKSDDEREIREIEEEARRILEHLEELARK]{GGGGSGGGG}[GSEYEIRKALEELKASTAELKRSTASLRASTEELKKNPSEDALVENNRLIVENNAIIVENNRIIAAVLELIVRAIK]{GGSGSSG(SA(WSHPQFEK)GGGSGGGSGGSA(WSHPQFEK))}
TRI2-11-G5	AHB2-5G-1na0_3	ATGgagaaaaaaatcGAGTTAGAAGAGCAGGTTATGCACGTCCTTGACCAGGTGTCTGAGCTTGCGCACGAATTATTGCACAAACTGACGGGTGAGGAACTGGAACGTGCAGCCTACTTCAACTGGTGGGCTACTGAAATGATGCTTGAGCTGATTAAGTCTGACGATGAACGCGAGATCCGCGAAATTGAGGAGGAGGCACGCCGCATCCTTGAGCATCTGGAGGAACTGGCGCGTAAAGGTGGCTCAGGTGGCAACTTGGCCGAGAAAATGTATAAGGCAGGTAACGCGATGTATCGTAAAGGCCAGTACACAATTGCTATCATTGCGTATACCTTGGCATTGCTGAAGGACCCTAATAATGCGGAGGCCTGGTACAACCTTGGAAACGCCGCATAT…	{(MEKKI)}[ELEEQVMHVLDQVSELAHELLHKLTGEELERAAYFNWWATEMMLELIKSDDEREIREIEEEARRILEHLEELARK]{GGSGG}[NLAEKMYKAGNAMYRKGQYTIAIIAYTLALLKDPNNAEAWYNLGNAAYKKGEYDEAIEAYQKALELDPNNAEAWYNLGNAYYKQGDYDEAIEYYQKALELDPNNAEAKQNLGNAKQKQG]{GGSGSSG(SA(WSHPQFEK)GGGSGGGSGGSA(WSHPQFEK))}
TRI2-11-G7	AHB2-7G-1na0_3	ATGgagaaaaaaatcGAGCTGGAAGAGCAGGTTATGCATGTTCTGGATCAGGTATCGGAATTGGCTCACGAATTACTTCATAAACTGACCGGTGAGGAGTTAGAGCGTGCCGCGTATTTTAATTGGTGGGCTACCGAAATGATGTTAGAACTTATTAAGAGTGACGACGAGCGTGAAATTCGCGAAATCGAGGAGGAGGCTCGTCGTATTCTTGAACACCTGGAAGAACTTGCACGCAAAGGAGGAGGATCTGGCGGTGGCAACTTGGCGGAAAAGATGTACAAGGCAGGTAACGCGATGTATCGTAAGGGGCAGTACACGATTGCGATTATCGCCTATACTTTGGCATTACTGAAAGACCCAAATAACGCTGAAGCGTGGTACAACCTTGGGAACGCA…	{(MEKKI)}[ELEEQVMHVLDQVSELAHELLHKLTGEELERAAYFNWWATEMMLELIKSDDEREIREIEEEARRILEHLEELARK]{GGGSGGG}[NLAEKMYKAGNAMYRKGQYTIAIIAYTLALLKDPNNAEAWYNLGNAAYKKGEYDEAIEAYQKALELDPNNAEAWYNLGNAYYKQGDYDEAIEYYQKALELDPNNAEAKQNLGNAKQKQG]{GGSGSSG(SA(WSHPQFEK)GGGSGGGSGGSA(WSHPQFEK))}
TRI2-11-G9	AHB2-9G-1na0_3	ATGgagaaaaaaatcGAGTTGGAAGAACAAGTTATGCACGTGCTTGATCAGGTAAGTGAATTAGCTCACGAATTGCTTCACAAATTAACAGGAGAAGAGCTTGAACGCGCAGCTTATTTTAACTGGTGGGCAACTGAAATGATGTTAGAGTTGATCAAATCGGACGACGAACGTGAAATCCGTGAAATCGAAGAAGAAGCTCGTCGTATTCTTGAACATTTAGAAGAACTGGCGCGTAAGGGCGGCGGGGGTAGCGGAGGGGGTGGTAACCTGGCTGAGAAGATGTACAAGGCCGGTAACGCGATGTACCGTAAAGGACAATACACCATTGCTATTATTGCATATACTTTAGCGTTATTGAAAGATCCAAACAACGCGGAAGCATGGTATAATTTGGGA…	{(MEKKI)}[ELEEQVMHVLDQVSELAHELLHKLTGEELERAAYFNWWATEMMLELIKSDDEREIREIEEEARRILEHLEELARK]{GGGGSGGGG}[NLAEKMYKAGNAMYRKGQYTIAIIAYTLALLKDPNNAEAWYNLGNAAYKKGEYDEAIEAYQKALELDPNNAEAWYNLGNAYYKQGDYDEAIEYYQKALELDPNNAEAKQNLGNAKQKQG]{GGSGSSG(SA(WSHPQFEK)GGGSGGGSGGSA(WSHPQFEK))}
TRI2-12-G5	AHB2-5G-4pn9	ATGgagaaaaaaatcGAGCTTGAGGAACAGGTGATGCACGTACTGGACCAGGTGAGTGAATTAGCTCATGAATTACTGCATAAATTAACAGGAGAGGAGTTGGAGCGCGCCGCCTACTTCAACTGGTGGGCTACTGAGATGATGTTAGAGCTTATTAAGTCGGATGATGAACGCGAAATTCGTGAGATTGAAGAGGAGGCACGCCGCATTCTGGAGCACCTTGAGGAACTTGCGCGCAAGGGAGGCTCCGGAGGCGGTGAGATTGCGAAATCCTTAAAAGAAATCGCTAAATCATTAAAAGAAATTGCTTGGTCTCTGAAGGAAATCGCCAAGAGCTTGAAGGGAGGAGGATCTGGTTCGTCTGGCTCCGCTTGGTCTCATCCGCAATTCGAAAAAGGG…	{(MEKKI)}[ELEEQVMHVLDQVSELAHELLHKLTGEELERAAYFNWWATEMMLELIKSDDEREIREIEEEARRILEHLEELARK]{GGSGG}[GEIAKSLKEIAKSLKEIAWSLKEIAKSLKG]{GGSGSSG(SA(WSHPQFEK)GGGSGGGSGGSA(WSHPQFEK))}
TRI2-12-G7	AHB2-7G-4pn9	ATGgagaaaaaaatcGAGTTAGAAGAGCAAGTAATGCACGTGCTGGACCAGGTTTCGGAATTAGCGCATGAGTTATTGCACAAATTGACCGGAGAGGAATTAGAACGCGCAGCCTACTTCAACTGGTGGGCAACCGAGATGATGTTGGAGCTTATTAAGTCAGATGACGAGCGTGAGATTCGCGAAATTGAAGAAGAAGCGCGCCGTATCCTGGAGCACTTGGAGGAATTAGCTCGTAAAGGAGGTGGTAGCGGCGGCGGAGGGGAAATTGCTAAGTCATTAAAAGAAATTGCCAAATCCCTTAAGGAGATTGCCTGGAGTTTAAAGGAGATCGCTAAAAGTTTGAAGGGGGGTGGCTCCGGTTCGTCCGGATCTGCCTGGTCACATCCCCAATTCGAA…	{(MEKKI)}[ELEEQVMHVLDQVSELAHELLHKLTGEELERAAYFNWWATEMMLELIKSDDEREIREIEEEARRILEHLEELARK]{GGGSGGG}[GEIAKSLKEIAKSLKEIAWSLKEIAKSLKG]{GGSGSSG(SA(WSHPQFEK)GGGSGGGSGGSA(WSHPQFEK))}
TRI2-12-G9	AHB2-9G-4pn9	ATGgagaaaaaaatcGAGTTGGAAGAGCAAGTTATGCACGTGCTGGATCAAGTTTCGGAGCTTGCTCATGAGCTGTTGCACAAGCTGACGGGAGAGGAATTGGAACGCGCAGCTTACTTTAACTGGTGGGCTACTGAGATGATGCTTGAGTTAATCAAGTCCGACGATGAGCGCGAAATTCGTGAGATTGAAGAGGAAGCGCGTCGTATCCTTGAGCACCTTGAAGAGCTTGCACGCAAGGGTGGCGGGGGTTCCGGCGGTGGTGGGGGGGAAATTGCAAAGTCGTTGAAAGAGATTGCGAAATCGTTGAAAGAGATCGCTTGGTCTTTAAAAGAAATCGCAAAGTCCCTGAAGGGTGGAGGCTCTGGCAGCTCAGGTTCCGCTTGGAGTCACCCTCAA…	{(MEKKI)}[ELEEQVMHVLDQVSELAHELLHKLTGEELERAAYFNWWATEMMLELIKSDDEREIREIEEEARRILEHLEELARK]{GGGGSGGGG}[GEIAKSLKEIAKSLKEIAWSLKEIAKSLKG]{GGSGSSG(SA(WSHPQFEK)GGGSGGGSGGSA(WSHPQFEK))}
TRI2-2	AHB2-2G-SB175	ATGgagaaaaaaatcGAATTGGAGGAGCAAGTGATGCATGTCTTGGATCAAGTAAGTGAATTAGCGCATGAGCTGTTGCACAAGCTTACAGGGGAAGAGCTGGAGCGTGCTGCGTATTTTAACTGGTGGGCAACAGAAATGATGCTTGAATTGATCAAAAGTGATGACGAGCGCGAAATCCGCGAGATTGAAGAGGAGGCTCGCCGTATCTTAGAGCACTTAGAAGAGCTTGCTCGTAAGGGGGGGTCCGAAGCCCTGGAAGAATTGGAAAAAGCACTTCGCGAATTAAAAAAATCCACAGACGAACTTGAGCGCTCTACAGAGGAGTTAGAGAAGAATCCATCCGAAGACGCTTTGGTCGAGAATAATCGCTTGATCGTAGAAAACAATAAGATCATC…	{(MEKKI)}[ELEEQVMHVLDQVSELAHELLHKLTGEELERAAYFNWWATEMMLELIKSDDEREIREIEEEARRILEHLEELARK]{GG}[SEALEELEKALRELKKSTDELERSTEELEKNPSEDALVENNRLIVENNKIIVEVLRIIAKVLK]{GGSGSSG(SA(WSHPQFEK)GGGSGGGSGGSA(WSHPQFEK))}
TRI2-2-G4	AHB2-4G-SB175	ATGgagaaaaaaatcGAGTTGGAAGAACAGGTGATGCACGTTTTAGATCAGGTGAGTGAATTAGCCCACGAATTATTGCACAAGTTAACTGGAGAGGAGTTGGAGCGTGCGGCGTATTTCAACTGGTGGGCTACGGAAATGATGCTTGAACTTATCAAGAGCGATGACGAGCGTGAAATCCGCGAGATCGAAGAAGAGGCACGCCGCATCTTAGAGCATCTTGAAGAGCTGGCTCGTAAGGGCGGGGGGTCGTCTGAGGCTTTGGAAGAACTTGAAAAGGCGTTACGCGAACTTAAAAAGTCTACGGATGAACTTGAGCGTTCCACAGAGGAACTGGAGAAGAATCCTTCGGAAGACGCCCTTGTGGAGAATAATCGCCTGATCGTCGAAAATAACAAA…	{(MEKKI)}[ELEEQVMHVLDQVSELAHELLHKLTGEELERAAYFNWWATEMMLELIKSDDEREIREIEEEARRILEHLEELARK]{GGGS}[SEALEELEKALRELKKSTDELERSTEELEKNPSEDALVENNRLIVENNKIIVEVLRIIAKVLK]{GGSGSSG(SA(WSHPQFEK)GGGSGGGSGGSA(WSHPQFEK))}
TRI2-2-G6	AHB2-6G-SB175	ATGgagaaaaaaatcGAGCTGGAGGAACAGGTTATGCATGTCTTGGATCAAGTTAGTGAACTTGCTCATGAACTTCTGCATAAATTGACGGGGGAAGAATTGGAACGCGCCGCTTACTTCAACTGGTGGGCAACCGAGATGATGCTGGAATTGATCAAATCAGACGATGAGCGTGAGATCCGTGAGATTGAGGAAGAAGCCCGCCGCATTCTGGAGCACCTTGAGGAACTTGCCCGCAAAGGTGGGGGTGGTTCTGGTAGCGAGGCGCTGGAAGAACTGGAAAAGGCATTACGCGAACTTAAAAAATCTACTGATGAACTTGAACGCTCGACCGAAGAGCTTGAAAAAAACCCCTCCGAGGATGCATTAGTTGAAAATAATCGTCTTATTGTAGAGAAC…	{(MEKKI)}[ELEEQVMHVLDQVSELAHELLHKLTGEELERAAYFNWWATEMMLELIKSDDEREIREIEEEARRILEHLEELARK]{GGGGSG}[SEALEELEKALRELKKSTDELERSTEELEKNPSEDALVENNRLIVENNKIIVEVLRIIAKVLK]{GGSGSSG(SA(WSHPQFEK)GGGSGGGSGGSA(WSHPQFEK))}
TRI2-3-G2	AHB2-2G-SB175.1	ATGgagaaaaaaatcGAGTTAGAAGAGCAGGTGATGCACGTGTTAGATCAAGTTAGCGAACTGGCGCACGAACTTTTGCATAAATTGACCGGTGAAGAACTGGAACGTGCCGCATACTTCAATTGGTGGGCTACCGAGATGATGCTGGAACTTATTAAGAGTGACGACGAACGTGAAATTCGTGAAATCGAAGAGGAGGCACGCCGTATCCTGGAACACCTGGAGGAACTGGCACGCAAGGGTGGCTCGCCAGAATTAGAGAAGGCGTTACGCGAACTGAAAAAAAGTACCGACGAATTAGAACGTTCGACCGAGGAATTAGAAAAGAATGGGAGTCCTGAAGCTTTGGTAGAAAACAACCGTCTTATTGTTGAGAATAACAAAATCATTGTGGAGGTT…	{(MEKKI)}[ELEEQVMHVLDQVSELAHELLHKLTGEELERAAYFNWWATEMMLELIKSDDEREIREIEEEARRILEHLEELARK]{GG}[SPELEKALRELKKSTDELERSTEELEKNGSPEALVENNRLIVENNKIIVEVLRIIAK]{GGSGSSG(SA(WSHPQFEK)GGGSGGGSGGSA(WSHPQFEK))}
TRI2-3-G4	AHB2-4G-SB175.1	ATGgagaaaaaaatcGAGTTAGAGGAACAAGTAATGCATGTATTGGATCAAGTATCTGAACTGGCCCACGAATTGTTGCACAAACTTACGGGCGAAGAACTTGAACGCGCCGCTTACTTCAATTGGTGGGCGACGGAAATGATGTTGGAGCTTATCAAATCTGATGACGAACGTGAAATTCGTGAGATCGAGGAGGAAGCCCGCCGCATCCTTGAACATCTGGAAGAGTTGGCACGTAAAGGTGGGGGAAGCTCACCTGAATTGGAGAAGGCTTTGCGCGAACTTAAGAAATCCACTGACGAGCTTGAGCGCTCCACAGAAGAATTAGAAAAGAACGGCAGCCCCGAAGCGCTTGTTGAAAACAATCGTTTGATCGTTGAGAATAACAAAATCATCGTG…	{(MEKKI)}[ELEEQVMHVLDQVSELAHELLHKLTGEELERAAYFNWWATEMMLELIKSDDEREIREIEEEARRILEHLEELARK]{GGGS}[SPELEKALRELKKSTDELERSTEELEKNGSPEALVENNRLIVENNKIIVEVLRIIAK]{GGSGSSG(SA(WSHPQFEK)GGGSGGGSGGSA(WSHPQFEK))}
TRI2-3-G6	AHB2-6G-SB175.1	ATGgagaaaaaaatcGAGCTGGAGGAGCAAGTGATGCATGTGCTGGACCAGGTATCGGAGTTAGCGCATGAGCTGTTACATAAATTAACGGGGGAAGAGTTGGAACGTGCTGCGTACTTTAACTGGTGGGCTACCGAGATGATGTTAGAGTTAATTAAATCGGATGATGAGCGTGAGATTCGCGAGATTGAAGAGGAGGCTCGTCGTATCCTGGAACATCTGGAGGAGCTGGCCCGTAAGGGCGGAGGCGGGTCCGGGTCGCCAGAATTGGAGAAAGCATTGCGTGAGCTGAAGAAAAGTACTGACGAGCTTGAGCGCTCCACAGAGGAGCTGGAAAAGAATGGCAGTCCTGAGGCGCTTGTTGAAAACAACCGTTTGATCGTCGAAAATAACAAAATT…	{(MEKKI)}[ELEEQVMHVLDQVSELAHELLHKLTGEELERAAYFNWWATEMMLELIKSDDEREIREIEEEARRILEHLEELARK]{GGGGSG}[SPELEKALRELKKSTDELERSTEELEKNGSPEALVENNRLIVENNKIIVEVLRIIAK]{GGSGSSG(SA(WSHPQFEK)GGGSGGGSGGSA(WSHPQFEK))}
TRI2-4-G2	AHB2-2G-SB175.2	ATGgagaaaaaaatcGAATTAGAAGAGCAAGTGATGCACGTCTTAGACCAAGTCAGCGAATTAGCCCATGAGCTGCTGCACAAACTGACTGGTGAAGAACTGGAACGCGCCGCTTACTTTAATTGGTGGGCTACTGAAATGATGTTAGAATTAATCAAAAGCGATGACGAGCGCGAGATCCGCGAGATCGAAGAAGAAGCTCGTCGCATTTTAGAGCACCTTGAAGAACTGGCCCGTAAGGGTGGGTCCGAGAAAGCACTTCGTGAGTTAAAAAAGAGCACCGACGAGTTGGAACGTAGTACTGAAGAACTTGAAAAGAATGGTTCTCCTGAGGCCTTAGTGGAAAACAACCGCCTTATCGTTGAGAATAACAAAATTATCGTCGAAGTTTTGCGTGGG…	{(MEKKI)}[ELEEQVMHVLDQVSELAHELLHKLTGEELERAAYFNWWATEMMLELIKSDDEREIREIEEEARRILEHLEELARK]{GG}[SEKALRELKKSTDELERSTEELEKNGSPEALVENNRLIVENNKIIVEVLR]{GGSGSSG(SA(WSHPQFEK)GGGSGGGSGGSA(WSHPQFEK))}
TRI2-4-G4	AHB2-4G-SB175.2	ATGgagaaaaaaatcGAGCTTGAGGAACAGGTCATGCATGTGTTGGATCAGGTAAGTGAGCTGGCCCATGAGTTGCTTCATAAGCTGACCGGAGAGGAGCTGGAACGTGCCGCGTACTTTAATTGGTGGGCTACAGAAATGATGCTGGAGCTGATTAAATCGGACGACGAACGTGAAATTCGTGAAATCGAAGAGGAGGCACGCCGTATCTTGGAACACTTAGAGGAGTTGGCGCGTAAGGGCGGCGGTAGCTCTGAAAAGGCATTACGTGAATTAAAGAAGTCGACGGACGAGCTGGAGCGTTCTACGGAAGAACTTGAAAAGAACGGGTCTCCGGAGGCTCTTGTCGAAAATAACCGCCTGATCGTCGAAAACAACAAGATCATTGTCGAAGTGCTT…	{(MEKKI)}[ELEEQVMHVLDQVSELAHELLHKLTGEELERAAYFNWWATEMMLELIKSDDEREIREIEEEARRILEHLEELARK]{GGGS}[SEKALRELKKSTDELERSTEELEKNGSPEALVENNRLIVENNKIIVEVLR]{GGSGSSG(SA(WSHPQFEK)GGGSGGGSGGSA(WSHPQFEK))}
TRI2-4-G6	AHB2-6G-SB175.2	ATGgagaaaaaaatcGAGTTGGAGGAGCAGGTGATGCACGTACTTGATCAGGTCTCTGAGTTAGCTCACGAATTGCTTCACAAGCTGACGGGCGAGGAATTGGAACGCGCAGCGTACTTCAATTGGTGGGCCACCGAAATGATGCTGGAGTTGATCAAAAGTGACGACGAACGTGAGATTCGTGAGATCGAGGAGGAAGCCCGTCGTATTTTAGAGCACCTGGAGGAGCTGGCACGTAAAGGAGGGGGAGGTAGTGGTAGTGAGAAGGCTCTGCGTGAGTTGAAGAAATCCACCGATGAGCTGGAACGCTCCACCGAGGAGCTGGAGAAGAACGGGTCCCCTGAAGCGCTTGTGGAGAATAATCGCCTGATCGTGGAGAACAACAAAATCATCGTAGAA…	{(MEKKI)}[ELEEQVMHVLDQVSELAHELLHKLTGEELERAAYFNWWATEMMLELIKSDDEREIREIEEEARRILEHLEELARK]{GGGGSG}[SEKALRELKKSTDELERSTEELEKNGSPEALVENNRLIVENNKIIVEVLR]{GGSGSSG(SA(WSHPQFEK)GGGSGGGSGGSA(WSHPQFEK))}
TRI3-2-G8	LCB3v2.2-8G-SB175	ATGgagaaaaaaatcAATTTGGACGAGTTGCATATGCAAATGACAGATTTAGTTTACGAAGCATTGCATTTCGCCAAAGACGAAGAATTCCAGAAGCACGTGTTTCAATTATTCGAGAAAGCTACAAAGGCATATAAAAACAAAGACCGTCAAAAACTTGAAAAGGTAGTGGAGGAGTTAAAAGAATTACTGGAACGTCTGCTTTCTGGGGGCGGAGGATCTGGTGGAGGCTCAGAAGCTCTGGAAGAATTGGAGAAAGCATTGCGCGAACTTAAGAAATCAACCGACGAGTTGGAACGTTCGACCGAGGAGTTGGAAAAGAACCCCTCGGAGGACGCACTTGTTGAGAATAATCGCTTAATCGTCGAGAACAACAAAATCATTGTCGAGGTGTTACGC…	{(MEKKI)}[NLDELHMQMTDLVYEALHFAKDEEFQKHVFQLFEKATKAYKNKDRQKLEKVVEELKELLERLLS]{GGGGSGGG}[SEALEELEKALRELKKSTDELERSTEELEKNPSEDALVENNRLIVENNKIIVEVLRIIAKVLK]{GGASPAAPAGG(SA(WSHPQFEK)GGGSGGGSGGSA(WSHPQFEK))}
TRI3-2	LCB3v2.2-6G-SB175	ATGgagaaaaaaatcAATCTGGACGAATTACACATGCAAATGACTGATCTTGTGTACGAAGCACTTCACTTCGCCAAAGATGAGGAGTTCCAGAAACATGTTTTTCAGTTGTTCGAAAAAGCGACAAAAGCATATAAGAACAAAGACCGTCAGAAATTAGAAAAAGTTGTTGAGGAATTAAAAGAACTTTTGGAACGTTTATTGTCCGGTGGAGGCGGATCTGGCTCTGAGGCTTTAGAGGAGCTTGAGAAGGCGCTGCGTGAGCTGAAGAAGTCCACTGACGAGCTTGAGCGCAGTACAGAAGAGTTAGAGAAAAACCCAAGTGAGGATGCCTTAGTTGAAAATAACCGTCTTATCGTAGAGAATAACAAAATTATCGTTGAGGTACTGCGTATCATT…	{(MEKKI)}[NLDELHMQMTDLVYEALHFAKDEEFQKHVFQLFEKATKAYKNKDRQKLEKVVEELKELLERLLS]{GGGGSG}[SEALEELEKALRELKKSTDELERSTEELEKNPSEDALVENNRLIVENNKIIVEVLRIIAKVLK]{GGASPAAPAGG(SA(WSHPQFEK)GGGSGGGSGGSA(WSHPQFEK))}
TRI3-2-G4	LCB3v2.2-4G-SB175	ATGgagaaaaaaatcAATCTTGACGAGCTTCATATGCAAATGACAGACTTAGTATATGAGGCATTGCACTTTGCCAAGGACGAGGAGTTCCAGAAGCATGTGTTTCAGCTGTTCGAAAAAGCAACGAAAGCTTATAAAAACAAGGACCGTCAAAAGTTGGAAAAGGTTGTCGAGGAACTTAAAGAGTTACTGGAACGTTTATTGTCTGGTGGTGGATCTAGTGAAGCGTTAGAGGAACTGGAGAAGGCGCTTCGTGAGCTGAAGAAATCTACAGATGAGCTGGAACGTAGCACAGAAGAGTTGGAGAAAAACCCTTCGGAGGATGCTTTAGTAGAGAATAACCGCCTGATCGTCGAAAATAATAAAATTATCGTCGAAGTCCTTCGCATTATTGCAAAA…	{(MEKKI)}[NLDELHMQMTDLVYEALHFAKDEEFQKHVFQLFEKATKAYKNKDRQKLEKVVEELKELLERLLS]{GGGS}[SEALEELEKALRELKKSTDELERSTEELEKNPSEDALVENNRLIVENNKIIVEVLRIIAKVLK]{GGASPAAPAGG(SA(WSHPQFEK)GGGSGGGSGGSA(WSHPQFEK))}
FUS21-P24	AHB2-P24-LCB1v2.1	ATGgagaaaaaaatcAGCGCATGGTCGCACCCACAATTTGAAAAGGGAGGGGGGTCAGGAGGTGGATCGGGGGGGTCAGCATGGAGTCATCCCCAATTCGAGAAGGGGGGCAGCGGGTCCTCGGGGGAATTGGAGGAGCAGGTAATGCACGTATTGGACCAAGTCTCCGAATTGGCTCACGAGTTACTTCATAAGTTGACAGGAGAGGAGTTGGAGCGTGCAGCCTACTTTAATTGGTGGGCCACAGAGATGATGCTGGAATTAATCAAGTCCGACGATGAACGTGAGATCCGCGAGATTGAAGAAGAGGCTCGCCGCATCTTAGAACATTTGGAAGAACTGGCGCGCAAGGGTGGAGCAAGTCCAGCAGCCCCAGCGCCAGCATCTCCTGCAGCGCCC…	{(MEKKI)(SA(WSHPQFEK)GGGSGGGSGGSA(WSHPQFEK))GGSGSSG}[ELEEQVMHVLDQVSELAHELLHKLTGEELERAAYFNWWATEMMLELIKSDDEREIREIEEEARRILEHLEELARK]{GGASPAAPAPASPAAPAPSAPAGGDKENVLQKIYEIMKELERLGHAEASMQVSDLIYEFMKTKDERLLEEAERLLEEVKR}
FUS21-P16	AHB2-P16-LCB1v2.1	ATGgagaaaaaaatcAGCGCATGGTCGCACCCACAATTTGAAAAGGGAGGGGGGTCAGGAGGTGGATCGGGGGGGTCAGCATGGAGTCATCCCCAATTCGAGAAGGGGGGCAGCGGGTCCTCGGGGGAATTGGAGGAGCAGGTAATGCACGTATTGGACCAAGTCTCCGAATTGGCTCACGAGTTACTTCATAAGTTGACAGGAGAGGAGTTGGAGCGTGCAGCCTACTTTAATTGGTGGGCCACAGAGATGATGCTGGAATTAATCAAGTCCGACGATGAACGTGAGATCCGCGAGATTGAAGAAGAGGCTCGCCGCATCTTAGAACATTTGGAAGAACTGGCGCGCAAGGGTGGAGCAAGTCCAGCAGCCCCAGCGCCAGCATCTCCTGCAGGTGGT…	{(MEKKI)(SA(WSHPQFEK)GGGSGGGSGGSA(WSHPQFEK))GGSGSSG}[ELEEQVMHVLDQVSELAHELLHKLTGEELERAAYFNWWATEMMLELIKSDDEREIREIEEEARRILEHLEELARK]{GGASPAAPAPASPAGGDKENVLQKIYEIMKELERLGHAEASMQVSDLIYEFMKTKDERLLEEAERLLEEVKR}
FUS21-P12	AHB2-P12-LCB1v2.2	ATGgagaaaaaaatcGAGTTGGAGGAGCAAGTAATGCATGTATTGGACCAAGTTAGCGAATTAGCCCATGAACTTCTGCATAAACTTACGGGGGAGGAGTTAGAACGCGCAGCGTATTTTAATTGGTGGGCAACCGAGATGATGCTTGAGCTTATCAAGTCAGACGACGAGCGCGAAATCCGCGAAATCGAAGAAGAAGCAGCCCGCATTCTTGAGCATTTGGAGGAGTTAGCTCGCACAGGCGGAGCCAGCCCTGCGGCACCGGCACCAGGCGGTGACAAAGAAAACGTCTTGCAGAAGATTTACGAGATTATGAAAGAATTAGAGCGTTTGGGCCACGCGGAGGCATCGATGCAGGTAAGTGATTTAATCTATGAGTTCATGAAAACGAAAGACGAA…	{(MEKKI)}[ELEEQVMHVLDQVSELAHELLHKLTGEELERAAYFNWWATEMMLELIKSDDEREIREIEEEAARILEHLEELART]{GGASPAAPAPGG}[DKENVLQKIYEIMKELERLGHAEASMQVSDLIYEFMKTKDENLLEEAERLLEEVKR]{GGSGSSG(SA(WSHPQFEK)GGGSGGGSGGSA(WSHPQFEK))}
FUS21-P11	AHB2-P11-LCB1v2.1	ATGgagaaaaaaatcAGCGCATGGTCGCACCCACAATTTGAAAAGGGAGGGGGGTCAGGAGGTGGATCGGGGGGGTCAGCATGGAGTCATCCCCAATTCGAGAAGGGGGGCAGCGGGTCCTCGGGGGAATTGGAGGAGCAGGTAATGCACGTATTGGACCAAGTCTCCGAATTGGCTCACGAGTTACTTCATAAGTTGACAGGAGAGGAGTTGGAGCGTGCAGCCTACTTTAATTGGTGGGCCACAGAGATGATGCTGGAATTAATCAAGTCCGACGATGAACGTGAGATCCGCGAGATTGAAGAAGAGGCTCGCCGCATCTTAGAACATTTGGAAGAACTGGCGCGCAAGGGTGGAGCAAGTCCAGCAGCCCCAGCGGGTGGTGACAAAGAGAATGTT…	{(MEKKI)(SA(WSHPQFEK)GGGSGGGSGGSA(WSHPQFEK))GGSGSSG}[ELEEQVMHVLDQVSELAHELLHKLTGEELERAAYFNWWATEMMLELIKSDDEREIREIEEEARRILEHLEELARK]{GGASPAAPAGGDKENVLQKIYEIMKELERLGHAEASMQVSDLIYEFMKTKDERLLEEAERLLEEVKR}
FUS31-P24	LCB3v2.2-P24-LCB1v2.1	ATGgagaaaaaaatcAGCGCCTGGAGCCACCCTCAATTCGAGAAAGGCGGTGGCTCCGGAGGAGGGTCCGGAGGTTCCGCATGGTCTCATCCCCAGTTTGAGAAGGGAGGGTCGGGATCATCCGGTAACTTAGATGAACTGCACATGCAAATGACTGATTTAGTGTATGAAGCTCTGCACTTTGCTAAGGACGAGGAATTTCAGAAGCATGTTTTTCAATTGTTCGAAAAGGCAACGAAAGCTTATAAAAATAAGGATCGCCAAAAATTGGAAAAGGTGGTCGAAGAATTGAAAGAGCTGCTTGAGCGTTTGTTAAGTGGCGGTGCTAGCCCTGCTGCCCCCGCGCCCGCATCCCCTGCAGCGCCTGCACCGAGCGCCCCCGCTGGTGGAGATAAGGAG…	{(MEKKI)(SA(WSHPQFEK)GGGSGGGSGGSA(WSHPQFEK))GGSGSSG}[NLDELHMQMTDLVYEALHFAKDEEFQKHVFQLFEKATKAYKNKDRQKLEKVVEELKELLERLLS]{GGASPAAPAPASPAAPAPSAPAGGDKENVLQKIYEIMKELERLGHAEASMQVSDLIYEFMKTKDERLLEEAERLLEEVKR}
FUS31-P16	LCB3v2.2-P16-LCB1v2.1	ATGgagaaaaaaatcAGCGCCTGGAGCCACCCTCAATTCGAGAAAGGCGGTGGCTCCGGAGGAGGGTCCGGAGGTTCCGCATGGTCTCATCCCCAGTTTGAGAAGGGAGGGTCGGGATCATCCGGTAACTTAGATGAACTGCACATGCAAATGACTGATTTAGTGTATGAAGCTCTGCACTTTGCTAAGGACGAGGAATTTCAGAAGCATGTTTTTCAATTGTTCGAAAAGGCAACGAAAGCTTATAAAAATAAGGATCGCCAAAAATTGGAAAAGGTGGTCGAAGAATTGAAAGAGCTGCTTGAGCGTTTGTTAAGTGGCGGTGCTAGCCCTGCTGCCCCCGCGCCCGCATCCCCTGCAGGTGGAGATAAGGAGAACGTTCTGCAAAAGATCTACGAA…	{(MEKKI)(SA(WSHPQFEK)GGGSGGGSGGSA(WSHPQFEK))GGSGSSG}[NLDELHMQMTDLVYEALHFAKDEEFQKHVFQLFEKATKAYKNKDRQKLEKVVEELKELLERLLS]{GGASPAAPAPASPAGGDKENVLQKIYEIMKELERLGHAEASMQVSDLIYEFMKTKDERLLEEAERLLEEVKR}
FUS31-P12	LCB3v2.2-P12-LCB1v2.2	ATGgagaaaaaaatcAATTTAGACGAGCTTCACATGCAGATGACAGATTTGGTTTATGAAGCTCTGCATTTCGCTAAAGATGAAGAGTTCCAAAAACACGTATTTCAACTTTTCGAGAAGGCTACCAAAGCTTATAAGAACAAGGATCGTCAAAAGCTGGAAAAAGTAGTCGAGGAGTTAAAGGAACTGCTTGAACGTCTGTTAAGTGGGGGTGCATCGCCTGCCGCACCCGCACCGGGCGGCGACAAGGAGAATGTCCTTCAAAAAATTTATGAAATTATGAAAGAACTGGAACGTCTTGGTCACGCTGAAGCCTCGATGCAAGTCTCTGATCTTATTTATGAATTTATGAAAACAAAAGACGAGAATTTGTTGGAAGAAGCAGAACGCTTGTTAGAG…	{(MEKKI)}[NLDELHMQMTDLVYEALHFAKDEEFQKHVFQLFEKATKAYKNKDRQKLEKVVEELKELLERLLS]{GGASPAAPAPGG}[DKENVLQKIYEIMKELERLGHAEASMQVSDLIYEFMKTKDENLLEEAERLLEEVKR]{GGSGSSG(SA(WSHPQFEK)GGGSGGGSGGSA(WSHPQFEK))}
FUS31-P11	LCB3v2.2-P11-LCB1v2.1	ATGgagaaaaaaatcAGCGCCTGGAGCCACCCTCAATTCGAGAAAGGCGGTGGCTCCGGAGGAGGGTCCGGAGGTTCCGCATGGTCTCATCCCCAGTTTGAGAAGGGAGGGTCGGGATCATCCGGTAACTTAGATGAACTGCACATGCAAATGACTGATTTAGTGTATGAAGCTCTGCACTTTGCTAAGGACGAGGAATTTCAGAAGCATGTTTTTCAATTGTTCGAAAAGGCAACGAAAGCTTATAAAAATAAGGATCGCCAAAAATTGGAAAAGGTGGTCGAAGAATTGAAAGAGCTGCTTGAGCGTTTGTTAAGTGGCGGTGCTAGCCCTGCTGCCCCCGCGGGTGGAGATAAGGAGAACGTTCTGCAAAAGATCTACGAAATCATGAAAGAATTG…	{(MEKKI)(SA(WSHPQFEK)GGGSGGGSGGSA(WSHPQFEK))GGSGSSG}[NLDELHMQMTDLVYEALHFAKDEEFQKHVFQLFEKATKAYKNKDRQKLEKVVEELKELLERLLS]{GGASPAAPAGGDKENVLQKIYEIMKELERLGHAEASMQVSDLIYEFMKTKDERLLEEAERLLEEVKR}
FUS23-P24	AHB2-P24-LCB3v2.3	ATGgagaaaaaaatcAGCGCGTGGTCTCACCCACAGTTTGAAAAAGGGGGTGGCTCGGGCGGCGGTTCTGGTGGAAGCGCATGGTCGCATCCTCAGTTCGAGAAGGGAGGTAGCGGGTCATCTGGGGAACTGGAAGAGCAGGTAATGCATGTCCTTGACCAGGTTAGCGAACTTGCGCACGAGCTTCTGCACAAACTGACTGGCGAAGAGTTGGAACGCGCAGCCTATTTTAATTGGTGGGCTACAGAGATGATGTTGGAGTTAATTAAGAGCGATGACGAACGTGAGATCCGTGAGATCGAAGAAGAAGCGCGTCGCATCCTTGAACATCTTGAGGAGCTGGCTCGTAAAGGCGGCGCTAGTCCTGCAGCTCCTGCGCCTGCTTCTCCTGCTGCACCA…	{(MEKKI)(SA(WSHPQFEK)GGGSGGGSGGSA(WSHPQFEK))GGSGSSG}[ELEEQVMHVLDQVSELAHELLHKLTGEELERAAYFNWWATEMMLELIKSDDEREIREIEEEARRILEHLEELARK]{GGASPAAPAPASPAAPAPSAPAGG}[NIDELLMQVTDLIYEALHFAKDEEFQKHAFQLFEKATKAYKNKDKQKLEKVVEELKELLERILS]
FUS23-P16	AHB2-P16-LCB3v2.3	ATGgagaaaaaaatcAGCGCGTGGTCTCACCCACAGTTTGAAAAAGGGGGTGGCTCGGGCGGCGGTTCTGGTGGAAGCGCATGGTCGCATCCTCAGTTCGAGAAGGGAGGTAGCGGGTCATCTGGGGAACTGGAAGAGCAGGTAATGCATGTCCTTGACCAGGTTAGCGAACTTGCGCACGAGCTTCTGCACAAACTGACTGGCGAAGAGTTGGAACGCGCAGCCTATTTTAATTGGTGGGCTACAGAGATGATGTTGGAGTTAATTAAGAGCGATGACGAACGTGAGATCCGTGAGATCGAAGAAGAAGCGCGTCGCATCCTTGAACATCTTGAGGAGCTGGCTCGTAAAGGCGGCGCTAGTCCTGCAGCTCCTGCGCCTGCTTCTCCTGCTGGGGGA…	{(MEKKI)(SA(WSHPQFEK)GGGSGGGSGGSA(WSHPQFEK))GGSGSSG}[ELEEQVMHVLDQVSELAHELLHKLTGEELERAAYFNWWATEMMLELIKSDDEREIREIEEEARRILEHLEELARK]{GGASPAAPAPASPAGG}[NIDELLMQVTDLIYEALHFAKDEEFQKHAFQLFEKATKAYKNKDKQKLEKVVEELKELLERILS]
FUS23-P12	AHB2-P12-LCB3v2.2	ATGgagaaaaaaatcGAGCTGGAAGAACAAGTTATGCATGTTCTGGATCAAGTCTCCGAGCTGGCTCACGAATTATTGCACAAATTGACTGGAGAAGAACTTGAACGTGCGGCATATTTCAATTGGTGGGCCACCGAGATGATGCTTGAGCTGATCAAGAGTGACGACGAACGTGAAATTCGTGAGATCGAAGAAGAAGCTGCTCGCATTTTAGAACATCTGGAGGAGCTTGCACGCACGGGTGGCGCCTCTCCAGCGGCACCAGCTCCGGGTGGTAACTTAGATGAATTGCATATGCAGATGACGGACTTGGTTTACGAAGCACTTCATTTCGCTAAAGATGAGGAGTTCCAAAAGCATGTCTTTCAACTGTTTGAAAAGGCTACCAAGGCGTACAAA…	{(MEKKI)}[ELEEQVMHVLDQVSELAHELLHKLTGEELERAAYFNWWATEMMLELIKSDDEREIREIEEEAARILEHLEELART]{GGASPAAPAPGG}[NLDELHMQMTDLVYEALHFAKDEEFQKHVFQLFEKATKAYKNKDRQKLEKVVEELKELLERLLS]{GGSGSSG(SA(WSHPQFEK)GGGSGGGSGGSA(WSHPQFEK))}
FUS23-P11	AHB2-P11-LCB3v2.3	ATGgagaaaaaaatcAGCGCGTGGTCTCACCCACAGTTTGAAAAAGGGGGTGGCTCGGGCGGCGGTTCTGGTGGAAGCGCATGGTCGCATCCTCAGTTCGAGAAGGGAGGTAGCGGGTCATCTGGGGAACTGGAAGAGCAGGTAATGCATGTCCTTGACCAGGTTAGCGAACTTGCGCACGAGCTTCTGCACAAACTGACTGGCGAAGAGTTGGAACGCGCAGCCTATTTTAATTGGTGGGCTACAGAGATGATGTTGGAGTTAATTAAGAGCGATGACGAACGTGAGATCCGTGAGATCGAAGAAGAAGCGCGTCGCATCCTTGAACATCTTGAGGAGCTGGCTCGTAAAGGCGGCGCTAGTCCTGCAGCTCCTGCGGGGGGAAATATCGATGAGCTG…	{(MEKKI)(SA(WSHPQFEK)GGGSGGGSGGSA(WSHPQFEK))GGSGSSG}[ELEEQVMHVLDQVSELAHELLHKLTGEELERAAYFNWWATEMMLELIKSDDEREIREIEEEARRILEHLEELARK]{GGASPAAPAGG}[NIDELLMQVTDLIYEALHFAKDEEFQKHAFQLFEKATKAYKNKDKQKLEKVVEELKELLERILS]
FUS32-P12	LCB3v2.2-P12-AHB2v2	ATGgagaaaaaaatcAATCTTGACGAGCTGCACATGCAAATGACTGACTTGGTATATGAAGCCTTGCACTTTGCCAAGGACGAGGAATTTCAGAAGCATGTCTTCCAGCTTTTTGAGAAGGCTACTAAAGCCTATAAGAATAAGGATCGCCAAAAACTGGAAAAGGTGGTCGAAGAGTTGAAGGAATTGTTGGAACGCCTTTTAAGTGGAGGGGCGTCGCCTGCAGCTCCTGCACCGGGAGGGGAACTTGAAGAACAAGTCATGCACGTCTTAGACCAAGTGAGCGAGCTTGCACATGAATTGTTGCATAAGTTAACTGGCGAGGAGCTTGAGCGCGCCGCCTACTTCAACTGGTGGGCCACTGAGATGATGCTGGAATTGATTAAATCCGACGACGAA…	{(MEKKI)}[NLDELHMQMTDLVYEALHFAKDEEFQKHVFQLFEKATKAYKNKDRQKLEKVVEELKELLERLLS]{GGASPAAPAPGG}[ELEEQVMHVLDQVSELAHELLHKLTGEELERAAYFNWWATEMMLELIKSDDEREIREIEEEAARILEHLEELART]{GGSGSSG(SA(WSHPQFEK)GGGSGGGSGGSA(WSHPQFEK))}
FUS231-P24	AHB2v2-P24-LCB3v2.2-P24-LCB1v2.2	ATGgagaaaaaaatcAGCGCGTGGTCTCACCCACAGTTTGAAAAAGGGGGTGGCTCGGGCGGCGGTTCTGGTGGAAGCGCATGGTCGCATCCTCAGTTCGAGAAGGGAGGTAGCGGGTCATCTGGGGAACTGGAAGAGCAGGTAATGCATGTCCTTGACCAGGTTAGCGAACTTGCGCACGAGCTTCTGCACAAACTGACTGGCGAAGAGTTGGAACGCGCAGCCTATTTTAATTGGTGGGCTACAGAGATGATGTTGGAGTTAATTAAGAGCGATGACGAACGTGAGATCCGTGAGATCGAAGAAGAAGCGCGTCGCATCCTTGAACATCTTGAGGAGCTGGCTCGTAAAGGCGGCGCTAGTCCTGCAGCTCCTGCGCCTGCTTCTCCTGCTGCACCA…	{(MEKKI)(SA(WSHPQFEK)GGGSGGGSGGSA(WSHPQFEK))GGSGSSG}[ELEEQVMHVLDQVSELAHELLHKLTGEELERAAYFNWWATEMMLELIKSDDEREIREIEEEARRILEHLEELARK]{GGASPAAPAPASPAAPAPSAPAGG}[NLDELHMQMTDLVYEALHFAKDEEFQKHVFQLFEKATKAYKNKDRQKLEKVVEELKELLERLLS]{GGASPAAPAPASPAAPAPSAPAGG}[DKENVLQKIYEIMKELERLGHAEASMQVSDLIYEFMKTKDENLLEEAERLLEEVKR]
FUS231-P24-P16	AHB2v2-P24-LCB3v2.2-P16-LCB1v2.2	ATGgagaaaaaaatcAGCGCGTGGTCTCACCCACAGTTTGAAAAAGGGGGTGGCTCGGGCGGCGGTTCTGGTGGAAGCGCATGGTCGCATCCTCAGTTCGAGAAGGGAGGTAGCGGGTCATCTGGGGAACTGGAAGAGCAGGTAATGCATGTCCTTGACCAGGTTAGCGAACTTGCGCACGAGCTTCTGCACAAACTGACTGGCGAAGAGTTGGAACGCGCAGCCTATTTTAATTGGTGGGCTACAGAGATGATGTTGGAGTTAATTAAGAGCGATGACGAACGTGAGATCCGTGAGATCGAAGAAGAAGCGCGTCGCATCCTTGAACATCTTGAGGAGCTGGCTCGTAAAGGCGGCGCTAGTCCTGCAGCTCCTGCGCCTGCTTCTCCTGCTGCACCA…	{(MEKKI)(SA(WSHPQFEK)GGGSGGGSGGSA(WSHPQFEK))GGSGSSG}[ELEEQVMHVLDQVSELAHELLHKLTGEELERAAYFNWWATEMMLELIKSDDEREIREIEEEARRILEHLEELARK]{GGASPAAPAPASPAAPAPSAPAGG}[NLDELHMQMTDLVYEALHFAKDEEFQKHVFQLFEKATKAYKNKDRQKLEKVVEELKELLERLLS]{GGASPAAPAPASPAGG}[DKENVLQKIYEIMKELERLGHAEASMQVSDLIYEFMKTKDENLLEEAERLLEEVKR]
FUS231-P16-P24	AHB2v2-P16-LCB3v2.2-P24-LCB1v2.2	ATGgagaaaaaaatcAGCGCGTGGTCTCACCCACAGTTTGAAAAAGGGGGTGGCTCGGGCGGCGGTTCTGGTGGAAGCGCATGGTCGCATCCTCAGTTCGAGAAGGGAGGTAGCGGGTCATCTGGGGAACTGGAAGAGCAGGTAATGCATGTCCTTGACCAGGTTAGCGAACTTGCGCACGAGCTTCTGCACAAACTGACTGGCGAAGAGTTGGAACGCGCAGCCTATTTTAATTGGTGGGCTACAGAGATGATGTTGGAGTTAATTAAGAGCGATGACGAACGTGAGATCCGTGAGATCGAAGAAGAAGCGCGTCGCATCCTTGAACATCTTGAGGAGCTGGCTCGTAAAGGCGGCGCTAGTCCTGCAGCTCCTGCGCCTGCTTCTCCTGCTGGGGGA…	{(MEKKI)(SA(WSHPQFEK)GGGSGGGSGGSA(WSHPQFEK))GGSGSSG}[ELEEQVMHVLDQVSELAHELLHKLTGEELERAAYFNWWATEMMLELIKSDDEREIREIEEEARRILEHLEELARK]{GGASPAAPAPASPAGG}[NLDELHMQMTDLVYEALHFAKDEEFQKHVFQLFEKATKAYKNKDRQKLEKVVEELKELLERLLS]{GGASPAAPAPASPAAPAPSAPAGG}[DKENVLQKIYEIMKELERLGHAEASMQVSDLIYEFMKTKDENLLEEAERLLEEVKR]
FUS231-P16	AHB2v2-P16-LCB3v2.2-P16-LCB1v2.2	ATGgagaaaaaaatcAGCGCGTGGTCTCACCCACAGTTTGAAAAAGGGGGTGGCTCGGGCGGCGGTTCTGGTGGAAGCGCATGGTCGCATCCTCAGTTCGAGAAGGGAGGTAGCGGGTCATCTGGGGAACTGGAAGAGCAGGTAATGCATGTCCTTGACCAGGTTAGCGAACTTGCGCACGAGCTTCTGCACAAACTGACTGGCGAAGAGTTGGAACGCGCAGCCTATTTTAATTGGTGGGCTACAGAGATGATGTTGGAGTTAATTAAGAGCGATGACGAACGTGAGATCCGTGAGATCGAAGAAGAAGCGCGTCGCATCCTTGAACATCTTGAGGAGCTGGCTCGTAAAGGCGGCGCTAGTCCTGCAGCTCCTGCGCCTGCTTCTCCTGCTGGGGGA…	{(MEKKI)(SA(WSHPQFEK)GGGSGGGSGGSA(WSHPQFEK))GGSGSSG}[ELEEQVMHVLDQVSELAHELLHKLTGEELERAAYFNWWATEMMLELIKSDDEREIREIEEEARRILEHLEELARK]{GGASPAAPAPASPAGG}[NLDELHMQMTDLVYEALHFAKDEEFQKHVFQLFEKATKAYKNKDRQKLEKVVEELKELLERLLS]{GGASPAAPAPASPAGG}[DKENVLQKIYEIMKELERLGHAEASMQVSDLIYEFMKTKDENLLEEAERLLEEVKR]
FUS231-P11-P16	AHB2v2-P11-LCB3v2.2-P16-LCB1v2.2	ATGgagaaaaaaatcAGCGCGTGGTCTCACCCACAGTTTGAAAAAGGGGGTGGCTCGGGCGGCGGTTCTGGTGGAAGCGCATGGTCGCATCCTCAGTTCGAGAAGGGAGGTAGCGGGTCATCTGGGGAACTGGAAGAGCAGGTAATGCATGTCCTTGACCAGGTTAGCGAACTTGCGCACGAGCTTCTGCACAAACTGACTGGCGAAGAGTTGGAACGCGCAGCCTATTTTAATTGGTGGGCTACAGAGATGATGTTGGAGTTAATTAAGAGCGATGACGAACGTGAGATCCGTGAGATCGAAGAAGAAGCGCGTCGCATCCTTGAACATCTTGAGGAGCTGGCTCGTAAAGGCGGCGCTAGTCCTGCAGCTCCTGCGGGGGGAAATCTGGATGAGCTG…	{(MEKKI)(SA(WSHPQFEK)GGGSGGGSGGSA(WSHPQFEK))GGSGSSG}[ELEEQVMHVLDQVSELAHELLHKLTGEELERAAYFNWWATEMMLELIKSDDEREIREIEEEARRILEHLEELARK]{GGASPAAPAGG}[NLDELHMQMTDLVYEALHFAKDEEFQKHVFQLFEKATKAYKNKDRQKLEKVVEELKELLERLLS]{GGASPAAPAPASPAGG}[DKENVLQKIYEIMKELERLGHAEASMQVSDLIYEFMKTKDENLLEEAERLLEEVKR]
FUS231-P24-P11	AHB2v2-P24-LCB3v2.2-P11-LCB1v2.2	ATGgagaaaaaaatcAGCGCGTGGTCTCACCCACAGTTTGAAAAAGGGGGTGGCTCGGGCGGCGGTTCTGGTGGAAGCGCATGGTCGCATCCTCAGTTCGAGAAGGGAGGTAGCGGGTCATCTGGGGAACTGGAAGAGCAGGTAATGCATGTCCTTGACCAGGTTAGCGAACTTGCGCACGAGCTTCTGCACAAACTGACTGGCGAAGAGTTGGAACGCGCAGCCTATTTTAATTGGTGGGCTACAGAGATGATGTTGGAGTTAATTAAGAGCGATGACGAACGTGAGATCCGTGAGATCGAAGAAGAAGCGCGTCGCATCCTTGAACATCTTGAGGAGCTGGCTCGTAAAGGCGGCGCTAGTCCTGCAGCTCCTGCGCCTGCTTCTCCTGCTGCACCA…	{(MEKKI)(SA(WSHPQFEK)GGGSGGGSGGSA(WSHPQFEK))GGSGSSG}[ELEEQVMHVLDQVSELAHELLHKLTGEELERAAYFNWWATEMMLELIKSDDEREIREIEEEARRILEHLEELARK]{GGASPAAPAPASPAAPAPSAPAGG}[NLDELHMQMTDLVYEALHFAKDEEFQKHVFQLFEKATKAYKNKDRQKLEKVVEELKELLERLLS]{GGASPAAPAGG}[DKENVLQKIYEIMKELERLGHAEASMQVSDLIYEFMKTKDENLLEEAERLLEEVKR]
FUS231-P16-P11	AHB2v2-P16-LCB3v2.2-P11-LCB1v2.2	ATGgagaaaaaaatcAGCGCGTGGTCTCACCCACAGTTTGAAAAAGGGGGTGGCTCGGGCGGCGGTTCTGGTGGAAGCGCATGGTCGCATCCTCAGTTCGAGAAGGGAGGTAGCGGGTCATCTGGGGAACTGGAAGAGCAGGTAATGCATGTCCTTGACCAGGTTAGCGAACTTGCGCACGAGCTTCTGCACAAACTGACTGGCGAAGAGTTGGAACGCGCAGCCTATTTTAATTGGTGGGCTACAGAGATGATGTTGGAGTTAATTAAGAGCGATGACGAACGTGAGATCCGTGAGATCGAAGAAGAAGCGCGTCGCATCCTTGAACATCTTGAGGAGCTGGCTCGTAAAGGCGGCGCTAGTCCTGCAGCTCCTGCGCCTGCTTCTCCTGCTGGGGGA…	{(MEKKI)(SA(WSHPQFEK)GGGSGGGSGGSA(WSHPQFEK))GGSGSSG}[ELEEQVMHVLDQVSELAHELLHKLTGEELERAAYFNWWATEMMLELIKSDDEREIREIEEEARRILEHLEELARK]{GGASPAAPAPASPAGG}[NLDELHMQMTDLVYEALHFAKDEEFQKHVFQLFEKATKAYKNKDRQKLEKVVEELKELLERLLS]{GGASPAAPAGG}[DKENVLQKIYEIMKELERLGHAEASMQVSDLIYEFMKTKDENLLEEAERLLEEVKR]
FUS231-P12	AHB2v2-P12-LCB3v2.2-P12-LCB1v2.2	ATGgagaaaaaaatcGAGCTTGAGGAACAGGTGATGCATGTTCTTGACCAGGTATCGGAACTGGCGCATGAGCTGCTTCACAAGTTAACTGGTGAAGAACTGGAGCGCGCCGCGTACTTTAACTGGTGGGCTACCGAAATGATGTTAGAGCTGATCAAATCGGATGACGAGCGTGAGATTCGTGAAATTGAGGAAGAGGCGGCCCGTATTCTGGAGCATCTTGAAGAACTGGCCCGCACAGGAGGTGCCTCACCTGCCGCCCCCGCTCCCGGAGGTAATTTAGACGAGTTACATATGCAAATGACCGACCTTGTCTATGAGGCGCTGCATTTCGCAAAGGATGAGGAATTCCAAAAACACGTTTTTCAGTTGTTCGAGAAAGCAACCAAAGCATACAAA…	{(MEKKI)}[ELEEQVMHVLDQVSELAHELLHKLTGEELERAAYFNWWATEMMLELIKSDDEREIREIEEEAARILEHLEELART]{GGASPAAPAPGG}[NLDELHMQMTDLVYEALHFAKDEEFQKHVFQLFEKATKAYKNKDRQKLEKVVEELKELLERLLS]{GGASPAAPAPGG}[DKENVLQKIYEIMKELERLGHAEASMQVSDLIYEFMKTKDENLLEEAERLLEEVKR]{GGSGSSG(SA(WSHPQFEK)GGGSGGGSGGSA(WSHPQFEK))}
FUS231-P11	AHB2v2-P11-LCB3v2.2-P11-LCB1v2.2	ATGgagaaaaaaatcAGCGCGTGGTCTCACCCACAGTTTGAAAAAGGGGGTGGCTCGGGCGGCGGTTCTGGTGGAAGCGCATGGTCGCATCCTCAGTTCGAGAAGGGAGGTAGCGGGTCATCTGGGGAACTGGAAGAGCAGGTAATGCATGTCCTTGACCAGGTTAGCGAACTTGCGCACGAGCTTCTGCACAAACTGACTGGCGAAGAGTTGGAACGCGCAGCCTATTTTAATTGGTGGGCTACAGAGATGATGTTGGAGTTAATTAAGAGCGATGACGAACGTGAGATCCGTGAGATCGAAGAAGAAGCGCGTCGCATCCTTGAACATCTTGAGGAGCTGGCTCGTAAAGGCGGCGCTAGTCCTGCAGCTCCTGCGGGGGGAAATCTGGATGAGCTG…	{(MEKKI)(SA(WSHPQFEK)GGGSGGGSGGSA(WSHPQFEK))GGSGSSG}[ELEEQVMHVLDQVSELAHELLHKLTGEELERAAYFNWWATEMMLELIKSDDEREIREIEEEARRILEHLEELARK]{GGASPAAPAGG}[NLDELHMQMTDLVYEALHFAKDEEFQKHVFQLFEKATKAYKNKDRQKLEKVVEELKELLERLLS]{GGASPAAPAGG}[DKENVLQKIYEIMKELERLGHAEASMQVSDLIYEFMKTKDENLLEEAERLLEEVKR]
FUS231-P7	AHB2v2-P7-LCB3v2.2-P7-LCB1v2.2	ATGgagaaaaaaatcAGCGCGTGGTCTCACCCACAGTTTGAAAAAGGGGGTGGCTCGGGCGGCGGTTCTGGTGGAAGCGCATGGTCGCATCCTCAGTTCGAGAAGGGAGGTAGCGGGTCATCTGGGGAACTGGAAGAGCAGGTAATGCATGTCCTTGACCAGGTTAGCGAACTTGCGCACGAGCTTCTGCACAAACTGACTGGCGAAGAGTTGGAACGCGCAGCCTATTTTAATTGGTGGGCTACAGAGATGATGTTGGAGTTAATTAAGAGCGATGACGAACGTGAGATCCGTGAGATCGAAGAAGAAGCGCGTCGCATCCTTGAACATCTTGAGGAGCTGGCTCGTAAAGGCGGCGCTAGTGCAGGGGGAAATCTGGATGAGCTGCACATGCAGATG…	{(MEKKI)(SA(WSHPQFEK)GGGSGGGSGGSA(WSHPQFEK))GGSGSSG}[ELEEQVMHVLDQVSELAHELLHKLTGEELERAAYFNWWATEMMLELIKSDDEREIREIEEEARRILEHLEELARK]{GGASAGG}[NLDELHMQMTDLVYEALHFAKDEEFQKHVFQLFEKATKAYKNKDRQKLEKVVEELKELLERLLS]{GGASAGG}[DKENVLQKIYEIMKELERLGHAEASMQVSDLIYEFMKTKDENLLEEAERLLEEVKR]
FUS321-P12	LCB3v2.2-P12-AHB2v2-P12-LCB1v2.2	ATGgagaaaaaaatcAATTTAGACGAGCTGCACATGCAAATGACTGATTTGGTTTATGAAGCCTTGCATTTTGCTAAAGATGAGGAATTTCAGAAGCACGTATTCCAATTGTTCGAAAAAGCCACCAAAGCATATAAAAACAAAGACCGCCAAAAACTGGAAAAAGTAGTTGAGGAGTTAAAAGAGTTGTTAGAGCGCCTGCTTAGTGGGGGAGCGTCGCCTGCTGCCCCTGCACCGGGAGGGGAACTGGAGGAACAGGTTATGCACGTATTGGACCAAGTCAGTGAGTTAGCTCACGAACTGTTACACAAGTTGACAGGCGAGGAATTGGAACGTGCAGCTTATTTTAACTGGTGGGCAACTGAGATGATGTTAGAACTGATCAAGTCGGATGACGAG…	{(MEKKI)}[NLDELHMQMTDLVYEALHFAKDEEFQKHVFQLFEKATKAYKNKDRQKLEKVVEELKELLERLLS]{GGASPAAPAPGG}[ELEEQVMHVLDQVSELAHELLHKLTGEELERAAYFNWWATEMMLELIKSDDEREIREIEEEAARILEHLEELART]{GGASPAAPAPGG}[DKENVLQKIYEIMKELERLGHAEASMQVSDLIYEFMKTKDENLLEEAERLLEEVKR]{GGSGSSG(SA(WSHPQFEK)GGGSGGGSGGSA(WSHPQFEK))}
FUS321-P24	LCB3v2.2-P24-AHB2v2-P24-LCB1v2.2	ATGGAGAAAAAAATCAATTTAGACGAGCTTCATATGCAGATGACCGATTTGGTCTACGAGGCGTTACATTTCGCCAAAGACGAAGAGTTTCAGAAGCATGTATTCCAACTGTTCGAAAAGGCCACTAAAGCCTATAAGAATAAAGATCGTCAGAAGTTAGAGAAAGTGGTAGAAGAGCTTAAAGAACTTTTGGAGCGTCTGTTGAGCGGCGGCGCATCACCTGCGGCCCCGGCTCCAGCCTCTCCTGCTGCCCCGGCCCCTAGTGCTCCTGCTGGGGGGGAATTAGAAGAGCAAGTCATGCACGTATTAGACCAGGTCAGCGAATTGGCACATGAATTGTTGCATAAGCTGACGGGAGAAGAATTGGAGCGTGCCGCCTACTTTAATTGGTGGGCCACG…	{(MEKKI)}[NLDELHMQMTDLVYEALHFAKDEEFQKHVFQLFEKATKAYKNKDRQKLEKVVEELKELLERLLS]{GGASPAAPAPASPAAPAPSAPAGG}[ELEEQVMHVLDQVSELAHELLHKLTGEELERAAYFNWWATEMMLELIKSDDEREIREIEEEAARILEHLEELART]{GGASPAAPAPASPAAPAPSAPAGG}[DKENVLQKIYEIMKELERLGHAEASMQVSDLIYEFMKTKDENLLEEAERLLEEVKR]{GGSGSSG(SA(WSHPQFEK)GGGSGGGSGGSA(WSHPQFEK))}
FUS23-G10	AHB2v2-G10-LCB3v2.2	ATGgagaaaaaaatcGGTGGTGGTGAGTTGGAGGAACAAGTTATGCATGTACTGGATCAAGTCTCTGAGCTGGCGCATGAGTTGTTACACAAACTGACGGGTGAGGAATTAGAGCGTGCCGCGTATTTTAACTGGTGGGCGACGGAAATGATGCTGGAGTTAATTAAAAGTGATGATGAACGTGAGATTCGTGAGATCGAGGAAGAGGCCCGCCGCATTTTGGAGCATTTGGAGGAACTGGCCCGCAAAGGTGGATCCGGCGGCGGGGGTAGTGGCGGAAATTTGGATGAACTGCACATGCAGATGACTGACCTTGTATATGAAGCTCTTCACTTCGCTAAAGACGAGGAGTTCCAGAAGCATGTCTTCCAATTGTTCGAAAAAGCGACGAAAGCCTAT…	{((MEKKI)GGG)}[ELEEQVMHVLDQVSELAHELLHKLTGEELERAAYFNWWATEMMLELIKSDDEREIREIEEEARRILEHLEELARK]{GGSGGGGSGG}[NLDELHMQMTDLVYEALHFAKDEEFQKHVFQLFEKATKAYKNKDRQKLEKVVEELKELLERLLS]{GGGSGGG(SA(WSHPQFEK)GGGSGGGSGGSA(WSHPQFEK))}
FUS31-G10	LCB3v2.2-G10-LCB1v2.2	ATGgagaaaaaaatcAGCGCTTGGTCACACCCACAGTTCGAAAAAGGCGGTGGGTCCGGTGGCGGTAGTGGTGGATCCGCATGGTCCCACCCTCAATTTGAAAAAGGTGGTAGCGGATCCTCAGGGAACTTGGATGAGTTACACATGCAAATGACCGACTTGGTTTACGAAGCCTTACATTTCGCCAAGGATGAGGAATTTCAAAAGCATGTATTTCAGTTGTTTGAAAAGGCAACAAAAGCATACAAGAACAAGGACCGCCAGAAGTTGGAGAAAGTCGTTGAGGAGTTAAAGGAGCTGTTAGAGCGTTTGCTTAGCGGCGGCGGTTCGGGCGGAGGAAGCGGAGGTGACAAGGAGAACGTTTTACAGAAAATCTACGAGATCATGAAGGAGCTGGAG…	{(MEKKI)(SA(WSHPQFEK)GGGSGGGSGGSA(WSHPQFEK))GGSGSSG}[NLDELHMQMTDLVYEALHFAKDEEFQKHVFQLFEKATKAYKNKDRQKLEKVVEELKELLERLLS]{GGGSGGGSGG}[DKENVLQKIYEIMKELERLGHAEASMQVSDLIYEFMKTKDENLLEEAERLLEEVKR]
FUS231-G10	AHB2-G10-LCB3v2.2-G10-LCB1v2.2	ATGgagaaaaaaatcGGTGGTGGTGAGTTAGAGGAACAAGTGATGCACGTGCTGGATCAAGTAAGTGAACTGGCCCATGAACTTCTTCACAAGTTGACCGGCGAGGAACTTGAGCGTGCCGCATACTTCAATTGGTGGGCGACGGAAATGATGCTTGAGCTGATCAAGTCGGATGACGAACGCGAGATTCGTGAGATTGAAGAGGAAGCGCGTCGCATTCTTGAACATTTGGAGGAGCTGGCCCGCAAGGGAGGGTCTGGAGGCGGTGGCTCTGGAGGGAATCTGGACGAGTTACATATGCAGATGACCGACCTTGTATACGAGGCGCTTCATTTCGCTAAGGACGAAGAGTTCCAAAAGCATGTATTTCAATTATTTGAAAAGGCAACGAAAGCGTAC…	{((MEKKI)GGG)}[ELEEQVMHVLDQVSELAHELLHKLTGEELERAAYFNWWATEMMLELIKSDDEREIREIEEEARRILEHLEELARK]{GGSGGGGSGG}[NLDELHMQMTDLVYEALHFAKDEEFQKHVFQLFEKATKAYKNKDRQKLEKVVEELKELLERLLS]{GGSGGGGSGG}[DKENVLQKIYEIMKELERLGHAEASMQVSDLIYEFMKTKDENLLEEAERLLEEVKR]{GGGSGGG(SA(WSHPQFEK)GGGSGGGSGGSA(WSHPQFEK))}
FUS31-G8	LCB3v2.2-G8-LCB1v2.2	ATGgagaaaaaaatcAGCGCTTGGTCACACCCACAGTTCGAAAAAGGCGGTGGGTCCGGTGGCGGTAGTGGTGGATCCGCATGGTCCCACCCTCAATTTGAAAAAGGTGGTAGCGGATCCTCAGGGAACTTGGATGAGTTACACATGCAAATGACCGACTTGGTTTACGAAGCCTTACATTTCGCCAAGGATGAGGAATTTCAAAAGCATGTATTTCAGTTGTTTGAAAAGGCAACAAAAGCATACAAGAACAAGGACCGCCAGAAGTTGGAGAAAGTCGTTGAGGAGTTAAAGGAGCTGTTAGAGCGTTTGCTTAGCGGCGGTTCGGGCGGAGGAAGCGGAGACAAGGAGAACGTTTTACAGAAAATCTACGAGATCATGAAGGAGCTGGAGCGTCTG…	{(MEKKI)(SA(WSHPQFEK)GGGSGGGSGGSA(WSHPQFEK))GGSGSSG}[NLDELHMQMTDLVYEALHFAKDEEFQKHVFQLFEKATKAYKNKDRQKLEKVVEELKELLERLLS]{GGSGGGSG}[DKENVLQKIYEIMKELERLGHAEASMQVSDLIYEFMKTKDENLLEEAERLLEEVKR]
