# Supplementary material for: Multivalent designed proteins neutralize SARS-CoV-2 variants of concern and confer protection against infection in mice
Source: Sci Transl Med. Author manuscript; Available in PMC 2022 Jul 6. (PMC9258422; doi:10.1126/scitranslmed.abn1252)
Supplement: DataFileS2 [file NIHMS1816067-supplement-DataFileS2.xlsx]

## Sheet: Fig1
Figure	1A and 1B
Measure	Normalized AlphaLISA
Units	RLU
			2 Hours			24 Hours			7 Days
Panel	Condition	Protein	Replicate 1	Replicate 2	Replicate 3	Replicate 1	Replicate 2	Replicate 3	Replicate 1	Replicate 2	Replicate 3
A	RBD	MON1	0.891188	0.972094	1.00224	0.643788	0.702068	0.649851	0.0365982	0.0421405	0.046087
A	RBD	MON2	0.0552361	0.0458841	0.0193143	0	0	0	0	0	0
A	RBD	MON3	0.285764	0.34786	0.297417	0	0	0	0	0	0
A	RBD	FUS23-P12	0.545574	0.537128	0.476424	0.0623445	0.0598285	0.071036	0.0462072	0.0455385	0.0417746
A	RBD	FUS31-P12	0.755544	0.818093	0.875974	0.245214	0.23007	0.222288	0.0348935	0.0361655	0.0472453
A	RBD	FUS231-P12	1.09541	0.754941	0.725463	0.261645	0.245116	0.246621	0.0757142	0.0720011	0.0818422
A	RBD	FUS231-P24	1.06392	1.05697	0.921156	0.624933	0.492992	0.520972	0.0893076	0.0809052	0.090393
A	RBD	TRI1-2	0.631375	0.879679	0.612134	0.16175	0.171273	0.153552	0.0718708	0.0620504	0.0582841
A	RBD	TRI2-1	0.745904	0.588691	0.568676	0.267259	0.298863	0.264343	0.0689231	0.0905023	0.11367
A	RBD	TRI2-2	0.651352	0.704557	0.575855	0.167978	0.185426	0.193788	0.0278064	0.0338133	0.0415508
A	RBD	TRI3-2	0.81729	0.89928	0.838962	0.46865	0.387614	0.356289	0.332547	0.342234	0.252899
B	S6P	MON1	0.896306	0.756903	0.763679	0.659786	0.535879	0.514074	0.0859918	0.0680704	0.0724268
B	S6P	MON2	0	0.0187857	0	0	0	0	0	0	0
B	S6P	MON3	0.45661	0.443455	0.240197	0	0	0	0	0	0
B	S6P	FUS23-P12	0.200654	0.245635	0.129066	0.0947641	0.0968135	0.0720058	0.0358345	0.0434961	0.0337965
B	S6P	FUS31-P12	1.21408	1.05336	0.864732	1.06722	1.05996	0.678242	1.25805	1.39694	1.25175
B	S6P	FUS231-P12	0.990163	0.830251	1.05542	0.971006	0.939411	0.741465	0.81457	0.756788	0.679725
B	S6P	FUS231-P24	0.959717	0.863595	0.705282	1.29616	1.19724	0.88203	1.00239	0.890367	0.888581
B	S6P	TRI1-2	0.952312	0.795253	0.802018	0.583413	0.428984	0.345056	0.438508	0.350154	0.38727
B	S6P	TRI2-1	0.860397	0.918381	0.966823	1.16494	1.0355	0.990169	0.448339	0.587235	0.731338
B	S6P	TRI2-2	1.09861	0.995748	1.02702	0.568823	1.14666	0.975775	1.01368	0.948971	0.883374
B	S6P	TRI3-2	0.913636	1.05179	1.21456	1.09718	1.11218	1.02289	1.17153	1.01549	0.255723

## Sheet: Fig3B
Figure	3B
Measure	Normalized luminsecence
Units	RLU
Wavelength (nm)	(-) S6P	(+) S6P
350	0.628639	0.696897
355	0.530243	0.77327
360	0.505644	0.79509
365	0.481045	0.790999
370	0.475579	0.499148
375	0.396316	0.321855
380	0.368984	0.658711
385	0.355317	0.345039
390	0.36625	0.3164
395	0.267855	0.383225
400	0.210457	0.394136
405	0.341651	0.475963
410	0.327985	0.515513
415	0.500178	0.514149
420	0.653237	0.912376
425	1.07415	1.35015
430	1.96518	2.01977
435	3.04206	3.67133
440	5.20403	5.81248
445	8.50302	8.92738
450	13.7617	13.162
455	20.4526	20.8537
460	27.0014	28.5905
465	38.1283	39.8691
470	50.9252	50.9976
475	62.3336	62.7467
480	75.1551	77.8479
485	88.6107	85.9325
490	92.9948	90.4248
495	96.7885	97.0569
500	100	100
505	95.5777	98.7371
510	93.5059	92.2496
515	91.2975	90.358
520	81.8132	86.5748
525	80.0995	82.7126
530	75.6662	78.6158
535	69.2104	73.0528
540	63.7112	71.0849
545	59.5239	73.4934
550	55.3667	76.611
555	50.5945	78.9294
560	47.6617	83.5499
565	46.5466	90.5694
570	45.7704	97.5302
575	41.5475	103.584
580	42.045	104.162
585	39.391	109.305
590	35.9964	108.919
595	36.3244	110.328
600	33.583	105.583
605	31.2242	104.777
610	27.4988	98.7985
615	25.2193	96.1268
620	23.492	88.8783
625	20.9255	84.2359
630	20.275	76.5237
635	18.1431	73.5247
640	15.5465	63.8895
645	14.8851	59.7191
650	12.1491	54.1343
655	12.9226	48.5482
660	10.214	44.5714
665	10.5393	38.3334
670	9.53071	34.2734
675	8.57682	30.5026
680	8.2297	28.6628
685	6.74557	25.181
690	6.7647	24.2196
695	6.29185	20.0627
700	5.26416	15.5118
705	4.66286	16.8756
710	4.65739	13.181
715	3.95222	12.1582
720	3.8265	9.9284
725	3.86749	9.16468
730	4.03149	9.50835
735	3.88663	8.01773
740	3.72537	8.93283
745	3.89483	8.24957
750	4.18181	9.18241

## Sheet: Fig3C
Figure	3C
Measure	BRET Ratio
Units	Unitless
[S2P] (pM)	Replicate 1	Replicate 2	Replicate 3
68.5871	1.03573	1.03885	1.10474
22.8624	0.58702	0.511144	0.524786
7.62079	0.387916	0.291717	0.325642
2.54026	0.344	0.238133	0.369473
0.846754	0.285577	0.306092	0.2929

## Sheet: Fig4A
Figure	4A
Measure	Normalized AlphaLISA
Units	RLU
	S6P WT			S6P E406W			S6P K417N			S6P Y453F			S6P Y453R			S6P E484K			S6P N501Y			S6P B.1.1.7			S6P B.1.351
Protein	Replicate 1	Replicate 2	Replicate 3	Replicate 1	Replicate 2	Replicate 3	Replicate 1	Replicate 2	Replicate 3	Replicate 1	Replicate 2	Replicate 3	Replicate 1	Replicate 2	Replicate 3	Replicate 1	Replicate 2	Replicate 3	Replicate 1	Replicate 2	Replicate 3	Replicate 1	Replicate 2	Replicate 3	Replicate 1	Replicate 2	Replicate 3
MON1	0.584213	0.565883	0.60114	0.196883	0.166372	0.119657	0	0	0.00039928	0.253453	0.289707	0.270981	0.347312	0.386438	0.382302	0.322137	0.311517	0.308202	4.7912e-05	0.00069113	0.00021697	0.00474771	0.00453474	0.00464385	0.0228945	0.0187202	0.0192589
MON2	0.00046819	0.00203832	0.00064777	0	0	0.00099214	0	0	0	3.514e-05	0.00013047	0.00010744	0	0	0	0	0	0.00024186	0	0	0	0	0.00021144	0	0	0	0.0001414
MON3	0.00230497	0.00195431	0.00308775	0.00932197	0.009589	0.0327403	0.00037688	0	0	0	0	0	0	0	0	0	0	8.0613e-07	0.00178843	0.00180217	0	0	0	0.00161311	0	0	0
FUS23-P12	0.0836809	0.0552965	0.0790746	0.0360608	0.0248054	0.0256796	0.00012839	0.00023839	0.00087514	0.0113216	0.0113822	0.0110394	0.0175451	0.0184994	0.0191225	0.0215219	0.0179734	0.020516	0.00547018	0.00240114	0.00338803	0	0.00116601	0.00132758	0	7.3243e-05	0.00042252
FUS31-P12	0.958185	0.8886	0.931016	0.167483	0.161092	0.151222	0.00515934	0.00448732	0.00456389	0.228832	0.231868	0.234298	0.0402862	0.0409577	0.0427835	0.510105	0.518398	0.530532	0.00123709	0.00107838	0.00093638	0.00272843	0.00284879	0.00287538	0.00757969	0.00934432	0.0111161
FUS231-P12	0.955043	0.897696	0.904645	0.0289857	0.0294199	0.0302359	0.898148	0.827282	0.701553	0.863922	0.868452	0.858216	0.0196342	0.0204928	0.0203018	0.867679	0.892975	0.926864	0.755153	0.769931	0.773662	0.907478	0.841071	0.884843	0.0008214	0.00069539	0.0007378
FUS231-P24	0.790829	0.753938	0.808573	0.0185699	0.0215395	0.0273891	0.707602	0.670903	1.00515	0.714093	0.76931	0.765164	0.0312271	0.0340116	0.0379736	0.710566	0.716582	0.745788	0.75021	0.749343	0.764544	0.627641	0.633244	0.588529	8.6435e-05	0.0003288	0.00162073
FUS23-G10	0.193797	0.204899	0.214242	0.0334603	0.0610758	0.0417751	0	1.9867e-05	0	0.0175454	0.0173709	0.0160135	0.0180682	0.0197138	0.022514	0.0242122	0.0261041	0.0826171	0.00132924	0.00802046	0.0127803	0.00158195	0.00533691	0.0112342	0	0	0.00018813
FUS31-G10	0.780237	0.774203	0.792829	0.103821	0.125299	0.085185	0.00030501	0	0.0002617	0.138426	0.145119	0.14184	0.0146006	0.0165945	0.0139885	0.421626	0.394378	0.403286	0.00083069	0	0.00018389	0.00077861	0.0009736	0.00090647	0.00581789	0.0073367	0.0125004
FUS231-G10	2.12693	0.876528	0.9665	0.0615072	0.0633019	0.0538467	0.650425	0.67585	0.672476	0.868071	0.873348	0.903559	0.0301317	0.0315115	0.0301561	0.775612	0.816348	0.813655	0.257213	0.257758	0.248955	0.525717	0.475839	0.50115	0.00139093	0.00099888	0.00144589
TRI1-2	0.747437	0.680801	0.713428	0.496946	0.56029	0.469815	0.550469	0.541523	0.508488	0.855875	0.879456	0.845421	0.442477	0.435332	0.422449	0.490589	0.522077	0.523249	0.688368	0.666829	0.665576	0.563049	0.584005	0.563271	0.328856	0.324723	0.319336
TRI2-1	0.855251	0.874463	0.868396	0.721048	0.803183	0.769918	0.933268	0.870136	0.815744	0.909098	0.947052	1.01587	0.848865	0.84444	0.836514	0.831534	0.866313	0.838694	0.740716	0.743816	0.747196	0.774928	0.754259	0.780359	0.813368	0.817356	0.826846
TRI2-2	1.1645	1.00426	1.39037	1.44197	0.814837	0.792928	1.06402	0.930819	0.92044	0.779855	0.743472	0.72085	0.891915	0.79205	0.825266	0.850069	0.886477	0.869258	1.05789	1.0563	1.06142	0.843982	0.828751	0.811081	0.847609	0.858239	0.863155
TRI3-2	0.875508	0.901005	0.946218	0.494581	0.485472	0.487145	0.802929	0.808159	0.797297	1.10198	0.939416	0.967032	0.26923	0.267974	0.274909	0.822227	0.83837	0.821592	0.676523	0.665767	0.656666	0.688357	0.670623	0.693257	0.359711	0.393858	0.365753

## Sheet: Fig4B
Figure	4B
Measure	ELISA IC50
Units	-LOG10([M])
S variant	MON1	MON2	MON3	FUS231-P12	FUS231-P24	FUS231-G10	TRI1-2	TRI2-1	TRI2-2	TRI3-2
S6P WT	9.22185	7.93181	9.04769	9.22185	9.22185	9.22185	8.85761	8.37192	9.06048	9.07366
S6P E406W	7.69897	7.69897	7.69897	7.69897	7.73755	7.72285	7.69897	8.46218	8.46218	7.69897
S6P K417N	7.91186	7.69897	7.69897	9.07058	9.07058	9.07058	8.24965	8.61762	9.02965	8.96417
S6P Y453F	9.54363	8.39675	8.05834	9.60206	9.60206	9.49621	8.34882	8.4734	8.96257	9.14146
S6P Y453R	7.69897	7.69897	7.69897	9.52288	9.52288	9.52288	8.60942	9.24185	9.52288	8.40494
S6P L455F	7.90553	7.69897	7.92555	9.18709	9.18709	9.18709	8.22937	8.51542	9.18709	9.18709
S6P F456L	9.25964	7.69897	8.51159	9.25964	9.25964	9.25964	8.71242	8.66115	9.25964	9.25964
S6P E484K	9.77728	9.62525	8.98801	10.301	10.0915	10.1308	8.56527	9.4828	9.61261	9.11238
S6P N501Y	8.85294	7.69897	7.69897	10	10	9.87943	8.85263	9.19997	9.20412	9.33348
S6P B.1.1.7	9.64782	8.0715	7.69897	9.82391	9.72816	9.61979	8.4168	9.57349	9.10127	9.10458
S6P B.1.351	7.69897	7.69897	7.69897	8.18542	7.89211	7.69897	8.41657	9.78252	9.56864	7.69897
S6P P.1	7.69897	7.69897	7.69897	9.13847	9.09528	9.1349	8.52331	9.75696	9.36754	7.69897

## Sheet: Fig4C
Figure	4C
Measure	% Relative infection
Units	Unitless
		MON1		MON2		MON3		FUS231-P12		FUS231-P24		FUS231-G10		TRI1-2		TRI2-1		TRI2-2		TRI3-2
Condition	[inhibitor] (log10([nM])	Replicate 1	Replicate 2	Replicate 1	Replicate 2	Replicate 1	Replicate 2	Replicate 1	Replicate 2	Replicate 1	Replicate 2	Replicate 1	Replicate 2	Replicate 1	Replicate 2	Replicate 1	Replicate 2	Replicate 1	Replicate 2	Replicate 1	Replicate 2
D614G	1.69897	1.27539	1.58619	0.555593	0.541052	0.585292	0.536561	0.477112	0.152738	0.196027	0.0726377	0.116895	-0.00347245	0.119466	0.010985	0.138781	0.0514691	0.02202	0.00716194	0.0624875	-0.0271619
D614G	1.22185	1.13563	1.09097	4.43835	3.48506	1.25576	0.885693	0.630401	0.353239	0.232204	0.135543	0.36798	0.0211185	0.339666	0.238765	0.159482	0.10793	0.346644	0.0576795	0.204725	0.0326878
D614G	0.744728	2.5507	1.38811	100	74.3044	16.5186	13.7425	1.12295	0.490184	0.640835	0.4202	0.546945	0.196828	15.3947	9.53519	0.348548	0.269967	0.467045	0.405676	0.9702	0.247796
D614G	0.267606	15.4528	12.8158	100	83.7129	100	47.5097	2.92636	0.683923	0.959599	0.941736	2.38584	0.36798	52.3652	34.2958	9.7194	5.48429	2.00506	3.87092	16.691	10.8392
D614G	-0.209515	100	100	100	80.6154	100	100	11.3187	3.74801	9.08638	10.2862	17.3318	19.4964	100	58.9077	67.1579	45.3885	55.3208	45.0909	88.9276	100
D614G	-0.686637	100	100	100	92.4841	100	100	62.0943	31.1659	66.1454	43.8929	88.7698	45.4255	100	100	100	78.5231	100	65.3984	100	91.6594
D614G	-1.16376	100	100	100	100	100	100	100	78.5809	100	100	100	74.371	100	76.7096	100	100	100	78.3861	100	100
D614G	-1.64089	100	100	100	100	100	100	100	100	100	100	100	100	100	100	100	100	100	100	100	100
B.1.1.7	1.69897	12.7828	5.26519	75.8349	53.0322	100	89.9822	0.821904	1.5969	0.232525	8.48711	0.223327	0.0690922	1.14114	6.28857	0.11992	0.0507896	0.146794	0.0460642	0.47507	0.798839
B.1.1.7	1.22185	18.5666	18.1853	100	71.2942	100	89.9822	0.959158	1.65039	2.94595	1.34242	0.231022	0.943746	8.79882	15.5385	0.208517	0.121008	0.26489	0.365227	4.11607	1.64405
B.1.1.7	0.744728	52.1684	42.6172	100	89.9243	100	89.9822	0.967154	1.97238	0.620401	1.05098	0.539459	0.331897	44.0339	43.8375	0.359078	0.744375	1.74387	0.689361	2.1289	1.95991
B.1.1.7	0.267606	100	84.4965	100	100	100	91.5867	1.89028	2.58627	0.672545	2.18635	5.03808	1.12432	101.392	65.9192	2.54295	1.65745	5.87838	16.2971	5.11772	12.4811
B.1.1.7	-0.209515	100	100	100	100	100	88.8166	7.949	15.7394	3.83531	17.0516	20.0798	16.2765	105.156	89.2702	29.1695	29.1145	69.7353	50.1691	24.584	36.14
B.1.1.7	-0.686637	100	100	100	100	100	89.9822	38.172	31.1166	25.5102	100	45.4275	61.1701	100	56.1543	68.4743	69.1889	100	100	39.3561	84.5091
B.1.1.7	-1.16376	100	100	100	100	100	100	75.2605	100	78.2917	86.6054	88.4029	64.0421	100	100	84.6451	83.4937	107.061	75.4158	100	91.0904
B.1.1.7	-1.64089	100	100	100	100	100	89.9822	100	52.7643	100	86.025	100	100	100	69.4133	108.901	100	100	95.3597	100	100
B1.351	1.69897	225.156	177.139	165.804	66.1677	139.854	102.924	0.174957	-0.137629	-0.298901	-0.618917	-0.802235	0.0426808	-0.467246	-0.297751	-0.668938	-0.641779	-0.415382	-0.483961	201.525	91.7654
B1.351	1.22185	126.933	195.944	104.793	121.12	93.337	113.55	0.518543	-0.014104	-0.187144	-0.414455	-0.524117	-0.749356	-0.329037	-0.449208	-0.573052	-0.812778	-0.518637	-0.73009	90.0936	116.313
B1.351	0.744728	56.0204	129.312	65.6475	66.5482	104.457	107.294	-0.0785986	1.0094	1.49706	-0.133573	6.52812	0.530237	-0.316284	3.41041	-0.763502	-0.506085	-0.503806	-0.489031	137.299	77.6046
B1.351	0.267606	129.035	58.9278	56.7399	49.6569	63.6072	101.209	0.114591	11.4176	0.0280574	1.27019	6.37244	1.9199	4.31093	8.762	-0.220681	-0.522678	-0.378728	-0.593383	84.4668	78.2084
B1.351	-0.209515	56.0856	78.1811	96.5627	71.0741	79.8924	98.3184	4.84156	9.69646	9.3095	10.9762	18.0651	6.85022	34.0045	21.626	-0.334989	-0.153116	-0.0442117	-0.157449	87.9704	85.8017
B1.351	-0.686637	94.0729	52.311	102.18	66.8331	62.293	103.989	15.9417	14.2644	59.5	40.5644	26.276	40.6469	74.6375	65.5763	-0.389781	-0.133942	-0.0317417	-0.372512	92.6213	82.4917
B1.351	-1.16376	64.7628	90.7094	69.3408	57.4307	75.9962	101.43	40.4414	71.6392	30.3239	42.4504	42.3172	116.851	91.2039	59.9914	12.198	4.71968	4.99942	6.16225	99.8401	74.045
B1.351	-1.64089	136.321	151.749	131.189	107.586	112.033	138.001	67.332	116.857	77.8095	87.5463	85.931	93.125	152.157	114.107	47.9862	52.6004	79.9216	30.4265	109.321	108.002
P.1	1.69897	102.957	139.673	71.0659	99.8763	118.564	126.371	-0.453846	-1.14162	-0.619708	-1.58677	-0.769831	-1.80323	-0.908494	-0.454907	-1.36285	-5.13807	-1.30388		155.537	151.583
P.1	1.22185	62.3727	130.811	58.2077	16.8086	55.6193	83.1837	0.712194	-0.76777	0.708515	-0.976617	-0.791803	3.71101	-0.292397	11.8105	-1.99166	-4.86247	-1.54455		114.498	78.402
P.1	0.744728	72.6804	104.618	35.1891	30.275	58.1354	79.2646	5.96653	0.608309	-0.272451	15.4807	1.57972	41.2224	32.4574	-0.088204	-1.45427	-3.28513	-1.08225		72.8453	80.5184
P.1	0.267606	70.9203	89.5484	70.0044	36.2159	43.2664	80.3774	0.205922	34.6392	16.2035	20.0804	21.1726	25.942	27.3896	21.643	-0.141548	-2.53592	0.71999		132.341	149.789
P.1	-0.209515	64.8307	45.9589	84.705	67.382	51.6133	92.9334	40.5997	87.0387	21.2366	34.8326	24.5301	44.1631	99.2768	27.056	-0.085065	-3.43229	-1.26078		49.1931	67.9941
P.1	-0.686637	76.2069	111.297	59.0724	69.7917	65.743	172.542	7.48111	51.4279	22.9659	99.5157	75.9382	46.4968	138.965	124.288	0.669405	-2.78075	0.217313		83.2027	140.158
P.1	-1.16376	61.6728	53.9369	67.3325	104.564	55.485	72.8178	55.5927	48.0469	73.5883	89.4119	59.62	80.9265	9.60956	92.1731	7.48323	-0.256201	19.7956		109.521	53.1184
P.1	-1.64089	77.6674	105.565	117.751	120.788	104.582	73.6473	91.6264	159.52	71.1833	77.1869	137.19	63.2929	134.424	83.027	61.3609	100	104.215		82.8617	116.973
B.1.617.2	1.69897	0.0491271	0.050007	0.0585423	0.0595909	0.229088	0.225057	0.0776632	0.0762967	0.0733376	0.0746512	0.0899853	0.0884019	0.443489	0.451432	0.0378289	0.0385064	0.182811	0.179595	0.86162	0.846459
B.1.617.2	1.22185	0.0335248	0.0341253	0.104273	0.106141	0.107236	0.105349	0.0897115	0.0881329	0.124449	0.126678	0.0765679	0.0752206	0.64067	0.652145	0.21887	0.22279	0.242779	0.238507	1.42624	1.40115
B.1.617.2	0.744728	0.205688	0.209372	7.35585	7.4876	7.13464	7.0091	0.177883	0.174753	0.255992	0.260577	0.137357	0.13494	22.4062	22.8075	0.214834	0.218682	0.488946	0.480343	1.95993	1.92544
B.1.617.2	0.267606	34.4584	35.0756	51.8168	52.7449	40.2533	39.545	0.449242	0.441337	0.281548	0.286591	0.380786	0.374086	67.7729	68.9867	0.487068	0.495792	1.9539	1.91952	80.3471	78.9334
B.1.617.2	-0.209515	74.7081	76.0462	79.3543	80.7757	84.075	82.5956	1.72197	1.69167	1.7218	1.75264	7.82797	7.69023	97.2943	99.037	6.17707	6.28771	41.7062	40.9724	128.613	126.35
B.1.617.2	-0.686637	74.8533	76.1941	53.8467	54.8112	53.9697	53.0201	20.9299	20.5616	28.8257	29.342	26.414	25.9492	114.518	116.569	40.2732	40.9946	99.2442	97.498	121.433	119.296
B.1.617.2	-1.16376	70.8298	72.0985	46.3966	47.2276	98.8571	97.1176	30.6068	30.0682	39.3366	40.0411	76.9098	75.5565	132.096	134.462	64.6406	65.7983	58.4278	57.3997	93.1109	91.4725
B.1.617.2	-1.64089	111.813	113.815	77.1638	78.5459	86.2502	84.7326	60.1239	59.066	59.5424	60.6088	74.7962	73.4801	133.876	136.273	79.7829	81.2119	89.4501	87.8762	236.835	232.668
Notes
Empty cells are indicative of data that were not collected due to procedural removal (i.e., cell culture issues with replicate)

## Sheet: Fig4D
Figure	4D
Measure	% Relative infection
Units	Unitless
		FUS231-P12								FUS231-P24				FUS231-G10				TRI2-1								TRI2-2								TRI1-2
Condition	[inhibitor] (nM)	Replicate 1	Replicate 2	Replicate 3	Replicate 4	Replicate 5	Replicate 6	Replicate 7	Replicate 8	Replicate 1	Replicate 2	Replicate 3	Replicate 4	Replicate 1	Replicate 2	Replicate 3	Replicate 4	Replicate 1	Replicate 2	Replicate 3	Replicate 4	Replicate 5	Replicate 6	Replicate 7	Replicate 8	Replicate 1	Replicate 2	Replicate 3	Replicate 4	Replicate 5	Replicate 6	Replicate 7	Replicate 8	Replicate 1	Replicate 2	Replicate 3	Replicate 4
WA1/2020	10	0	0	0	0					0	0	0	0	0	0	0	0	0	0	0	0					0	0	0	0					1.6601	0	1.09245	3.27735
WA1/2020	3	0	0	0	0					0	0	0	0	0	0	0	0	0	0	0	0					0	0	0	0					3.32019	3.32019	4.36979	9.83204
WA1/2020	1	0	0	0	0					0	0	0	0	1.59141	0	0	0	0	0	0	1.05111					0	0	3.88585	0					9.96057	13.2808	14.2018	20.7565
WA1/2020	0.3	0	0	0	2.33816					0	0	2.33816	1.16908	0	0	2.16129	0	4.58453	4.58453	3.15333	3.15333					4.75907	6.34543	7.77171	20.4007					18.2611	24.9014	38.2357	37.1432
WA1/2020	0.1	4.83578	11.2835	5.84539	7.01447					5.24132	3.49421	22.2125	17.5362	14.3227	4.77422	15.129	17.2903	13.7536	16.8099	17.8689	23.1244					38.0726	39.6589	48.5732	45.6588					56.4432	89.6452	92.8581	83.0261
WA1/2020	0.03	56.4175	33.8505	17.5362	25.7197					40.1834	48.919	39.7486	47.9322	30.2367	57.2906	42.1451	44.3064	56.5425	59.5989	46.2489	50.4533					52.3498	74.5588	82.5744	87.4317					97.9456	122.847	117.984	97.2279
WA1/2020	0.01	78.9845	67.701	49.1013	68.9756					66.39	80.3669	85.3427	84.1736	97.0758	50.925	86.4514	99.4192	76.4088	100.86	90.3955	97.7533					84.0769	63.4543	101.032	108.804					101.266	84.6649	120.169	88.4883
WA1/2020	0.003	125.73	99.9396	78.3282	86.5118					122.297	92.5966	116.908	104.048	108.216	117.764	111.306	101.58	103.916	97.8032	101.958	111.418					112.631	114.218	109.775	89.3746					99.6057	83.0048	97.2279	91.7657
B.1.1.7	10	0	0	0	0					0	0	0	0	0	0	0	0	0	0	0	0					0	0	0	0					0	0	0	10.9777
B.1.1.7	3	0	0	0	0					0	0	0	0	0	0	0	0	0	0	0	0					0	0	0	0					22.4671	19.0106	19.211	49.3997
B.1.1.7	1	0	0	2.08171	0					1.76484	1.76484	0	2.08171	0	0	3.997	1.9985	0	0	0	0					0	0	0	0					20.7388	34.5647	54.8885	63.1218
B.1.1.7	0.3	3.88632	0	2.08171	0					0	0	14.5719	4.16341	9.90835	9.90835	9.99251	9.99251	6.88913	6.88913	0	0					12.3538	15.8835	22.9979	9.85626					31.1082	43.2059	85.0772	109.777
B.1.1.7	0.1	31.0906	23.3179	8.32683	8.32683					7.05934	15.8835	18.7354	27.0622	43.5967	37.6517	43.967	49.9625	41.3348	56.8353	39.8539	18.5985					58.2396	75.8879	62.423	39.4251					82.9553	76.0423	107.033	109.777
B.1.1.7	0.03	83.556	60.238	70.778	43.7158					61.7692	47.6506	102.004	70.778	97.1018	65.3951	67.949	75.943	72.3358	51.6685	98.3062	100.963					79.4176	97.066	82.1355	52.5667					69.1294	81.227	90.566	139.966
B.1.1.7	0.01	97.1581	77.7265	137.393	81.1866					68.8286	123.538	89.5134	118.657	99.0835	71.3401	111.916	95.9281	87.8364	113.671	53.1385	74.3939					91.7715	63.5341	121.561	59.1376					76.0423	86.4118	60.3774	96.0549
B.1.1.7	0.003	134.078	97.1581	110.33	122.821					100.596	121.774	116.576	79.1049	99.0835	134.754	85.9355	113.915	120.56	94.7255	156.759	92.9924					116.479	142.952	105.133	62.423					131.346	122.705	104.288	112.521
B.1.351	10	0	12.7135	0	6.29921					14.1093	0	6.29921	0	6.48036	19.4411	8.78477	8.78477	0	0	0	0					0	0	0	0					0	0	0	0
B.1.351	3	25.4271	9.53516	15.748	9.44882					9.40623	0	9.44882	3.14961	9.72053	22.6812	23.4261	14.6413	0	0	0	0					0	0	0	0					0	5.2459	6.54664	0
B.1.351	1	25.4271	25.4271	44.0945	9.44882					23.5156	42.328	15.748	18.8976	45.3625	32.4018	43.9239	46.8521	0	0	0	0					0	0	0	0					15.7377	20.9836	19.6399	9.81997
B.1.351	0.3	54.0326	63.5677	56.6929	53.5433					42.328	79.953	37.7953	53.5433	29.1616	35.642	46.8521	52.7086	0	0	0	0					0	0	0	0					20.9836	41.9672	49.0998	55.6465
B.1.351	0.1	82.6381	41.319	113.386	78.7402					94.0623	84.6561	72.4409	85.0394	48.6027	55.083	79.063	61.4934	0	0	0	7.06714					0	0	10.1266	0					52.459	99.6721	85.1064	78.5597
B.1.351	0.03	108.065	63.5677	103.937	81.8898					108.172	98.7654	91.3386	81.8898	68.0437	93.9652	102.489	81.9912	9.67937	4.83969	7.06714	7.06714					39.1882	16.795	55.6962	5.06329					78.6885	47.2131	62.1931	104.746
B.1.351	0.01	95.3516	111.244	94.4882	88.189					98.7654	98.7654	94.4882	129.134	110.166	84.2446	99.5608	96.6325	72.5953	38.7175	63.6042	70.6714					78.3765	89.5731	96.2025	60.7595					78.6885	83.9344	91.653	101.473
B.1.351	0.003	123.957	95.3516	103.937	132.283					79.953	112.875	116.535	78.7402	84.2446	145.808	105.417	122.987	164.549	111.313	98.9399	84.8057					117.565	83.9748	131.646	81.0127					94.4262	120.656	108.02	114.566
P.1	10	9.33761	4.66881	4.43951	4.43951					4.89746	9.79492	13.3185	13.3185	0	2.87047	6.68896	8.91862	8.75753	8.75753	0	0					0	4.02617	0	0					2.52286	0	4.07747	0
P.1	3	18.6752	9.33761	11.0988	19.9778					12.2436	12.2436	24.4173	15.5383	37.3161	14.3524	17.8372	13.3779	0	4.37876	0	0					4.02617	0	0	0					5.04573	10.0915	8.15494	6.11621
P.1	1	21.0096	9.33761	28.8568	26.6371					24.4873	34.2822	35.5161	19.9778	22.9638	22.9638	24.5262	28.9855	0	0	0	0					4.02617	0	0	0					20.1829	20.1829	18.3486	42.8135
P.1	0.3	60.6945	53.6913	71.0322	59.9334					39.1797	61.2182	44.3951	37.7358	48.798	40.1866	73.5786	37.9041	0	8.75753	0	0					0	4.02617	0	0					45.4115	60.5487	57.0846	55.0459
P.1	0.1	88.7073	51.3569	71.0322	44.3951					53.8721	66.1157	53.2741	57.7137	80.3732	88.9846	66.8896	78.0379	0	0	5.24934	20.9974					8.05234	16.1047	0	7.56144					52.9801	95.8688	57.0846	59.1233
P.1	0.03	86.3729	77.0353	86.5705	122.087					80.8081	80.8081	95.4495	64.3729	83.2436	97.596	86.9565	93.6455	13.1363	26.2726	10.4987	20.9974					12.0785	16.1047	41.5879	15.1229					88.3002	63.0716	67.2783	91.7431
P.1	0.01	109.717	74.7009	102.109	106.548					93.0517	93.0517	95.4495	106.548	88.9846	80.3732	84.7269	118.172	52.5452	48.1664	73.4908	62.9921					76.4972	64.4187	68.0529	52.9301					90.8231	78.2088	97.8593	95.8206
P.1	0.003	123.723	114.386	126.526	137.625					132.231	100.398	117.647	102.109	120.56	114.819	118.172	100.334	131.363	122.605	110.236	68.2415					112.733	112.733	143.667	102.079					131.189	116.052	103.976	130.479
B.1.617.2	10	0	0	0	0					0	0	0	0	0	0	0	0	1.92539	0	0	0					0	0	0	0					0	0	0	0
B.1.617.2	3	0	0	0	0					0	0	0	0	0	0	0	0	15.4031	5.77617	21.7638	14.5092					0	0	0	0					0	0	0	0
B.1.617.2	1	0	0	0	0					0	0	0	0	0	1.59904	0	0	50.0602	38.5078	50.7821	39.9002					0	0	2.35087	0					0	0	0	0
B.1.617.2	0.3	0	0	0	0					1.53051	0	1.98659	0	3.19808	0	1.89618	1.89618	127.076	51.9856	101.564	48.9685					3.23952	0	4.70173	4.70173					0	0	0	0
B.1.617.2	0.1	47.6697	18.7274	10.259	12.3108					38.2629	30.6103	31.7854	29.7989	23.9856	19.1885	32.2351	9.48092	152.106	78.941	77.9869	45.3412					61.5509	35.6347	39.9647	2.35087					13.8595	9.23965	10.428	12.166
B.1.617.2	0.03	100.447	85.1245	43.088	36.9325					97.9529	91.8309	59.5977	29.7989	76.7539	67.1597	60.6779	47.4046	123.225	92.4188	58.0367	92.496					90.7066	56.6916	94.0347	21.1578					63.1376	58.5178	66.0439	69.5199
B.1.617.2	0.01	120.877	105.554	80.0205	92.3314					104.075	119.38	113.236	97.3429	107.136	102.339	125.148	100.498	119.374	94.3442	114.26	99.7506					132.82	115.003	101.087	82.2803					107.796	76.9971	104.28	106.018
B.1.617.2	0.003	91.9345	93.6369	116.953	104.642					96.4224	101.014	97.3429	89.3966	105.537	102.339	100.498	75.8474	103.971	82.7918	77.9869	114.26					77.7485	90.7066	119.894	75.2277					132.435	103.176	102.542	97.3278
B.1.1.529	30	57.1539	49.4304	68.6836	62.1423													9.27267	9.27267	2.62123	13.1062					13.0853	4.90697	7.02371	10.5356
B.1.1.529	10	74.1456	74.1456	71.9542	71.9542	89.3365	75.323	83.3176	89.377									11.5908	6.95451	15.7274	15.7274	12.4256	6.21279	4.94896	2.47448	6.54263	16.3566	14.0474	10.5356	21.3781	9.16205	10.1673	10.1673
B.1.1.529	3	81.8691	72.6009	70.3189	104.661	87.5848	108.605	101.496	107.555									23.1817	13.909	18.3486	20.9699	2.07093	6.21279	12.3724	12.3724	34.3488	34.3488	14.0474	10.5356	1.52701	13.7431	32.1966	38.9748
B.1.1.529	1	111.218	100.405	91.5781	106.296	113.86	96.3433	109.07	130.278									18.5453	37.0907	34.076	34.076	20.7093	20.7093	22.2703	19.7959	32.7131	37.6201	28.0948	35.1185	10.6891	15.2701	27.1129	25.4183
B.1.1.529	0.3	106.584	75.6903	99.7547	112.837	115.612	115.612	115.13	87.8621									23.1817	46.3634	26.2123	28.8336	6.21279	31.0639	9.89793	22.2703	58.8837	37.6201	49.1659	47.41	32.0672	42.7563	38.9748	52.5312
B.1.1.529	0.1	12.3576	86.5032	88.3074	83.4015	119.115	92.8399	98.4662	112.1									46.3634	62.5906	39.3185	31.4548	33.1349	37.2767	22.2703	49.4896	70.3333	71.9689	82.5285	86.0404	87.0395	96.2016	83.0333	76.255
B.1.1.529	0.03	101.95	108.129	96.4841	89.9428	105.102	113.86	99.9811	101.496									76.4996	74.1814	57.6671	55.0459	35.2058	31.0639	34.6427	32.1683	94.8681	96.5038	77.2608	96.5759	105.364	100.783	91.506	103.368
B.1.1.529	0.01	98.8608	92.682	89.9428	106.296	119.115	89.3365	109.07	110.585									101.999	99.6813	102.228	96.9856	91.1209	84.9081	89.0813	74.2345	101.411	103.046	96.5759	103.6	94.6746	93.1475	99.9788	123.703
B.1.1.529	0.003					105.102	98.095	110.585	92.4067													126.327	93.1918	111.352	98.9793					120.634	114.526	101.673	88.1169

## Sheet: Fig4E and F
Figure	4E and 4F
Measure	Neutralization IC50
Units	pM
Panel	Condition	Protein	D614G	B.1.1.7	B.1.351	P.1	B.1.617.2
E	Pseudovirus	MON1	1499	5868	N/A	N/A	960
E	Pseudovirus	MON2	10310	N/A	N/A	N/A	453
E	Pseudovirus	MON3	3233	N/A	N/A	N/A	992
E	Pseudovirus	FUS231-P12	196	146	74	81	33
E	Pseudovirus	FUS231-P24	229	314	82	64	42
E	Pseudovirus	FUS231-G10	282	203	139	187	110
E	Pseudovirus	TRI1-2	1526	3998	323	506	2852
E	Pseudovirus	TRI2-1	657	326	23	15	116
E	Pseudovirus	TRI2-2	508	733	23	304	552
E	Pseudovirus	TRI3-2	1341	342	N/A	N/A	2240
Panel	Condition	Protein	WA/2020	B.1.1.7	Wash-B.1.351	Wash-P.1	B.1.617.2
F	Authentic Virus	FUS231-P12	18	43	388	336	47
F	Authentic Virus	FUS231-P24	26	47	365	241	59
F	Authentic Virus	FUS231-G10	27	77	316	353	45
F	Authentic Virus	TRI1-2	208	783	217	265	837
F	Authentic Virus	TRI2-1	35	70	11	13	58
F	Authentic Virus	TRI2-2	72	101	20	15	39

## Sheet: Fig4G
Figure	4G
Measure	Concentration of viral plaques
Units	PFU/mL
Replicate	No inhibitor	MON1	FUS231-G10	TRI2-2
1	11000	8000	100	100
2	6000	22000	100	100
3	3000	40500	100	100
4	4000		100	100
5	8000		100	100
6	20500		100	100
7	28500			100
8	17500			100
9	32000
10	21000
11	13000
12	18000
Notes
An uneven number of replicates were performed. Empty cells do not replresent omitted data.

## Sheet: Fig4H
Figure	4H
Measure	Relative gene expression of SARS-CoV-2 envelope protein
Units	Unitless
Replicate	No inhibitor	MON1	FUS231-G10	TRI2-2
1	1	0.847372	0.0139147	0.012116
2	0.454257	0.58156	0.00483807	0.00858939
3	0.475757	0.643346	0.0898918	0.04157
4	0.26123		0.0772137	0.056095
5	1.75251			0.0216423
6	1			0.00668434
7	0.344072			0.0148369
8	0.479309
9	1
10	0.398873
11	1
12	0.591735
13	1
14	0.533416
15	0.978968
Notes
An uneven number of replicates were performed. Empty cells do not replresent omitted data.

[truncated: 5 more sheets: Fig5B, Fig6B, Fig6C, Fig6E, Fig6F]
