# Supplementary material for: Multivalent designed proteins neutralize SARS-CoV-2 variants of concern and confer protection against infection in mice
Source: Sci Transl Med. Author manuscript; Available in PMC 2022 Jul 6. (PMC9258422; doi:10.1126/scitranslmed.abn1252)
Supplement: DataFileS3 [file NIHMS1816067-supplement-DataFileS3.xlsx]

## Sheet: Fig.S4
Figure	S4
Measure	Normalized AlphaLISA
Units	RLU
		2 Hours			24 Hours			7 Days
Panel	Protein	Replicate 1	Replicate 2	Replicate 3	Replicate 1	Replicate 2	Replicate 3	Replicate 1	Replicate 2	Replicate 3
A	FUS23-G10	0.624467	0.749711	0.545764	0.121398	0.133254	0.150637	0.0602776	0.0637744	0.0694614
A	FUS31-G10	0.865736	0.92837	0.862392	0.436844	0.405091	0.448562	0.0663457	0.0738863	0.0748657
A	FUS231-G10	0.290022	0.263064	0.157858	0.116542	0.124581	0.128168	0.0294734	0.0266001	0.0260295
B	FUS23-G10	0.432012	0.257854	0.178149	0.0761639	0.0962016	0.0623602	0.0559215	0.01	0.0393318
B	FUS31-G10	1.30609	0.986029	0.744535	1.84884	2.45795	0.979388	1.07425	0.859748	0.901819
B	FUS231-G10	1.03994	1.01413	0.940174	0.983071	0.995448	0.934875	1.29306	0.024154	1.31926
C	MON1	0.862136	0.866991	0.730171	0.897197	0.720363	0.684671	0.360274	0.455341	0.291745
C	TRI1-2	0.926168	0.856913	0.82552	0.891156	0.897104	0.827708	0.788059	0.832906	0.81794
C	TRI1-2-G10	0.928527	0.882116	0.88817	0.892842	0.802561	0.841584	0.74697	0.73762	0.74978
C	TRI1-3-G6	0.794354	0.714934	0.778672	0.682802	0.717497	0.755511	0.643495	0.709291	0.715391
C	TRI1-3-G10	0.634127	0.713113	1.01558	0.837668	0.681091	0.788261	0.780847	0.847428	0.810153
D	MON3	0.570663	0.588967	0.550573	0	0	0	0	0	0
D	TRI3-2-G8	1.1659	1.20791	1.27746	0.99746	0.954623	0.931522	0.936598	0.985189	0.963163
D	TRI3-2	1.18169	1.24647	1.34934	0.850553	0.899063	0.851091	0.883938	0.875336	0.86184
D	TRI3-2-G4	1.34188	1.43124	1.64586	0.966177	0.940729	0.914248	0.870488	0.993081	0.97006
E	MON2	0.0284719	0.0252686	0.0254757	0.01	0.01	0.01	0.01	0.01	0.01
E	TRI2-1	0.93346	1.08479	1.0452	1.06409	1.06024	0.957526	1.06219	1.00829	0.982689
E	TRI2-6-G7	1.03586	1.07648	1.06521	0.898126	0.919713	0.864501	0.870708	0.847791	0.850538
E	TRI2-6-G9	1.0729	1.14303	1.1344	0.939434	0.930613	0.922854	0.944764	0.888515	0.893976
E	TRI2-7-G5	0.889994	0.927141	0.876716	0.710946	0.70908	0.726168	0.818512	0.754042	0.790023
E	TRI2-7-G7	1.04261	1.01212	1.02774	0.92918	0.890682	0.925972	1.03233	0.990685	0.938372
E	TRI2-7-G9	1.05862	1.12503	1.11741	0.972709	1.00323	0.977225	1.07282	1.10973	1.07583
E	TRI2-8-G5	1.05597	1.05392	1.02593	0.95901	0.912773	0.942405	0.982548	0.883757	0.871034
E	TRI2-8-G7	1.0112	1.02225	1.05569	0.916355	0.885971	0.909878	0.771513	0.749235	0.757224
E	TRI2-8-G9	0.964916	0.990074	0.953049	0.822591	0.79998	0.779284	0.719579	0.719951	0.679134
E	TRI2-9-G5	0.882403	0.923815	0.944682	0.843429	0.860803	0.801045	0.737083	0.748387	0.700376
E	TRI2-9-G7	1.10285	1.01672	0.993972	0.704384	0.71444	0.833354	0.804816	0.811222	0.804234
E	TRI2-9-G9	1.12972	1.14932	1.12528	0.855047	0.866923	0.829949	0.856821	0.909043	0.877642
E	TRI2-10-G5	1.09637	1.0898	1.05964	0.863355	0.905639	0.902483	0.907225	0.906248	0.905837
E	TRI2-10-G7	1.09242	1.0826	1.04254	0.852366	0.843646	0.829322	0.830259	0.840685	0.839158
E	TRI2-10-G9	1.05779	1.0276	1.06605	0.822741	0.829901	0.782853	0.769532	0.798195	0.735513
E	TRI2-11-G5	1.11889	1.14362	1.07602	0.353843	0.348625	0.336683	0.0595822	0.0617555	0.0568017
E	TRI2-11-G7	0.921177	0.81243	0.892647	0.189777	0.184915	0.164699	0.0275842	0.0278487	0.0270201
E	TRI2-11-G9	0.984666	1.07103	1.12738	0.185177	0.185137	0.18088	0.0202662	0.0201166	0.018779
E	TRI2-12-G5	0	0.22902	0	0	0	0	0	0	0
E	TRI2-12-G7	0.841934	0.926034	0.979034	0.86804	0.879281	0.842205	0.918535	0.884839	0.973042
E	TRI2-12-G9	0.846886	0.927195	0.981174	0.940136	0.842964	0.943864	1.03864	1.0261	1.0631
E	TRI2-2	0.947933	0.916607	1.05786	0.909364	0.89586	0.981396	0.924055	0.92853	0.919513
E	TRI2-2-G4	1.03183	1.03718	1.09102	1.01968	0.962724	0.949342	1.00086	0.962134	0.989657
E	TRI2-2-G6	1.04686	1.15515	1.16155	0.948492	0.998436	0.973972	1.02077	0.962058	0.975774
E	TRI2-3-G2	0.907313	0.81727	0.858624	0.928491	0.755425	0.777781	0.906335	0.849952	0.810623
E	TRI2-3-G4	0.968059	0.908005	0.907072	0.875326	0.831428	0.896371	0.871592	0.956615	0.929065
E	TRI2-3-G6	0.989478	0.835154	0.865694	0.935572	0.964903	0.937244	0.918691	0.967075	0.972307
E	TRI2-4-G2	0.375368	0.321257	0.363059	0	0	0	0	0	0
E	TRI2-4-G4	0.201563	0.179875	0.191797	0	0	0	0	0	0
E	TRI2-4-G6	0.181826	0.185098	0.163414	0	0	0	0	0	0
F	MON1	0.627897	0.638754	0.880031	0.812371	0.724386	0.738242	0.230817	0.186012	0.190173
F	MON2	0.0371348	0.0117249	0.0118849	0	0	0	0	0	0
F	MON3	0.337925	0.369168	0.376097	0	0	0	0	0	0
F	FUS21-P24	1.28565	1.22639	1.26751	1.11686	1.11605	1.02618	0.846007	0.777577	0.827097
F	FUS21-P16	1.11285	1.06618	1.2327	0.941524	0.928863	0.950037	0.68843	0.663177	0.845451
F	FUS21-P12	0.923547	0.857384	0.937078	0.77243	0.728546	0.746503	1.16161	1.05547	1.05318
F	FUS21-P11	1.11352	1.05109	1.10209	1.00612	0.969476	0.928176	0.65845	0.585162	0.689247
F	FUS31-P24	1.15145	1.09265	1.12939	1.06855	1.10436	0.958125	0.59738	0.622179	0.646497
F	FUS31-P16	1.02383	0.994663	0.896553	0.931595	0.785889	0.936774	0.419159	0.425783	0.460161
F	FUS31-P12	0.809395	0.786166	0.74373	0.789763	0.711663	0.708205	1.28428	1.19713	1.21635
F	FUS31-P11	1.08728	0.861924	0.933318	0.817996	0.835269	0.773013	0.286787	0.28908	0.303974
F	FUS23-P24	0.986542	0.856128	1.00957	0.727724	0.727652	0.735753	0.612945	0.625893	0.640478
F	FUS23-P16	1.14731	1.03263	0.886079	0.80641	0.834792	0.782741	0.701315	0.699963	0.682373
F	FUS23-P12	0.7453	0.536542	0.705483	0.0255803	0.018851	0.0235316	0	0	0
F	FUS23-P11	0.91498	0.955929	1.06522	0.876188	0.807549	0.798028	0.715336	0.680126	0.659738
F	FUS32-P12	0.971638	0.914098	1.06644	0.713614	0.659966	0.689588	0.0475033	0.0509936	0.0526568
F	FUS231-P24	1.00565	0.7575	0.916361	0.76437	0.700324	0.652734	0.619105	0.587562	0.592889
F	FUS231-P24-P16	0.955441	0.905882	0.941585	0.811555	0.880935	0.848904	0.77683	0.74891	0.738752
F	FUS231-P16-P24	0.902709	0.934449	0.740404	0.912275	0.68377	0.783384	0.856795	0.696069	0.662497
F	FUS231-P16	0.988222	0.946467	0.843208	0.991716	0.856834	0.884551	0.852667	0.816866	0.737223
F	FUS231-P11-P16	1.03143	0.868462	0.971128	0.864406	0.856076	0.833205	0.825852	0.676996	0.643355
F	FUS231-P24-P11	1.26684	0.758813	0.902655	0.912548	0.699639	0.747122	0.731097	0.645361	0.662664
F	FUS231-P16-P11	0.878937	0.854134	1.12022	0.759749	0.650312	0.647652	0.518856	0.490519	0.443654
F	FUS231-P12	0.92994	0.96786	0.976317	0.905383	0.864065	0.885748	4.43556	4.16967	4.26938
F	FUS231-P11	0.94849	0.840771	0.954059	0.982967	0.883113	0.781225	0.80537	0.838601	0.67802
F	FUS231-P7	0.858789	0.889257	0.823199	1.07142	0.786114	0.821968	0.851605	0.735242	0.639088
F	FUS321-P12	0.9165	0.877203	0.817822	0.9073	0.713364	0.856541	4.26249	4.64482	4.70368
F	FUS321-P24	1.09227	0.956816	0.999773	0.916469	0.894046	0.891079	2.68595	2.69211	2.60052

## Sheet: FigS5A
Figure	S5A
Measure	Response
Units	nm
MON1														MON2												MON3
	Conc1	2e-08	Conc1	1e-08	Conc1	5e-09	Conc1	2.5e-09	Conc1	1.25e-09	Conc1	6.25e-10			Conc1	1e-08	Conc1	5e-09	Conc1	2.5e-09	Conc1	1.25e-09	Conc1	6.25e-10			Conc1	6.667e-09	Conc1	2.222e-09	Conc1	7.407e-10	Conc1	2.469e-10
	Start1	1384.01	Start1	1384.01	Start1	1384.01	Start1	1384.01	Start1	1384.01	Start1	1384.01			Start1	1323.2	Start1	1323.2	Start1	1323.2	Start1	1323.2	Start1	1323.2			Start1	1024	Start1	1024	Start1	1024	Start1	1024
	Stop1	3182.41	Stop1	3182.41	Stop1	3182.41	Stop1	3182.41	Stop1	3182.41	Stop1	3182.41			Stop1	3121.6	Stop1	3121.6	Stop1	3121.6	Stop1	3121.6	Stop1	3121.6			Stop1	3422.4	Stop1	3422.4	Stop1	3422.4	Stop1	3422.4
Time1	Data1	Fit1	Data1	Fit1	Data1	Fit1	Data1	Fit1	Data1	Fit1	Data1	Fit1		Time1	Data1	Fit1	Data1	Fit1	Data1	Fit1	Data1	Fit1	Data1	Fit1		Time1	Data1	Fit1	Data1	Fit1	Data1	Fit1	Data1	Fit1
1384.01	0.0157678	0	-0.00148996	0	0.00345996	0	-0.00474162	0	0.00365078	0	-0.00254082	0		1323.2	0.0109356	0	0.00082567	0	0.0028967	0	0.00253256	0	0.00698841	0		1024	0.00277512	0	0.00564864	0	-0.00120569	0	-0.00103	0
1385.61	0.0209229	0.00685731	0.00231336	0.0033372	0.00645462	0.00166039	-0.00250611	0.00082314	0.00528257	0.00035245	-0.00061754	0.00013159		1324.8	0.013105	0.00516016	0.00152355	0.00209629	0.00302262	0.0009707	0.00265491	0.00040606	0.00649932	0.00025009		1025.6	0.00381234	0.00078545	0.00548271	0.00029361	-0.00181441	6.896e-05	-0.00210148	0
1387.21	0.0259313	0.0134516	0.00566473	0.00660976	0.00920421	0.00330463	-0.00047205	0.00164226	0.00746718	0.00070403	0.00035257	0.00026302		1326.4	0.0146477	0.0101735	0.00154175	0.00416152	0.00327843	0.0019337	0.00216812	0.00081031	0.00556121	0.00049949		1027.2	0.00428175	0.0015645	0.00648807	0.00058639	-0.0031345	0.00013785	-0.00352734	0
1388.81	0.030254	0.0197929	0.00934313	0.00981895	0.0112225	0.00493286	0.00124826	0.00245739	0.00941466	0.00105476	0.00152722	0.00039428		1328	0.017973	0.0150442	0.00186392	0.00619615	0.00404825	0.00288907	0.00166892	0.00121275	0.0044609	0.00074821		1028.8	0.00494671	0.00233722	0.00715856	0.00087836	-0.0039411	0.00020667	-0.00417017	0
1390.41	0.0344705	0.025891	0.012831	0.012966	0.0120111	0.00654525	0.00205981	0.00326855	0.0110073	0.00140463	0.00139121	0.00052539		1329.6	0.0209251	0.0197763	0.00294731	0.00820063	0.00516438	0.00383687	0.00237023	0.00161339	0.00449599	0.00099626		1030.4	0.00517666	0.00310365	0.00725505	0.00116951	-0.00485482	0.00027542	-0.00512579	0
1392.01	0.0380896	0.0317551	0.0158848	0.0160521	0.0134375	0.00814195	0.00225696	0.00407575	0.0115661	0.00175365	0.00173244	0.00065634		1331.2	0.0246308	0.0243738	0.00486429	0.0101754	0.00625528	0.00477715	0.00304367	0.00201225	0.00435645	0.00124362		1032	0.00574798	0.00386384	0.00784186	0.00145984	-0.0056454	0.0003441	-0.0061193	0
1393.61	0.042211	0.0373944	0.0187542	0.0190784	0.0150644	0.00972312	0.00275664	0.00487901	0.0127456	0.00210181	0.0016508	0.00078712		1332.8	0.0281628	0.0288405	0.00649171	0.012121	0.00703729	0.00570999	0.00323729	0.00240933	0.00462833	0.00149032		1033.6	0.00721098	0.00461785	0.00896875	0.00174936	-0.00504451	0.00041271	-0.00643317	0
1395.21	0.0467575	0.0428173	0.0205598	0.0220461	0.0158232	0.0112889	0.0031571	0.00567835	0.0127155	0.00244913	0.00072054	0.00091775		1334.4	0.0321675	0.03318	0.00803789	0.0140377	0.00697684	0.00663543	0.00331254	0.00280464	0.00504248	0.00173634		1035.2	0.0090061	0.00536573	0.00988244	0.00203806	-0.00534496	0.00048125	-0.00641925	0
1396.81	0.050489	0.0480322	0.022396	0.0249563	0.0169518	0.0128394	0.00388462	0.00647379	0.0126425	0.00279559	-4.703e-05	0.00104822		1336	0.0367813	0.0373961	0.0103538	0.015926	0.00928418	0.00755353	0.00409383	0.00319818	0.00585204	0.00198169		1036.8	0.010396	0.00610752	0.0104939	0.00232596	-0.00567595	0.00054972	-0.00535739	0
1398.41	0.0547394	0.053047	0.024374	0.0278102	0.0177019	0.0143749	0.00382424	0.00726536	0.0125243	0.00314121	-0.00067803	0.00117853		1337.6	0.041075	0.0414923	0.0122039	0.0177863	0.0107846	0.00846436	0.0047757	0.00358996	0.00626766	0.00222637		1038.4	0.0119624	0.00684327	0.0114288	0.00261305	-0.00528536	0.00061812	-0.00446158	0
1400.01	0.0578024	0.0578695	0.0252764	0.0306088	0.0178398	0.0158954	0.0035077	0.00805306	0.0123785	0.00348599	-0.00125947	0.00130868		1339.2	0.0457377	0.0454719	0.0147107	0.019619	0.0126003	0.00936796	0.00644691	0.00398	0.00727028	0.00247038		1040	0.0129892	0.00757304	0.0120679	0.00289934	-0.00503181	0.00068645	-0.00391863	0
1401.61	0.0612235	0.062507	0.0263696	0.0333532	0.0183749	0.0174011	0.0031354	0.00883693	0.0121311	0.00382992	-0.00117848	0.00143867		1340.8	0.0502167	0.0493382	0.0168523	0.0214247	0.0137606	0.0102644	0.00743829	0.0043683	0.00762432	0.00271373		1041.6	0.0145616	0.00829688	0.0127989	0.00318483	-0.00325854	0.00075471	-0.00275504	0
1403.21	0.0653974	0.0669666	0.0282318	0.0360444	0.0201257	0.0188922	0.0038514	0.00961697	0.0127295	0.00417302	-0.00072996	0.0015685		1342.4	0.0539893	0.0530946	0.01961	0.0232035	0.014715	0.0111538	0.0083519	0.00475486	0.00791604	0.00295642		1043.2	0.0155392	0.00901482	0.0130491	0.00346952	-0.0045734	0.0008229	-0.00189544	0
1404.81	0.0688873	0.0712552	0.0288843	0.0386836	0.0195628	0.0203687	0.00425806	0.0103932	0.0120192	0.00451528	-0.00114442	0.00169817		1344	0.0572411	0.0567441	0.0219086	0.024956	0.0151964	0.012036	0.00835784	0.0051397	0.00836767	0.00319844		1044.8	0.0168852	0.00972692	0.0139103	0.00375341	-0.0044112	0.00089103	-0.00143976	0
1406.41	0.0729598	0.0753792	0.0328418	0.0412716	0.0219176	0.0218309	0.00547573	0.0111656	0.0134135	0.0048567	0.00097127	0.00182768		1345.6	0.0604466	0.0602897	0.0238898	0.0266826	0.0161421	0.0129113	0.00841697	0.00552281	0.00851347	0.0034398		1046.4	0.0186673	0.0104332	0.0147146	0.0040365	-0.00374599	0.00095908	-0.00151196	0
1408.01	0.0761451	0.0793451	0.0352654	0.0438095	0.0227953	0.0232789	0.00547406	0.0119343	0.0134411	0.00519729	0.00065528	0.00195704		1347.2	0.0640056	0.0637345	0.0257833	0.0283835	0.0185517	0.0137797	0.00885368	0.00590422	0.00965245	0.00368051		1048	0.0185772	0.0111338	0.0148725	0.0043188	-0.00423048	0.00102706	-0.00256031	0
1409.61	0.0808208	0.0831588	0.037946	0.0462982	0.0242568	0.0247128	0.00715829	0.0126993	0.01335	0.00553704	0.00177762	0.00208624		1348.8	0.0666175	0.0670812	0.0278013	0.0300593	0.0187235	0.0146412	0.00907039	0.00628393	0.00954836	0.00392055		1049.6	0.0205342	0.0118287	0.0158761	0.00460031	-0.00427834	0.00109498	-0.00142659	0
1411.21	0.0843766	0.0868263	0.0399077	0.0487388	0.0256475	0.0261327	0.00832732	0.0134605	0.0130811	0.00587597	0.00129782	0.00221528		1350.4	0.0694363	0.0703328	0.0297098	0.0317102	0.0199242	0.0154958	0.0101708	0.00666194	0.00987234	0.00415995		1051.2	0.0216158	0.0125179	0.0161414	0.00488103	-0.00491309	0.00116283	-0.00109957	0
1412.81	0.0890452	0.0903531	0.042217	0.0511321	0.0283445	0.0275388	0.00965912	0.014218	0.0133499	0.00621407	0.00189	0.00234416		1352	0.0723098	0.0734918	0.0311308	0.0333367	0.0213711	0.0163437	0.0109295	0.00703827	0.00989465	0.00439869		1052.8	0.0219062	0.0132015	0.0153148	0.00516097	-0.00529031	0.0012306	-0.00204892	0
1414.41	0.0937685	0.0937445	0.0454374	0.053479	0.0303766	0.0289312	0.0111843	0.0149718	0.0141311	0.00655134	0.00302067	0.00247289		1353.6	0.0747161	0.0765609	0.0339833	0.034939	0.0230807	0.0171849	0.0130713	0.00741292	0.011594	0.00463678		1054.4	0.022327	0.0138795	0.0145785	0.00544012	-0.00543157	0.00129831	-0.00208955	0
1416.01	0.0988326	0.0970059	0.0495524	0.0557805	0.0323854	0.0303101	0.0122962	0.0157219	0.0153122	0.00688779	0.00406933	0.00260145		1355.2	0.077493	0.0795427	0.0358415	0.0365177	0.0244458	0.0180193	0.0140263	0.00778589	0.0115249	0.00487422		1056	0.0231828	0.014552	0.0150654	0.00571849	-0.00435648	0.00136595	-0.00099595	0
1417.61	0.103711	0.100142	0.0518131	0.0580374	0.0343453	0.0316755	0.0137335	0.0164683	0.015909	0.00722342	0.00467788	0.00272986		1356.8	0.0786335	0.0824397	0.0367055	0.0380729	0.0241122	0.0188472	0.0145741	0.0081572	0.0106067	0.00511101		1057.6	0.0245086	0.0152191	0.0151054	0.00599608	-0.00477996	0.00143352	-0.00079985	0
1419.21	0.108069	0.103158	0.0551225	0.0602506	0.0363137	0.0330277	0.0154954	0.0172111	0.0173574	0.00755823	0.00542504	0.00285812		1358.4	0.0798332	0.0852542	0.0380088	0.0396051	0.0257963	0.0196685	0.0153087	0.00852685	0.0106338	0.00534716		1059.2	0.0251135	0.0158807	0.0162708	0.00627289	-0.00549375	0.00150102	-0.00065227	0
1420.81	0.111846	0.106058	0.0584284	0.0624209	0.0376219	0.0343667	0.0170526	0.0179503	0.0186482	0.00789222	0.00673146	0.00298622		1360	0.0825925	0.0879887	0.0403239	0.0411146	0.0268365	0.0204833	0.0162638	0.00889485	0.0107411	0.00558266		1060.8	0.0255817	0.016537	0.0154892	0.00654893	-0.00484589	0.00156846	-0.00026116	0
1422.41	0.11465	0.108848	0.0601764	0.0645492	0.0394962	0.0356927	0.0178254	0.0186859	0.0188811	0.0082254	0.00659755	0.00311416		1361.6	0.0842272	0.0906453	0.0422252	0.0426018	0.0276809	0.0212917	0.0180077	0.00926121	0.0115274	0.00581752		1062.4	0.0260133	0.0171879	0.0156588	0.00682419	-0.00418415	0.00163582	-0.00092544	0
1424.01	0.116751	0.11153	0.0623527	0.0666363	0.0411323	0.0370057	0.0179516	0.0194179	0.0193214	0.00855776	0.00676829	0.00324194		1363.2	0.0862708	0.0932264	0.0448101	0.0440668	0.0272502	0.0220936	0.0174154	0.00962594	0.0117531	0.00605174		1064	0.0270459	0.0178335	0.016547	0.00709869	-0.00383562	0.00170312	-0.00155543	0
1425.61	0.119205	0.114109	0.064522	0.0686829	0.0426737	0.038306	0.0195159	0.0201464	0.0199588	0.00888931	0.0065318	0.00336957		1364.8	0.0880707	0.095734	0.0464299	0.0455102	0.0274772	0.0228892	0.0169803	0.00998904	0.0119832	0.00628532		1065.6	0.0277471	0.0184738	0.0159365	0.00737241	-0.00371784	0.00177034	-0.00206911	0
1427.21	0.121743	0.116589	0.0658955	0.07069	0.043683	0.0395937	0.021069	0.0208713	0.0200817	0.00922006	0.00640658	0.00349704		1366.4	0.0902818	0.0981703	0.0476964	0.0469323	0.0279263	0.0236785	0.0162699	0.0103505	0.0118019	0.00651826		1067.2	0.0286799	0.019109	0.0158519	0.00764537	-0.00411525	0.0018375	-0.00155687	0
1428.81	0.123937	0.118974	0.0684914	0.0726581	0.0453572	0.0408688	0.0227533	0.0215926	0.0199216	0.00954999	0.00708763	0.00362436		1368	0.0921991	0.100537	0.0494766	0.0483332	0.029776	0.0244615	0.0167333	0.0107104	0.0117485	0.00675057		1068.8	0.0280605	0.019739	0.015463	0.00791756	-0.00468709	0.0019046	-0.00149205	0
1430.41	0.125459	0.121268	0.0697325	0.0745882	0.0455866	0.0421315	0.0220982	0.0223104	0.0197859	0.00987912	0.00684168	0.00375152		1369.6	0.0948209	0.102837	0.0501964	0.0497134	0.0299449	0.0252383	0.0174582	0.0110686	0.0117246	0.00698225		1070.4	0.0285263	0.0203638	0.0155449	0.00818899	-0.00484446	0.00197162	-0.00194926	0
1432.01	0.128756	0.123473	0.0718422	0.0764808	0.0473476	0.0433819	0.022656	0.0230247	0.0209756	0.0102074	0.00812951	0.00387853		1371.2	0.0983744	0.105071	0.0520115	0.0510731	0.0309528	0.0260089	0.0188783	0.0114253	0.0126856	0.00721329		1072	0.0295706	0.0209836	0.0158416	0.00845966	-0.00491934	0.00203857	-0.00215427	0
1433.61	0.131232	0.125594	0.0735601	0.0783368	0.0489573	0.0446202	0.0226593	0.0237356	0.0216178	0.010535	0.00882728	0.00400538		1372.8	0.100786	0.107242	0.0535793	0.0524127	0.0311565	0.0267735	0.0182707	0.0117804	0.0125596	0.00744371		1073.6	0.0297706	0.0215983	0.0154066	0.00872957	-0.00518646	0.00210546	-0.00312928	0
1435.21	0.133635	0.127634	0.0755438	0.0801569	0.0499526	0.0458464	0.0226905	0.024443	0.0228795	0.0108617	0.00854332	0.00413207		1374.4	0.102098	0.109351	0.0544837	0.0537324	0.0308446	0.027532	0.0173602	0.0121338	0.0126523	0.00767349		1075.2	0.0307097	0.022208	0.0159002	0.00899873	-0.00594534	0.00217228	-0.00279496	0
1436.81	0.133528	0.129596	0.0767787	0.0819417	0.0500227	0.0470606	0.0220187	0.0251469	0.0224144	0.0111876	0.00791684	0.00425861		1376	0.103873	0.111399	0.056139	0.0550326	0.0322116	0.0282844	0.0176411	0.0124857	0.0135215	0.00790265		1076.8	0.0326001	0.0228128	0.0168307	0.00926713	-0.00479151	0.00223903	-0.0026282	0
1438.41	0.135004	0.131482	0.0796713	0.0836919	0.0525005	0.0482631	0.0230987	0.0258474	0.0239494	0.0115128	0.00878661	0.004385		1377.6	0.10656	0.11339	0.0564742	0.0563135	0.0330769	0.029031	0.0176662	0.0128361	0.0135074	0.00813118		1078.4	0.033521	0.0234126	0.017452	0.00953478	-0.00483189	0.00230571	-0.00262959	0
1440.01	0.136277	0.133296	0.0807339	0.0854083	0.0531678	0.0494539	0.023257	0.0265445	0.0244776	0.0118371	0.00781197	0.00451123		1379.2	0.108694	0.115324	0.0575093	0.0575755	0.033403	0.0297716	0.0177165	0.0131848	0.0138442	0.00835909		1080	0.0350526	0.0240076	0.018239	0.00980168	-0.0048373	0.00237233	-0.0027883	0
1441.61	0.1384	0.13504	0.0831149	0.0870914	0.0547774	0.050633	0.0250448	0.0272381	0.024653	0.0121606	0.00808392	0.00463731		1380.8	0.110414	0.117203	0.0589841	0.0588187	0.0340766	0.0305063	0.0185114	0.0135321	0.0150047	0.00858638		1081.6	0.0374083	0.0245977	0.0186242	0.0100678	-0.00491803	0.00243887	-0.00192273	0
1443.21	0.139713	0.136717	0.0850933	0.0887419	0.0559836	0.0518007	0.0253585	0.0279284	0.0243858	0.0124834	0.0069219	0.00476323		1382.4	0.112058	0.119028	0.0591039	0.0600436	0.0346136	0.0312352	0.0193754	0.0138777	0.0158813	0.00881305		1083.2	0.0383442	0.025183	0.0186973	0.0103332	-0.00459776	0.00250535	-0.00202074	0
1444.81	0.141038	0.13833	0.0870824	0.0903604	0.0561594	0.052957	0.025425	0.0286153	0.0242708	0.0128054	0.00695678	0.004889		1384	0.113816	0.120802	0.0606173	0.0612502	0.0364773	0.0319583	0.0206352	0.0142218	0.0173554	0.0090391		1084.8	0.0383855	0.0257636	0.017607	0.0105979	-0.00494638	0.00257177	-0.00303426	0
1446.41	0.142792	0.139881	0.090689	0.0919476	0.0579266	0.0541021	0.0264282	0.0292989	0.0260675	0.0131265	0.00797756	0.00501462		1385.6	0.116231	0.122525	0.0624865	0.062439	0.0385374	0.0326757	0.0225666	0.0145644	0.0189616	0.00926454		1086.4	0.0398769	0.0263395	0.0184696	0.0108618	-0.00374881	0.00263811	-0.00188424	0
1448.01	0.14467	0.141373	0.0926922	0.0935041	0.0579134	0.0552361	0.0263004	0.0299791	0.0259592	0.0134469	0.00767344	0.00514008		1387.2	0.118008	0.124199	0.0647905	0.0636102	0.0405703	0.0333874	0.0252477	0.0149055	0.0196765	0.00948936		1088	0.0401625	0.0269106	0.0180201	0.011125	-0.0031527	0.00270439	-0.00142411	0
1449.61	0.146803	0.142807	0.0952306	0.0950304	0.0591067	0.0563589	0.0273747	0.0306561	0.0273623	0.0137665	0.00839615	0.00526539		1388.8	0.11875	0.125825	0.06577	0.0647641	0.0415175	0.0340935	0.0270925	0.015245	0.0201708	0.00971356		1089.6	0.0418736	0.0274771	0.0186365	0.0113875	-0.00299072	0.0027706	-0.00097003	0
1451.21	0.148475	0.144187	0.0982488	0.0965272	0.0601934	0.0574709	0.0291021	0.0313297	0.0278029	0.0140854	0.00921324	0.00539055		1390.4	0.119809	0.127405	0.0668064	0.0659008	0.0432288	0.0347939	0.0279981	0.015583	0.0213105	0.00993716		1091.2	0.0437664	0.028039	0.019518	0.0116492	-0.00172935	0.00283674	0.00013957	0
1452.81	0.149482	0.145513	0.100069	0.0979949	0.0615081	0.0585721	0.0291874	0.032	0.0286835	0.0144034	0.00968134	0.00551555		1392	0.121419	0.12894	0.0672358	0.0670207	0.0437336	0.0354889	0.027758	0.0159195	0.0206714	0.0101601		1092.8	0.044202	0.0285963	0.0188793	0.0119101	-0.00079742	0.00290282	-0.00020188	0
1454.41	0.148793	0.146789	0.101165	0.0994343	0.0623184	0.0596625	0.0294876	0.0326671	0.0288771	0.0147207	0.00929993	0.0056404		1393.6	0.123377	0.130432	0.0678298	0.068124	0.0445969	0.0361783	0.0278612	0.0162545	0.021283	0.0103825		1094.4	0.0450208	0.0291491	0.0194049	0.0121704	-0.0007681	0.00296882	-0.00059463	0
1456.01	0.150204	0.148016	0.104433	0.100846	0.0633983	0.0607424	0.0304135	0.0333309	0.0306427	0.0150372	0.0105484	0.0057651		1395.2	0.123874	0.131881	0.0688529	0.069211	0.0452208	0.0368622	0.0273176	0.0165881	0.0208627	0.0106043		1096	0.0454495	0.0296974	0.0188776	0.0124299	-0.00134528	0.00303476	-0.0013822	0
1457.61	0.151453	0.149195	0.106199	0.10223	0.0650035	0.0618117	0.03172	0.0339915	0.0313205	0.0153529	0.0113528	0.00588965		1396.8	0.124909	0.133289	0.0692124	0.0702818	0.0469261	0.0375407	0.0281741	0.0169201	0.0214477	0.0108255		1097.6	0.0451769	0.0302413	0.0181495	0.0126887	-0.00117721	0.00310064	-0.0009675	0
1459.21	0.151731	0.15033	0.106595	0.103587	0.065132	0.0628706	0.0313211	0.0346488	0.0305598	0.0156679	0.011445	0.00601404		1398.4	0.125804	0.134657	0.0699749	0.0713368	0.0475812	0.0382139	0.0284144	0.0172506	0.0221338	0.011046		1099.2	0.0460595	0.0307807	0.0191115	0.0129468	-0.00079708	0.00316644	-0.00020076	0
1460.81	0.151761	0.151421	0.107668	0.104918	0.0652403	0.0639192	0.0309645	0.035303	0.0289821	0.0159821	0.0111287	0.00613829		1400	0.126839	0.135985	0.0712165	0.0723762	0.0478403	0.0388817	0.029238	0.0175797	0.0226945	0.011266		1100.8	0.0460012	0.0313157	0.0189213	0.0132041	-0.00174784	0.00323218	-0.000186	0
1462.41	0.151887	0.15247	0.107568	0.106223	0.0658037	0.0649576	0.0293917	0.0359539	0.0285675	0.0162955	0.0111025	0.00626238		1401.6	0.128794	0.137276	0.0715457	0.0734001	0.0476737	0.0395442	0.0288845	0.0179073	0.022439	0.0114853		1102.4	0.0472413	0.0318464	0.0200492	0.0134607	-0.00247865	0.00329786	-7.986e-05	0
1464.01	0.153451	0.153478	0.108802	0.107503	0.0665136	0.0659859	0.0295346	0.0366017	0.0290021	0.0166082	0.011634	0.00638631		1403.2	0.130072	0.138531	0.0722381	0.0744089	0.047676	0.0402014	0.0287171	0.0182334	0.0225631	0.0117041		1104	0.0479829	0.0323727	0.0212043	0.0137166	-0.00254626	0.00336346	-0.00076796	0
1465.61	0.152542	0.154448	0.109321	0.108759	0.0670386	0.0670042	0.0284007	0.0372463	0.028237	0.0169201	0.0109863	0.0065101		1404.8	0.130634	0.139749	0.0732272	0.0754028	0.0470064	0.0408535	0.0271335	0.0185581	0.021604	0.0119223		1105.6	0.0477782	0.0328948	0.0209925	0.0139718	-0.00351384	0.003429	-0.00188125	0
1467.21	0.153091	0.155381	0.110949	0.10999	0.0682279	0.0680126	0.0291112	0.0378878	0.0285417	0.0172312	0.0112429	0.00663374		1406.4	0.131121	0.140933	0.073159	0.0763819	0.0461496	0.0415004	0.0264119	0.0188813	0.0206002	0.0121398		1107.2	0.0494107	0.0334126	0.0217756	0.0142263	-0.00339749	0.00349448	-0.00113203	0
1468.81	0.151466	0.156278	0.110551	0.111197	0.0690142	0.0690112	0.0282248	0.0385262	0.0273535	0.0175416	0.0103258	0.00675722		1408	0.132139	0.142083	0.0748923	0.0773465	0.0463595	0.0421422	0.0264447	0.0192031	0.0208377	0.0123568		1108.8	0.0507965	0.0339262	0.0219573	0.0144801	-0.00332204	0.00355988	-0.00170492	0
1470.41	0.152166	0.157141	0.111423	0.11238	0.0705391	0.07	0.0296088	0.0391614	0.0277813	0.0178512	0.0100383	0.00688056		1409.6	0.133777	0.143201	0.0755998	0.0782968	0.0463962	0.0427788	0.0259802	0.0195235	0.0204184	0.0125732		1110.4	0.0515809	0.0344356	0.0225618	0.0147331	-0.00289759	0.00362522	-0.00218885	0
1472.01	0.151634	0.157971	0.111572	0.113541	0.0704827	0.0709793	0.0299318	0.0397935	0.027292	0.0181601	0.00866064	0.00700374		1411.2	0.135666	0.144287	0.076986	0.0792331	0.0466989	0.0434105	0.0259352	0.0198424	0.0213057	0.012789		1112	0.0542999	0.0349409	0.0236232	0.0149855	-0.00107158	0.0036905	-0.00255485	0
1473.61	0.151941	0.158768	0.112921	0.114679	0.0714818	0.071949	0.0314217	0.0404226	0.0270413	0.0184682	0.0081809	0.00712677		1412.8	0.136792	0.145342	0.078889	0.0801554	0.0485285	0.0440371	0.0276905	0.0201599	0.0229643	0.0130042		1113.6	0.0554135	0.0354421	0.0238048	0.0152371	-0.00130393	0.0037557	-0.00287482	0
1475.21	0.151666	0.159536	0.113337	0.115795	0.071111	0.0729092	0.0323436	0.0410486	0.026744	0.0187755	0.00679413	0.00724966		1414.4	0.138555	0.146366	0.0797458	0.0810641	0.0489793	0.0446587	0.0276755	0.020476	0.0223843	0.0132188		1115.2	0.0561191	0.0359392	0.0234737	0.015488	-0.00086879	0.00382084	-0.00312072	0
1476.81	0.152072	0.160273	0.114068	0.11689	0.0714544	0.0738602	0.0336094	0.0416715	0.0268533	0.0190821	0.0070527	0.00737239		1416	0.140916	0.147362	0.0819778	0.0819594	0.0501604	0.0452755	0.0288606	0.0207907	0.0232851	0.0134329		1116.8	0.0563203	0.0364322	0.0227204	0.0157382	-0.00202831	0.00388592	-0.00396538	0
1478.41	0.151984	0.160983	0.115177	0.117963	0.072534	0.0748019	0.0349087	0.0422914	0.0272317	0.019388	0.00682581	0.00749497		1417.6	0.141434	0.148329	0.082599	0.0828413	0.0498013	0.0458873	0.0289014	0.0211039	0.0222322	0.0136463		1118.4	0.0569489	0.0369213	0.0236634	0.0159878	-0.00103366	0.00395093	-0.00303337	0
1480.01	0.151954	0.161665	0.115798	0.119016	0.07248	0.0757344	0.0356943	0.0429083	0.0265042	0.0196931	0.00595596	0.00761741		1419.2	0.141835	0.149269	0.083059	0.0837103	0.0508974	0.0464943	0.0297579	0.0214158	0.0223588	0.0138592		1120	0.056365	0.0374063	0.0235823	0.0162366	-0.0013767	0.00401587	-0.00377686	0
1481.61	0.152751	0.162321	0.116683	0.120048	0.0735966	0.0766578	0.0375558	0.0435222	0.0266078	0.0199974	0.00619888	0.00773969		1420.8	0.141161	0.150182	0.0825341	0.0845663	0.0518274	0.0470964	0.0289507	0.0217263	0.0219775	0.0140715		1121.6	0.0581696	0.0378875	0.0241185	0.0164847	-0.00083026	0.00408074	-0.00338029	0
1483.21	0.153683	0.162952	0.11826	0.121061	0.0751126	0.0775722	0.0392981	0.044133	0.0271412	0.0203011	0.00646495	0.00786182		1422.4	0.14055	0.151069	0.0813478	0.0854097	0.0519988	0.0476939	0.0271418	0.0220354	0.0209101	0.0142832		1123.2	0.0593611	0.0383647	0.0245422	0.0167322	-0.00020217	0.00414555	-0.00300655	0
1484.81	0.154902	0.163559	0.119407	0.122053	0.0774663	0.0784778	0.0399799	0.0447409	0.0293418	0.0206039	0.0074774	0.00798381		1424	0.141678	0.151931	0.0817865	0.0862405	0.0530204	0.0482865	0.0268527	0.0223431	0.0208797	0.0144943		1124.8	0.0593283	0.038838	0.024267	0.0169789	-0.00040902	0.0042103	-0.00440391	0
1486.41	0.155725	0.164142	0.121278	0.123027	0.0793776	0.0793746	0.0425385	0.0453458	0.0311768	0.0209061	0.00854413	0.00810564		1425.6	0.142948	0.152769	0.0829691	0.087059	0.0542533	0.0488745	0.028307	0.0226494	0.0216759	0.0147049		1126.4	0.0595498	0.0393074	0.0235086	0.0172249	-0.00058237	0.00427498	-0.0048644	0
1488.01	0.158528	0.164703	0.123736	0.123981	0.0830956	0.0802626	0.0441344	0.0459478	0.0334938	0.0212075	0.0104569	0.00822733		1427.2	0.143763	0.153582	0.0841177	0.0878655	0.0562103	0.0494578	0.0294423	0.0229544	0.0215387	0.0149149		1128	0.0597504	0.0397731	0.0225536	0.0174703	-1.538e-05	0.00433959	-0.00526748	0
1489.61	0.159931	0.165243	0.125246	0.124917	0.08517	0.0811419	0.0456679	0.0465469	0.0339989	0.0215082	0.0105561	0.00834887		1428.8	0.145319	0.154372	0.0860814	0.0886599	0.0564926	0.0500365	0.030483	0.023258	0.023246	0.0151243		1129.6	0.0603168	0.0402349	0.023082	0.017715	0.00100488	0.00440414	-0.00412697	0
1491.21	0.159656	0.165761	0.125998	0.125835	0.0861919	0.0820128	0.0447677	0.047143	0.0328887	0.0218081	0.0103921	0.00847026		1430.4	0.145647	0.15514	0.0873143	0.0894426	0.0569062	0.0506106	0.0304109	0.0235602	0.0238682	0.0153331		1131.2	0.061224	0.0406931	0.0234854	0.017959	0.00095508	0.00446862	-0.00440464	0
1492.81	0.161803	0.16626	0.12916	0.126735	0.0888947	0.0828751	0.0466763	0.0477362	0.0342519	0.0221073	0.0119764	0.0085915		1432	0.14667	0.155886	0.0878652	0.0902137	0.0570667	0.0511801	0.0301626	0.0238612	0.0238199	0.0155414		1132.8	0.0617129	0.0411474	0.0230606	0.0182023	0.00116125	0.00453303	-0.00371253	0
1494.41	0.162778	0.16674	0.130444	0.127618	0.0901359	0.083729	0.0466113	0.0483265	0.0352	0.0224057	0.0128788	0.00871259		1433.6	0.146891	0.156611	0.0887431	0.0909734	0.0571551	0.0517452	0.0300585	0.0241607	0.0235299	0.0157491		1134.4	0.061907	0.0415981	0.0240678	0.0184449	0.00097694	0.00459738	-0.00373392	0
1496.01	0.162156	0.167201	0.130582	0.128484	0.0899954	0.0845747	0.0464607	0.0489139	0.0349501	0.0227035	0.0122673	0.00883354		1435.2	0.146708	0.157315	0.0890624	0.0917218	0.0577938	0.0523057	0.0297689	0.0244589	0.023799	0.0159562		1136	0.0621997	0.0420451	0.0244402	0.0186868	0.00152601	0.00466167	-0.00251683	0
1497.61	0.16287	0.167645	0.132144	0.129333	0.0921976	0.0854121	0.0467256	0.0494985	0.035394	0.0230005	0.0138056	0.00895434		1436.8	0.145803	0.157999	0.0890878	0.0924592	0.0570335	0.0528619	0.0286104	0.0247558	0.0225516	0.0161628		1137.6	0.0625902	0.0424885	0.0243543	0.0189281	0.00170747	0.00472589	-0.00177717	0
1499.21	0.161672	0.168072	0.132611	0.130165	0.0923977	0.0862414	0.0471037	0.0500802	0.0355465	0.0232968	0.0139731	0.00907499		1438.4	0.145875	0.158664	0.0897794	0.0931856	0.0577313	0.0534135	0.0287211	0.0250514	0.0222277	0.0163688		1139.2	0.0634056	0.0429283	0.0244481	0.0191687	0.0018284	0.00479004	-0.0016527	0
1500.81	0.160481	0.168482	0.131124	0.130981	0.0921265	0.0870626	0.0462062	0.0506591	0.035083	0.0235924	0.0126505	0.00919549		1440	0.146505	0.15931	0.0914894	0.0939012	0.0583781	0.0539609	0.0290676	0.0253457	0.0225712	0.0165742		1140.8	0.0640921	0.0433644	0.0246266	0.0194086	0.00179947	0.00485413	-0.001705	0
1502.41	0.159844	0.168877	0.131629	0.131782	0.092019	0.0878758	0.0453925	0.0512352	0.0343156	0.0238872	0.0114769	0.00931585		1441.6	0.147868	0.159937	0.0928505	0.0946063	0.0593494	0.0545039	0.0297038	0.0256386	0.0225708	0.0167791		1142.4	0.064878	0.0437971	0.0261341	0.0196478	0.00199205	0.00491815	-0.00059083	0
1504.01	0.159421	0.169256	0.131859	0.132567	0.0922085	0.0886811	0.0455947	0.0518084	0.0344762	0.0241813	0.0118497	0.00943606		1443.2	0.149281	0.160547	0.0948077	0.0953009	0.0593511	0.0550426	0.0305309	0.0259302	0.0237504	0.0169835		1144	0.0665899	0.0442262	0.0266375	0.0198864	0.00268023	0.00498211	0.0001	0
1505.61	0.159555	0.169621	0.132027	0.133337	0.0920641	0.0894785	0.0458038	0.0523789	0.0347848	0.0244747	0.0118968	0.00955612		1444.8	0.149382	0.161139	0.0959127	0.0959852	0.0597929	0.055577	0.0313713	0.0262205	0.0239551	0.0171872		1145.6	0.0663423	0.0446518	0.0261807	0.0201243	0.00110989	0.00504601	-0.0008783	0
1507.21	0.159132	0.169972	0.131525	0.134091	0.0918469	0.0902682	0.0453386	0.0529466	0.0341057	0.0247674	0.0110262	0.00967603		1446.4	0.149925	0.161714	0.0969444	0.0966594	0.0594882	0.0561072	0.0301108	0.0265096	0.0231548	0.0173904		1147.2	0.0656963	0.045074	0.0256484	0.0203616	0.000312	0.00510984	-0.00173772	0
1508.81	0.157937	0.170309	0.130885	0.134832	0.0911843	0.0910502	0.0446661	0.0535115	0.0325479	0.0250594	0.010276	0.0097958		1448	0.150528	0.162273	0.0977812	0.0973235	0.0591801	0.0566332	0.0312891	0.0267973	0.0236968	0.0175931		1148.8	0.0647285	0.0454927	0.0259514	0.0205981	-0.00172345	0.0051736	-0.00240435	0
1510.41	0.156787	0.170634	0.131122	0.135558	0.0919295	0.0918246	0.0445452	0.0540736	0.0323061	0.0253506	0.0103244	0.00991542		1449.6	0.149464	0.162816	0.0967869	0.0979779	0.0582771	0.057155	0.0303949	0.0270838	0.0226293	0.0177952		1150.4	0.0647615	0.0459081	0.0269243	0.020834	-0.00210437	0.0052373	-0.00226916	0
1512.01	0.157488	0.170946	0.13204	0.13627	0.0926888	0.0925915	0.0454089	0.054633	0.0317074	0.0256412	0.0112313	0.0100349		1451.2	0.149047	0.163344	0.096183	0.0986225	0.058008	0.0576727	0.0299202	0.027369	0.0228722	0.0179967		1152	0.0646285	0.04632	0.0275973	0.0210693	-0.00306124	0.00530093	-0.00319756	0
1513.61	0.158886	0.171246	0.132852	0.136968	0.0937055	0.0933509	0.0462298	0.0551897	0.0315235	0.025931	0.0120664	0.0101542		1452.8	0.149323	0.163857	0.0965427	0.0992576	0.058868	0.0581862	0.0305115	0.0276529	0.0225136	0.0181978		1153.6	0.0655124	0.0467286	0.0287431	0.0213039	-0.00328956	0.0053645	-0.00314566	0
1515.21	0.159127	0.171534	0.134612	0.137652	0.0946653	0.0941029	0.0465235	0.0557437	0.0331408	0.0262202	0.0129043	0.0102734		1454.4	0.150397	0.164355	0.0962664	0.0998833	0.0594944	0.0586957	0.0305664	0.0279355	0.0232101	0.0183982		1155.2	0.0656338	0.0471339	0.0296033	0.0215378	-0.00361747	0.00542801	-0.00442942	0
1516.81	0.159002	0.171812	0.135313	0.138323	0.0958506	0.0948476	0.0472608	0.0562949	0.0342724	0.0265086	0.0132362	0.0103925		1456	0.152614	0.164838	0.0970764	0.1005	0.0603777	0.0592012	0.0325487	0.0282169	0.0245225	0.0185981		1156.8	0.0650239	0.0475359	0.029308	0.0217711	-0.00427494	0.00549145	-0.00565136	0
1518.41	0.159427	0.172079	0.136586	0.138982	0.0974539	0.0955851	0.0487197	0.0568435	0.0345804	0.0267963	0.0135363	0.0105113		1457.6	0.154364	0.165308	0.0974807	0.101107	0.0615706	0.0597027	0.0340183	0.028497	0.0253111	0.0187975		1158.4	0.0645962	0.0479346	0.028667	0.0220037	-0.0043195	0.00555482	-0.00624018	0
1520.01	0.161014	0.172335	0.137402	0.139627	0.0997096	0.0963153	0.0490096	0.0573894	0.034742	0.0270833	0.0134803	0.0106301		1459.2	0.156187	0.165765	0.0987391	0.101705	0.0633804	0.0602002	0.0348753	0.0287759	0.0264288	0.0189963		1160	0.0658306	0.04833	0.0292139	0.0222357	-0.00355562	0.00561813	-0.00605467	0
1521.61	0.162983	0.172582	0.139554	0.14026	0.101736	0.0970385	0.0508275	0.0579326	0.0358855	0.0273697	0.0142695	0.0107487		1460.8	0.15727	0.166209	0.0992968	0.102295	0.0636567	0.0606937	0.0360558	0.0290535	0.0272865	0.0191946		1161.6	0.0665544	0.0487223	0.0292629	0.022467	-0.00307964	0.00568138	-0.00607792	0
1523.21	0.163922	0.172819	0.140814	0.140881	0.103039	0.0977546	0.0511924	0.0584732	0.0363267	0.0276553	0.0147444	0.0108672		1462.4	0.15796	0.16664	0.0995427	0.102875	0.0657056	0.0611833	0.0365253	0.0293299	0.0282116	0.0193923		1163.2	0.0666878	0.0491113	0.0294032	0.0226977	-0.0028936	0.00574456	-0.00657603	0
1524.81	0.165938	0.173048	0.14286	0.14149	0.105166	0.0984638	0.0537702	0.0590112	0.0375177	0.0279402	0.0165124	0.0109855		1464	0.15941	0.167059	0.0997669	0.103447	0.0661425	0.0616691	0.0368002	0.0296051	0.0276851	0.0195895		1164.8	0.0668611	0.0494972	0.028699	0.0229277	-0.00273923	0.00580768	-0.00591035	0
1526.41	0.166439	0.173267	0.141577	0.142087	0.106264	0.0991661	0.0537198	0.0595465	0.0378662	0.0282244	0.0164944	0.0111036		1465.6	0.158752	0.167466	0.0996322	0.104011	0.066043	0.062151	0.0367362	0.029879	0.0270533	0.0197862		1166.4	0.0664787	0.04988	0.0291085	0.0231571	-0.0025793	0.00587074	-0.00588562	0
1528.01	0.166114	0.173478	0.140839	0.142672	0.106785	0.0998615	0.0541734	0.0600792	0.036321	0.028508	0.0158455	0.0112217		1467.2	0.158786	0.167861	0.0987127	0.104566	0.0667306	0.062629	0.0361728	0.0301517	0.0260989	0.0199823		1168	0.0672655	0.0502596	0.0301019	0.0233859	-0.00153385	0.00593373	-0.00444025	0
1529.61	0.166638	0.173681	0.141911	0.143246	0.108092	0.10055	0.0554616	0.0606093	0.0373042	0.0287908	0.0164812	0.0113396		1468.8	0.159378	0.168245	0.0986685	0.105113	0.0657048	0.0631033	0.0358668	0.0304232	0.0251341	0.0201779		1169.6	0.0686077	0.0506361	0.0307574	0.023614	-0.00095726	0.00599665	-0.00365041	0
1531.21	0.165847	0.173876	0.14068	0.143809	0.10776	0.101232	0.0556917	0.0611368	0.0370422	0.029073	0.014689	0.0114573		1470.4	0.16073	0.168618	0.100435	0.105652	0.0667993	0.0635739	0.0365611	0.0306935	0.0255479	0.020373		1171.2	0.0697238	0.0510096	0.0304205	0.0238414	-0.00150898	0.00605951	-0.00294874	0
1532.81	0.16711	0.174064	0.141059	0.144361	0.109056	0.101907	0.0571746	0.0616618	0.0384669	0.0293544	0.0147033	0.0115749		1472	0.161389	0.168981	0.101542	0.106183	0.0673073	0.0640407	0.0360213	0.0309625	0.0259432	0.0205675		1172.8	0.0707293	0.0513801	0.0308757	0.0240683	-0.00095584	0.00612231	-0.00137989	0
1534.41	0.167426	0.174244	0.142321	0.144903	0.110297	0.102576	0.0575563	0.0621842	0.0395181	0.0296352	0.0150853	0.0116923		1473.6	0.162168	0.169333	0.103554	0.106706	0.0680058	0.0645038	0.035787	0.0312304	0.0266211	0.0207615		1174.4	0.0718023	0.0517475	0.0313553	0.0242945	9.67e-05	0.00618505	-0.0003316	0
1536.01	0.168542	0.174418	0.143324	0.145434	0.111744	0.103238	0.0597005	0.062704	0.0418966	0.0299153	0.0165038	0.0118096		1475.2	0.162422	0.169675	0.105354	0.107222	0.067888	0.0649632	0.035946	0.0314971	0.0276214	0.0209549		1176	0.0735864	0.0521119	0.0313624	0.02452	0.00171408	0.00624772	0.00010707	0
1537.61	0.168236	0.174585	0.142286	0.145954	0.11108	0.103894	0.0584936	0.0632214	0.0419166	0.0301947	0.0158136	0.0119268		1476.8	0.162724	0.170008	0.106404	0.107729	0.0689081	0.065419	0.0363498	0.0317625	0.0278335	0.0211479		1177.6	0.073637	0.0524734	0.0314727	0.0247449	0.00139631	0.00631032	-0.00065943	0
1539.21	0.166979	0.174745	0.140722	0.146465	0.111813	0.104544	0.0582014	0.0637362	0.0410987	0.0304734	0.0147309	0.0120438		1478.4	0.163089	0.170331	0.107724	0.108229	0.0695597	0.0658712	0.0365764	0.0320268	0.0282206	0.0213403		1179.2	0.0744613	0.0528319	0.0320446	0.0249692	0.00137214	0.00637287	-0.00065874	0
1540.81	0.166615	0.174899	0.140759	0.146965	0.112247	0.105187	0.0586136	0.0642484	0.0409421	0.0307514	0.0152599	0.0121607		1480	0.163503	0.170645	0.108519	0.108722	0.0694062	0.0663198	0.0376393	0.0322899	0.0290851	0.0215322		1180.8	0.0752853	0.0531876	0.0320693	0.0251929	0.00080135	0.00643535	-0.00147753	0
1542.41	0.165675	0.175048	0.141264	0.147456	0.112739	0.105824	0.0585822	0.0647582	0.0418448	0.0310288	0.0154524	0.0122774		1481.6	0.163316	0.170949	0.108634	0.109208	0.0694928	0.0667648	0.0373224	0.0325519	0.0284518	0.0217236		1182.4	0.0758262	0.0535403	0.0331173	0.0254159	0.0013345	0.00649776	-0.00155104	0
1544.01	0.165949	0.17519	0.142265	0.147938	0.113036	0.106454	0.0591491	0.0652655	0.0415217	0.0313055	0.0156118	0.012394		1483.2	0.163579	0.171246	0.110503	0.109686	0.0699234	0.0672063	0.0383644	0.0328127	0.0287861	0.0219144		1184	0.0760758	0.0538901	0.0341335	0.0256384	0.00051978	0.00656011	-0.00245702	0
1545.61	0.165972	0.175328	0.143502	0.14841	0.113785	0.107079	0.0600619	0.0657703	0.0418664	0.0315815	0.0161479	0.0125105		1484.8	0.165058	0.171533	0.110807	0.110157	0.0711173	0.0676443	0.0402436	0.0330723	0.0291447	0.0221047		1185.6	0.0763237	0.0542371	0.0349099	0.0258602	0.00017598	0.0066224	-0.00302091	0
1547.21	0.165657	0.17546	0.143804	0.148873	0.11369	0.107697	0.0605033	0.0662727	0.0421829	0.0318568	0.0164072	0.0126268		1486.4	0.16451	0.171813	0.110412	0.110621	0.0717418	0.0680788	0.0406453	0.0333307	0.0292887	0.0222945		1187.2	0.0755266	0.0545813	0.0342483	0.0260813	-0.00029813	0.00668463	-0.00521229	0
1548.81	0.165459	0.175587	0.143357	0.149327	0.11387	0.10831	0.0606261	0.0667726	0.0414924	0.0321315	0.0162232	0.0127429		1488	0.165392	0.172085	0.111009	0.111079	0.0728466	0.06851	0.0418883	0.033588	0.0300879	0.0224838		1188.8	0.075844	0.0549227	0.0333565	0.0263019	-0.00012678	0.00674679	-0.00569768	0
1550.41	0.165024	0.175709	0.142823	0.149772	0.114239	0.108916	0.0603077	0.0672701	0.0410646	0.0324055	0.0156838	0.012859		1489.6	0.165039	0.172349	0.110948	0.111529	0.0730513	0.0689376	0.0417951	0.0338442	0.029979	0.0226726		1190.4	0.0761512	0.0552613	0.0333564	0.0265218	-0.00054986	0.00680889	-0.00613964	0
1552.01	0.16476	0.175826	0.142312	0.150209	0.114255	0.109517	0.0592396	0.0677651	0.0408545	0.0326788	0.0153105	0.0129748		1491.2	0.165594	0.172605	0.11183	0.111973	0.0738427	0.0693619	0.0425525	0.0340992	0.0297998	0.0228608		1192	0.0771871	0.0555972	0.0338236	0.0267411	3.734e-05	0.00687093	-0.00626957	0
1553.61	0.16641	0.175939	0.144157	0.150637	0.115285	0.110111	0.0606539	0.0682578	0.0422334	0.0329515	0.0163023	0.0130906		1492.8	0.166402	0.172854	0.112701	0.11241	0.074456	0.0697828	0.0437566	0.0343531	0.0302133	0.0230486		1193.6	0.0770611	0.0559303	0.0326593	0.0269598	-0.00146279	0.0069329	-0.00799988	0
1555.21	0.166468	0.176047	0.144133	0.151057	0.115423	0.1107	0.0613281	0.068748	0.0424329	0.0332235	0.0169786	0.0132062		1494.4	0.166999	0.173096	0.114107	0.112841	0.0746881	0.0702004	0.0439227	0.0346058	0.0299497	0.0232358		1195.2	0.0774251	0.0562607	0.0332419	0.0271779	-0.00197448	0.00699481	-0.00874695	0
1556.81	0.166901	0.176152	0.145047	0.151468	0.116521	0.111283	0.0612875	0.0692358	0.0426346	0.0334948	0.0179455	0.0133216		1496	0.167257	0.173331	0.113968	0.113266	0.0738839	0.0706147	0.0431393	0.0348574	0.0293266	0.0234225		1196.8	0.0777912	0.0565884	0.0329205	0.0273954	-0.0017565	0.00705666	-0.0085614	0
1558.41	0.167384	0.176252	0.144667	0.151872	0.116677	0.111861	0.0608159	0.0697213	0.0419651	0.0337655	0.0174888	0.0134369		1497.6	0.167524	0.17356	0.114153	0.113684	0.0742601	0.0710257	0.0431622	0.0351079	0.0292769	0.0236087		1198.4	0.0781027	0.0569135	0.0336937	0.0276123	-0.00202821	0.00711844	-0.00739208	0
1560.01	0.167627	0.176349	0.146659	0.152268	0.116274	0.112433	0.0617593	0.0702044	0.0418649	0.0340355	0.0170867	0.0135521		1499.2	0.168506	0.173782	0.11561	0.114096	0.0746658	0.0714334	0.0425844	0.0353572	0.0292002	0.0237944		1200	0.0789484	0.0572359	0.0342462	0.0278286	-0.00151309	0.00718016	-0.00592339	0
1561.61	0.167062	0.176441	0.14771	0.152656	0.11688	0.112999	0.0623434	0.0706851	0.0419379	0.0343048	0.01765	0.0136672		1500.8	0.168919	0.173997	0.1159	0.114502	0.0739958	0.0718379	0.0414123	0.0356055	0.0296674	0.0239796		1201.6	0.0799689	0.0575557	0.0337223	0.0280442	-0.00125175	0.00724182	-0.00506499	0
1563.21	0.167147	0.176531	0.147728	0.153037	0.117171	0.11356	0.0622984	0.0711635	0.0425226	0.0345735	0.0177823	0.0137821		1502.4	0.168853	0.174207	0.11605	0.114901	0.0740806	0.0722392	0.0403679	0.0358526	0.0299207	0.0241643		1203.2	0.0799569	0.0578728	0.033104	0.0282593	-0.0013667	0.00730342	-0.00465959	0
1564.81	0.168401	0.176617	0.150281	0.15341	0.119544	0.114115	0.0635271	0.0716395	0.0446493	0.0348415	0.0190026	0.0138968		1504	0.169364	0.17441	0.116387	0.115295	0.0746665	0.0726374	0.0388346	0.0360987	0.0306202	0.0243485		1204.8	0.0806509	0.0581875	0.0326975	0.0284737	-0.00070044	0.00736495	-0.00379594	0
1566.41	0.168642	0.176699	0.150271	0.153776	0.119287	0.114665	0.0636401	0.0721133	0.0450927	0.0351089	0.0188958	0.0140114		1505.6	0.168921	0.174608	0.117231	0.115683	0.0749078	0.0730323	0.0383747	0.0363436	0.0313793	0.0245322		1206.4	0.0814771	0.0584995	0.0335614	0.0286876	0.00055688	0.00742642	-0.00263025	0
1568.01	0.170581	0.176778	0.151917	0.154135	0.120982	0.11521	0.0649688	0.0725847	0.0467897	0.0353756	0.019594	0.0141259		1507.2	0.168752	0.1748	0.116634	0.116066	0.074964	0.0734241	0.0386051	0.0365875	0.0317303	0.0247154		1208	0.0823158	0.058809	0.0348495	0.0289008	0.00157854	0.00748783	-0.00188172	0
1569.61	0.170212	0.176855	0.151097	0.154488	0.120749	0.115749	0.0635188	0.0730538	0.0455735	0.0356417	0.018851	0.0142402		1508.8	0.168979	0.174987	0.116415	0.116442	0.0755974	0.0738129	0.0383353	0.0368303	0.0321981	0.024898		1209.6	0.083417	0.059116	0.0359355	0.0291135	0.00221739	0.00754917	-0.00224566	0
1571.21	0.171101	0.176928	0.15228	0.154833	0.122595	0.116283	0.0651165	0.0735207	0.0465195	0.0359071	0.0197576	0.0143544		1510.4	0.168946	0.175168	0.11514	0.116813	0.0752492	0.0741985	0.0375658	0.0370719	0.0324198	0.0250802		1211.2	0.0845774	0.0594205	0.0370123	0.0293255	0.00294154	0.00761046	-0.00227174	0
1572.81	0.171269	0.176999	0.152912	0.155171	0.123319	0.116812	0.0658491	0.0739852	0.0474264	0.0361719	0.0196969	0.0144685		1512	0.169279	0.175344	0.115351	0.117179	0.0760527	0.0745811	0.0380113	0.0373125	0.0328635	0.0252619		1212.8	0.0851975	0.0597225	0.0377485	0.029537	0.00295221	0.00767168	-0.00340197	0
1574.41	0.171282	0.177067	0.15226	0.155503	0.123349	0.117336	0.066294	0.0744475	0.0478465	0.036436	0.0184828	0.0145824		1513.6	0.16947	0.175515	0.115217	0.117539	0.0769035	0.0749607	0.0392397	0.0375521	0.0329356	0.0254431		1214.4	0.0852299	0.0600221	0.0393606	0.0297479	0.00286627	0.00773284	-0.00352802	0
1576.01	0.172985	0.177132	0.153521	0.155829	0.125432	0.117855	0.068046	0.0749075	0.0488101	0.0366995	0.0195522	0.0146962		1515.2	0.169562	0.175682	0.115397	0.117894	0.0774775	0.0753372	0.0410509	0.0377905	0.0332764	0.0256238		1216	0.0844588	0.0603192	0.0396776	0.0299582	0.00232693	0.00779393	-0.00396857	0
1577.61	0.174598	0.177195	0.154138	0.156148	0.127761	0.118368	0.0687345	0.0753653	0.0497504	0.0369623	0.0204543	0.0148098		1516.8	0.169684	0.175843	0.114405	0.118244	0.0775349	0.0757108	0.0417377	0.0380279	0.0331588	0.025804		1217.6	0.083741	0.0606139	0.0390768	0.0301679	0.00235301	0.00785497	-0.0057832	0
1579.21	0.174252	0.177255	0.153366	0.156461	0.128336	0.118877	0.0682444	0.0758209	0.0493866	0.0372246	0.0198391	0.0149233		1518.4	0.170166	0.176	0.11359	0.118588	0.0784679	0.0760814	0.0421557	0.0382642	0.0325904	0.0259837		1219.2	0.0832623	0.0609062	0.0390453	0.030377	0.0024775	0.00791594	-0.00626276	0
1580.81	0.17371	0.177313	0.152303	0.156768	0.129416	0.11938	0.0678873	0.0762742	0.048966	0.0374861	0.0193711	0.0150367		1520	0.172051	0.176153	0.113254	0.118927	0.0799345	0.076449	0.0431296	0.0384995	0.0338997	0.026163		1220.8	0.0838915	0.0611961	0.0392146	0.0305855	0.0029117	0.00797685	-0.00510199	0
1582.41	0.17342	0.177369	0.152262	0.157069	0.130029	0.119879	0.0678619	0.0767254	0.0494846	0.037747	0.0196448	0.0151499		1521.6	0.171059	0.176301	0.112808	0.119261	0.0796994	0.0768138	0.0439117	0.0387338	0.0333873	0.0263417		1222.4	0.0839851	0.0614837	0.0400223	0.0307934	0.00227551	0.0080377	-0.00532692	0
1584.01	0.172699	0.177423	0.151906	0.157365	0.130398	0.120373	0.0678433	0.0771743	0.0493121	0.0380073	0.0193517	0.015263		1523.2	0.172098	0.176445	0.114511	0.119591	0.0812232	0.0771756	0.045926	0.0389669	0.0341664	0.0265199		1224	0.0846367	0.0617689	0.0412822	0.0310008	0.0037613	0.00809849	-0.00506992	0
1585.61	0.173834	0.177474	0.153391	0.157654	0.132274	0.120862	0.0694235	0.077621	0.0508922	0.038267	0.0203044	0.0153759		1524.8	0.173188	0.176585	0.116318	0.119915	0.0828814	0.0775346	0.0473745	0.0391991	0.0347628	0.0266977		1225.6	0.0848595	0.0620518	0.0405462	0.0312076	0.00272524	0.00815921	-0.00612563	0
1587.21	0.172958	0.177524	0.152816	0.157938	0.132135	0.121346	0.0696289	0.0780656	0.0511244	0.038526	0.0202078	0.0154887		1526.4	0.173938	0.176721	0.116744	0.120235	0.0830687	0.0778908	0.0476637	0.0394302	0.0335096	0.026875		1227.2	0.0844932	0.0623324	0.0408707	0.0314137	0.00317946	0.00821987	-0.00584932	0
1588.81	0.172189	0.177572	0.154116	0.158217	0.133436	0.121826	0.070626	0.078508	0.0509673	0.0387844	0.0206638	0.0156014		1528	0.173987	0.176853	0.116485	0.12055	0.0833156	0.0782441	0.0469496	0.0396603	0.0334418	0.0270518		1228.8	0.0844827	0.0626107	0.0414435	0.0316194	0.00341126	0.00828047	-0.00517981	0
1590.41	0.1717	0.177617	0.154381	0.15849	0.134311	0.122301	0.0717174	0.0789482	0.0508214	0.0390421	0.0203879	0.0157139		1529.6	0.174694	0.176981	0.116997	0.12086	0.0835588	0.0785946	0.0478268	0.0398893	0.0326875	0.0272281		1230.4	0.0844721	0.0628868	0.0413778	0.0318244	0.00263845	0.00834101	-0.00417792	0
1592.01	0.171129	0.177662	0.155088	0.158757	0.135006	0.122771	0.0726555	0.0793863	0.0511165	0.0392992	0.0209899	0.0158263		1531.2	0.17484	0.177105	0.117761	0.121166	0.0832135	0.0789424	0.0468118	0.0401173	0.0326268	0.0274039		1232	0.0841729	0.0631606	0.0405362	0.0320289	0.00235012	0.00840149	-0.00476721	0
1593.61	0.169563	0.177704	0.15415	0.15902	0.135582	0.123237	0.0724793	0.0798222	0.0496648	0.0395557	0.0207632	0.0159385		1532.8	0.174769	0.177227	0.117675	0.121467	0.0835011	0.0792874	0.0464235	0.0403444	0.0324284	0.0275793		1233.6	0.0843666	0.0634322	0.0405159	0.0322328	0.00206808	0.00846191	-0.00415643	0
1595.21	0.1693	0.177745	0.153876	0.159277	0.136257	0.123698	0.0729417	0.0802561	0.0508081	0.0398116	0.02036	0.0160507		1534.4	0.174295	0.177344	0.117818	0.121763	0.0826378	0.0796296	0.0456534	0.0405703	0.0321079	0.0277541		1235.2	0.0847784	0.0637016	0.0404509	0.0324361	0.0019769	0.00852226	-0.00443879	0
1596.81	0.169781	0.177784	0.15509	0.15953	0.137271	0.124155	0.0740393	0.0806878	0.0514344	0.0400668	0.0202876	0.0161627		1536	0.174943	0.177458	0.11893	0.122056	0.0827072	0.0799692	0.0454071	0.0407953	0.0324027	0.0279285		1236.8	0.0859913	0.0639687	0.0401026	0.0326388	0.00280193	0.00858256	-0.00385788	0
1598.41	0.1692	0.177822	0.155606	0.159778	0.136786	0.124607	0.0751513	0.0811174	0.0513161	0.0403214	0.0203082	0.0162745		1537.6	0.173693	0.177569	0.119552	0.122343	0.0828106	0.080306	0.0454939	0.0410193	0.0324005	0.0281025		1238.4	0.0872301	0.0642338	0.0416143	0.032841	0.00315427	0.00864279	-0.00283908	0
1600.01	0.169419	0.177858	0.156463	0.16002	0.13805	0.125055	0.0760903	0.0815449	0.0518285	0.0405754	0.0203055	0.0163862		1539.2	0.174592	0.177677	0.119171	0.122627	0.0834792	0.0806402	0.0467002	0.0412423	0.032907	0.0282759		1240	0.0874987	0.0644966	0.0419181	0.0330426	0.00327029	0.00870296	-0.00291162	0
1601.61	0.169338	0.177893	0.156259	0.160258	0.137739	0.125498	0.0766352	0.0819703	0.0508829	0.0408288	0.019764	0.0164978		1540.8	0.174362	0.177782	0.119775	0.122907	0.0833887	0.0809717	0.0464757	0.0414643	0.0336777	0.0284489		1241.6	0.0883453	0.0647573	0.0417013	0.0332437	0.00376749	0.00876307	-0.0035293	0
1603.21	0.170059	0.177927	0.156985	0.160492	0.13927	0.125938	0.0784698	0.0823937	0.0522327	0.0410816	0.020856	0.0166092		1542.4	0.173993	0.177884	0.120348	0.123182	0.083731	0.0813006	0.0475215	0.0416853	0.0347095	0.0286214		1243.2	0.0885433	0.0650159	0.042155	0.0334442	0.00376608	0.00882312	-0.00421908	0
1604.81	0.169903	0.177959	0.155453	0.160721	0.138693	0.126373	0.0798172	0.0828149	0.052386	0.0413337	0.0196005	0.0167205		1544	0.174388	0.177983	0.121184	0.123453	0.0845099	0.0816269	0.0489489	0.0419053	0.0353922	0.0287934		1244.8	0.0884657	0.0652724	0.0429516	0.0336441	0.00257697	0.00888311	-0.00534986	0
1606.41	0.170932	0.17799	0.154848	0.160945	0.138636	0.126803	0.0809044	0.0832342	0.0534527	0.0415852	0.0202815	0.0168317		1545.6	0.174146	0.178079	0.121613	0.12372	0.0852935	0.0819506	0.0497517	0.0421243	0.0361763	0.028965		1246.4	0.088317	0.0655268	0.0434752	0.0338435	0.00238941	0.00894304	-0.0060648	0
1608.01	0.172053	0.17802	0.155138	0.161166	0.139769	0.12723	0.0812535	0.0836514	0.054822	0.0418361	0.0217732	0.0169427		1547.2	0.173721	0.178172	0.12155	0.123983	0.08545	0.0822718	0.049481	0.0423424	0.036221	0.0291361		1248	0.0873083	0.0657791	0.0424102	0.0340423	0.00172326	0.0090029	-0.00644635	0
1609.61	0.172627	0.178048	0.154907	0.161382	0.13986	0.127652	0.0808919	0.0840665	0.0550081	0.0420864	0.0211759	0.0170536		1548.8	0.174332	0.178263	0.122199	0.124243	0.0858821	0.0825904	0.0498327	0.0425594	0.0375835	0.0293067		1249.6	0.0877033	0.0660294	0.0413234	0.0342406	0.00172289	0.00906271	-0.00726778	0
1611.21	0.172335	0.178076	0.154425	0.161593	0.13847	0.12807	0.0810845	0.0844796	0.0549746	0.0423361	0.0206467	0.0171643		1550.4	0.174857	0.178351	0.122642	0.124498	0.0862516	0.0829065	0.0494083	0.0427756	0.0374803	0.0294768		1251.2	0.0880974	0.0662777	0.0410378	0.0344383	0.00204326	0.00912245	-0.00626943	0
1612.81	0.172839	0.178103	0.15463	0.161801	0.138043	0.128484	0.0818997	0.0848907	0.0547084	0.0425852	0.0209976	0.017275		1552	0.174932	0.178437	0.123752	0.12475	0.0872876	0.08322	0.0497261	0.0429907	0.0383547	0.0296465		1252.8	0.0882252	0.0665239	0.0408484	0.0346354	0.00244587	0.00918213	-0.00626076	0
1614.41	0.17305	0.178128	0.155588	0.162005	0.137931	0.128895	0.0820129	0.0852998	0.0547593	0.0428337	0.0204649	0.0173855		1553.6	0.174792	0.17852	0.125238	0.124998	0.0877994	0.0835311	0.0502129	0.0432049	0.038207	0.0298158		1254.4	0.0890613	0.0667681	0.0417869	0.034832	0.0029795	0.00924176	-0.00655888	0
1616.01	0.173897	0.178153	0.15638	0.162204	0.137874	0.129301	0.0833441	0.085707	0.0552085	0.0430815	0.0205195	0.0174958		1555.2	0.175852	0.178601	0.126547	0.125242	0.0893671	0.0838397	0.0508691	0.0434181	0.0390305	0.0299845		1256	0.0896307	0.0670103	0.0418149	0.035028	0.00420594	0.00930132	-0.00536533	0
1617.61	0.174388	0.178176	0.157296	0.1624	0.138274	0.129703	0.0841135	0.0861121	0.0559681	0.0433288	0.0212388	0.017606		1556.8	0.176161	0.178679	0.127754	0.125483	0.0895976	0.0841459	0.0509779	0.0436304	0.0388672	0.0301529		1257.6	0.0894536	0.0672506	0.0415339	0.0352235	0.00379334	0.00936082	-0.00628926	0
1619.21	0.173895	0.178199	0.156231	0.162592	0.136656	0.130101	0.0837047	0.0865152	0.0545266	0.0435755	0.0202254	0.0177161		1558.4	0.17608	0.178755	0.12749	0.12572	0.0899246	0.0844496	0.0505198	0.0438417	0.0383571	0.0303207		1259.2	0.0890049	0.0674889	0.0411573	0.0354185	0.00334044	0.00942026	-0.0065075	0
1620.81	0.174196	0.178221	0.156799	0.16278	0.13764	0.130496	0.0848622	0.0869164	0.0543618	0.0438215	0.0212208	0.0178261		1560	0.176379	0.17883	0.128252	0.125954	0.0905893	0.084751	0.0511069	0.0440521	0.0389289	0.0304881		1260.8	0.0888615	0.0677253	0.0418039	0.0356129	0.00324306	0.00947964	-0.00625392	0
1622.41	0.174255	0.178242	0.15731	0.162965	0.138152	0.130886	0.0849132	0.0873156	0.0539794	0.044067	0.0215783	0.0179359		1561.6	0.176339	0.178902	0.128066	0.126184	0.0904078	0.0850499	0.0510905	0.0442616	0.0380744	0.030655		1262.4	0.0877065	0.0679597	0.0410058	0.0358067	0.00198308	0.00953896	-0.00544559	0
1624.01	0.175304	0.178262	0.158104	0.163146	0.13889	0.131273	0.084876	0.0877129	0.0539808	0.0443118	0.0231113	0.0180456		1563.2	0.176441	0.178972	0.128847	0.126411	0.0909046	0.0853465	0.0509083	0.0444701	0.0384881	0.0308215		1264	0.0866083	0.0681923	0.0402405	0.036	0.00085307	0.00959822	-0.00623589	0
1625.61	0.175134	0.178281	0.158347	0.163324	0.139651	0.131656	0.0849231	0.0881082	0.0546811	0.0445561	0.0231456	0.0181551		1564.8	0.176891	0.179039	0.129398	0.126634	0.0903241	0.0856407	0.0512165	0.0446776	0.0385525	0.0309876		1265.6	0.0868196	0.0684229	0.0411875	0.0361928	0.00053848	0.00965742	-0.00549408	0
1627.21	0.174687	0.1783	0.159289	0.163498	0.140244	0.132035	0.0846378	0.0885017	0.0557216	0.0447997	0.0233809	0.0182645		1566.4	0.176681	0.179106	0.128856	0.126854	0.0894018	0.0859326	0.0507013	0.0448843	0.0380396	0.0311531		1267.2	0.0877844	0.0686517	0.0413952	0.0363851	0.00164568	0.00971656	-0.00584694	0
1628.81	0.173973	0.178318	0.159838	0.163669	0.140147	0.132411	0.0836352	0.0888931	0.0556335	0.0450428	0.0229611	0.0183738		1568	0.177255	0.17917	0.129544	0.127071	0.089328	0.0862222	0.0510472	0.04509	0.0377425	0.0313183		1268.8	0.088287	0.0688786	0.0412714	0.0365767	0.00181079	0.00977564	-0.00485463	0
1630.41	0.174192	0.178335	0.161375	0.163836	0.141011	0.132783	0.0845894	0.0892827	0.056444	0.0452852	0.0233634	0.0184829		1569.6	0.177124	0.179232	0.129987	0.127285	0.0902335	0.0865095	0.0520619	0.0452949	0.0389589	0.031483		1270.4	0.088598	0.0691037	0.0420614	0.0367679	0.00162896	0.00983466	-0.00440007	0
1632.01	0.173591	0.178352	0.160883	0.164	0.141184	0.133151	0.0840316	0.0896704	0.0569383	0.0455271	0.0232534	0.0185919		1571.2	0.178494	0.179293	0.129746	0.127495	0.0907765	0.0867945	0.0530921	0.0454988	0.0394651	0.0316472		1272	0.088023	0.0693269	0.0415979	0.0369585	0.00225064	0.00989362	-0.00470231	0
1633.61	0.174735	0.178368	0.161834	0.164161	0.141911	0.133516	0.0849827	0.0900562	0.0571992	0.0457684	0.0242125	0.0187008		1572.8	0.17834	0.179351	0.129543	0.127702	0.0906006	0.0870772	0.0536938	0.0457017	0.0398885	0.0318109		1273.6	0.0889224	0.0695483	0.0420202	0.0371486	0.00247029	0.00995252	-0.00500043	0
1635.21	0.174721	0.178383	0.161732	0.164319	0.142071	0.133877	0.085241	0.0904401	0.0579474	0.0460091	0.0245729	0.0188096		1574.4	0.179781	0.179408	0.130188	0.127907	0.0923726	0.0873578	0.0557389	0.0459038	0.0405735	0.0319743		1275.2	0.0892587	0.0697679	0.0429876	0.0373382	0.00273032	0.0100114	-0.00468453	0
1636.81	0.175293	0.178398	0.161441	0.164474	0.142027	0.134235	0.0849732	0.0908221	0.0586504	0.0462492	0.024369	0.0189182		1576	0.181065	0.179464	0.129641	0.128108	0.0928973	0.087636	0.0565784	0.046105	0.0410513	0.0321372		1276.8	0.0894926	0.0699858	0.0438356	0.0375272	0.0021884	0.0100701	-0.00407141	0
1638.41	0.175609	0.178412	0.160496	0.164626	0.142778	0.134589	0.0857352	0.0912023	0.0590917	0.0464887	0.0255627	0.0190266		1577.6	0.1796	0.179518	0.127996	0.128306	0.0923127	0.0879121	0.0559114	0.0463053	0.040406	0.0322996		1278.4	0.0907595	0.0702018	0.04483	0.0377157	0.00363085	0.0101289	-0.00354306	0
1640.01	0.175733	0.178426	0.159661	0.164775	0.14271	0.13494	0.084891	0.0915806	0.0583871	0.0467277	0.0242569	0.019135		1579.2	0.179991	0.17957	0.127955	0.128501	0.092637	0.088186	0.0556889	0.0465047	0.0404028	0.0324616		1280	0.0906551	0.0704161	0.0446766	0.0379036	0.00358891	0.0101875	-0.00318498	0
1641.61	0.176177	0.178439	0.15985	0.164921	0.143321	0.135287	0.0850653	0.0919571	0.0587155	0.046966	0.0234577	0.0192432		1580.8	0.180505	0.179621	0.128388	0.128694	0.0928008	0.0884577	0.0554669	0.0467032	0.0409294	0.0326232		1281.6	0.0909811	0.0706287	0.044528	0.0380911	0.00413125	0.0102461	-0.00359623	0
1643.21	0.175519	0.178452	0.159738	0.165064	0.143473	0.135631	0.0856532	0.0923318	0.0592606	0.0472038	0.023535	0.0193513		1582.4	0.180728	0.179671	0.129537	0.128883	0.093228	0.0887273	0.054263	0.0469008	0.0405738	0.0327843		1283.2	0.0909265	0.0708395	0.0449003	0.038278	0.00480238	0.0103047	-0.00373329	0
1644.81	0.175299	0.178464	0.160679	0.165204	0.14403	0.135971	0.0855441	0.0927046	0.058531	0.047441	0.0232394	0.0194592		1584	0.181616	0.179719	0.129038	0.12907	0.0938801	0.0889947	0.053936	0.0470975	0.0404402	0.032945		1284.8	0.0914178	0.0710486	0.0467284	0.0384644	0.00578301	0.0103631	-0.00366297	0
1646.41	0.175778	0.178475	0.160846	0.165342	0.144655	0.136309	0.0852258	0.0930756	0.0589101	0.0476776	0.0230628	0.0195671		1585.6	0.181719	0.179766	0.128904	0.129254	0.0937434	0.08926	0.0542351	0.0472934	0.0403865	0.0331052		1286.4	0.0930939	0.071256	0.0479386	0.0386502	0.00604804	0.0104216	-0.00266305	0
1648.01	0.176593	0.178487	0.160712	0.165477	0.144391	0.136643	0.0859798	0.0934447	0.0592957	0.0479137	0.0237568	0.0196748		1587.2	0.181551	0.179811	0.129226	0.129435	0.0936771	0.0895233	0.0538491	0.0474884	0.0405837	0.033265		1288	0.0929734	0.0714617	0.0479573	0.0388356	0.00593857	0.0104799	-0.00335956	0
1649.61	0.175835	0.178497	0.158925	0.16561	0.144525	0.136973	0.0854462	0.0938121	0.0587438	0.0481491	0.0230722	0.0197823		1588.8	0.181158	0.179855	0.130243	0.129614	0.0930978	0.0897844	0.0535304	0.0476825	0.0397103	0.0334244		1289.6	0.092737	0.0716658	0.0491436	0.0390204	0.00542032	0.0105382	-0.00408609	0
1651.21	0.175325	0.178508	0.15833	0.165739	0.144624	0.137301	0.0854447	0.0941777	0.0576857	0.048384	0.0226936	0.0198897		1590.4	0.180864	0.179898	0.129601	0.12979	0.0936207	0.0900434	0.0536291	0.0478757	0.0390699	0.0335833		1291.2	0.0925015	0.0718682	0.0495817	0.0392047	0.00520855	0.0105965	-0.00357748	0
1652.81	0.176	0.178518	0.158789	0.165867	0.146256	0.137625	0.0866619	0.0945415	0.0575862	0.0486183	0.0236398	0.019997		1592	0.181033	0.179939	0.130108	0.129963	0.0935806	0.0903004	0.0538447	0.0480681	0.0395664	0.0337418		1292.8	0.0910383	0.0720689	0.0500555	0.0393885	0.00477423	0.0106547	-0.00327045	0
1654.41	0.175232	0.178527	0.160142	0.165992	0.147021	0.137947	0.0874763	0.0949036	0.0582173	0.048852	0.0243424	0.0201042		1593.6	0.181003	0.17998	0.130244	0.130134	0.0931034	0.0905554	0.0533726	0.0482596	0.0392069	0.0338999		1294.4	0.08969	0.072268	0.0483898	0.0395718	0.00307499	0.0107128	-0.00302903	0
1656.01	0.175755	0.178537	0.160862	0.166114	0.147246	0.138265	0.087751	0.0952638	0.0581637	0.0490852	0.0248303	0.0202112		1595.2	0.181225	0.180019	0.130768	0.130302	0.0933034	0.0908083	0.0536225	0.0484503	0.0393943	0.0340575		1296	0.0892009	0.0724655	0.0478128	0.0397546	0.00217475	0.0107709	-0.00389869	0
1657.61	0.175458	0.178546	0.161009	0.166234	0.147129	0.13858	0.0887186	0.0956223	0.0587523	0.0493178	0.0241059	0.0203181		1596.8	0.181	0.180057	0.130886	0.130468	0.0925593	0.0910593	0.0530733	0.0486401	0.0392314	0.0342147		1297.6	0.0896553	0.0726614	0.0484833	0.0399368	0.00239876	0.0108289	-0.00352732	0
1659.21	0.176314	0.178554	0.16126	0.166352	0.146348	0.138891	0.08844	0.0959791	0.0587863	0.0495498	0.0237019	0.0204249		1598.4	0.180147	0.180094	0.130582	0.130631	0.0917666	0.0913082	0.052087	0.0488291	0.0377618	0.0343715		1299.2	0.0901791	0.0728557	0.0489867	0.0401186	0.00367161	0.0108868	-0.00319543	0
1660.81	0.176812	0.178562	0.161987	0.166467	0.146375	0.1392	0.0890042	0.0963341	0.0598555	0.0497813	0.023923	0.0205315		1600	0.180572	0.18013	0.131591	0.130792	0.0924119	0.0915552	0.0526134	0.0490172	0.0376807	0.0345278		1300.8	0.0898561	0.0730484	0.0486268	0.0402998	0.00330902	0.0109447	-0.00365451	0
1662.41	0.178452	0.17857	0.164165	0.166581	0.148001	0.139506	0.0912549	0.0966874	0.0614133	0.0500122	0.0262579	0.020638		1601.6	0.180819	0.180165	0.132259	0.13095	0.0924881	0.0918002	0.0529415	0.0492045	0.0386275	0.0346838		1302.4	0.0898861	0.0732395	0.0478653	0.0404805	0.00335846	0.0110025	-0.00489819	0
1664.01	0.177288	0.178578	0.16382	0.166692	0.147123	0.139809	0.0913686	0.097039	0.0612143	0.0502425	0.026482	0.0207444		1603.2	0.181327	0.180199	0.133094	0.131107	0.0935763	0.0920433	0.0538606	0.049391	0.038409	0.0348393		1304	0.0902754	0.0734291	0.0474395	0.0406608	0.00312341	0.0110603	-0.00472136	0
1665.61	0.177602	0.178585	0.164313	0.166801	0.146971	0.140109	0.0921199	0.0973888	0.0611216	0.0504723	0.0264511	0.0208506		1604.8	0.181005	0.180232	0.13317	0.13126	0.0936373	0.0922844	0.0549846	0.0495766	0.0385161	0.0349943		1305.6	0.0913573	0.0736172	0.0480607	0.0408405	0.00333582	0.011118	-0.00486275	0
1667.21	0.176856	0.178592	0.163017	0.166907	0.146833	0.140406	0.092308	0.097737	0.0605578	0.0507015	0.0255996	0.0209568		1606.4	0.182	0.180264	0.134108	0.131412	0.094848	0.0925237	0.0559454	0.0497614	0.0393357	0.035149		1307.2	0.0920863	0.0738037	0.0482053	0.0410197	0.00471992	0.0111757	-0.00400673	0
1668.81	0.17753	0.178599	0.163063	0.167012	0.147765	0.1407	0.0935764	0.0980834	0.0609287	0.0509302	0.025542	0.0210628		1608	0.182965	0.180296	0.134583	0.131561	0.0947808	0.092761	0.0565264	0.0499453	0.0398748	0.0353032		1308.8	0.0918014	0.0739887	0.047775	0.0411984	0.00469621	0.0112333	-0.00410577	0
1670.41	0.176758	0.178605	0.161235	0.167115	0.14781	0.140991	0.0941356	0.0984282	0.0599478	0.0511583	0.0246284	0.0211686		1609.6	0.182016	0.180326	0.13334	0.131708	0.0942158	0.0929965	0.0554606	0.0501285	0.0382224	0.035457		1310.4	0.0908527	0.0741722	0.0468477	0.0413766	0.00412527	0.0112908	-0.00572142	0
1672.01	0.176069	0.178612	0.160338	0.167216	0.148064	0.14128	0.0932565	0.0987713	0.0590889	0.0513858	0.0237382	0.0212744		1611.2	0.182813	0.180355	0.134283	0.131853	0.0958859	0.0932301	0.055188	0.0503108	0.0384494	0.0356104		1312	0.0904324	0.0743542	0.045754	0.0415543	0.00325791	0.0113483	-0.00730422	0
1673.61	0.175624	0.178618	0.160291	0.167314	0.149409	0.141566	0.0931545	0.0991127	0.0598235	0.0516128	0.0246874	0.02138		1612.8	0.183285	0.180384	0.133793	0.131996	0.0951699	0.0934618	0.0543009	0.0504923	0.0385359	0.0357634		1313.6	0.0898111	0.0745347	0.045399	0.0417315	0.00401813	0.0114057	-0.00756802	0
1675.21	0.175707	0.178623	0.160024	0.167411	0.149061	0.141848	0.0926158	0.0994524	0.0592948	0.0518392	0.0245753	0.0214854		1614.4	0.18392	0.180412	0.133482	0.132136	0.0950246	0.0936917	0.0536658	0.050673	0.0391431	0.0359159		1315.2	0.0895701	0.0747137	0.0452734	0.0419083	0.00412053	0.0114631	-0.00821515	0
1676.81	0.175352	0.178629	0.159721	0.167506	0.148974	0.142128	0.0914186	0.0997905	0.0591515	0.0520651	0.0244909	0.0215908		1616	0.183652	0.180439	0.1318	0.132275	0.0947312	0.0939198	0.0526036	0.0508529	0.0392737	0.0360681		1316.8	0.0904512	0.0748913	0.0455749	0.0420845	0.00306404	0.0115204	-0.00868335	0
1678.41	0.17532	0.178634	0.158518	0.167599	0.149289	0.142406	0.0914724	0.100127	0.0598552	0.0522904	0.0242592	0.021696		1617.6	0.183227	0.180465	0.132051	0.132412	0.0951945	0.0941461	0.0526792	0.051032	0.0395987	0.0362198		1318.4	0.0903915	0.0750675	0.0452028	0.0422602	0.00268813	0.0115776	-0.00948652	0
1680.01	0.175171	0.178639	0.158288	0.167691	0.149628	0.142681	0.0908892	0.100462	0.0594699	0.0525152	0.0239285	0.0218011		1619.2	0.184023	0.18049	0.132877	0.132546	0.0962461	0.0943706	0.0521307	0.0512103	0.0399414	0.0363711		1320	0.0904915	0.0752422	0.0460417	0.0424354	0.00259507	0.0116348	-0.00926283	0
1681.61	0.174053	0.178644	0.156814	0.16778	0.149547	0.142953	0.0896418	0.100795	0.0580909	0.0527394	0.0223672	0.021906		1620.8	0.183846	0.180515	0.133867	0.132679	0.0963665	0.0945933	0.0526801	0.0513878	0.0404323	0.036522		1321.6	0.090816	0.0754155	0.0468066	0.0426102	0.0029447	0.0116919	-0.00837309	0
1683.21	0.173639	0.178649	0.157208	0.167868	0.14938	0.143222	0.0898083	0.101126	0.0581429	0.0529631	0.0223814	0.0220108		1622.4	0.184255	0.180539	0.13419	0.132809	0.09711	0.0948142	0.0534036	0.0515645	0.0413916	0.0366725		1323.2	0.0902186	0.0755873	0.0467935	0.0427844	0.00338102	0.011749	-0.00894812	0
1684.81	0.1732	0.178654	0.156117	0.167954	0.148878	0.143489	0.0900884	0.101456	0.0573489	0.0531862	0.0214756	0.0221156		1624	0.185411	0.180563	0.134629	0.132938	0.0979514	0.0950334	0.0538811	0.0517404	0.0427473	0.0368226		1324.8	0.0891974	0.0757578	0.0464507	0.0429582	0.00279732	0.011806	-0.00799514	0
1686.41	0.172343	0.178658	0.156477	0.168039	0.149033	0.143753	0.0917173	0.101785	0.0580969	0.0534088	0.0217224	0.0222201		1625.6	0.185854	0.180585	0.134628	0.133064	0.0989373	0.0952508	0.0544867	0.0519156	0.0431433	0.0369722		1326.4	0.0894124	0.0759269	0.0458338	0.0431315	0.00246289	0.011863	-0.00794758	0
1688.01	0.172196	0.178662	0.155147	0.168121	0.147605	0.144014	0.0916418	0.102111	0.0564723	0.0536308	0.0209048	0.0223246		1627.2	0.186255	0.180607	0.134081	0.133189	0.0999756	0.0954665	0.0546259	0.0520899	0.0426443	0.0371215		1328	0.0891435	0.0760946	0.0467426	0.0433043	0.002618	0.0119199	-0.00806708	0
1689.61	0.173353	0.178666	0.155344	0.168203	0.148011	0.144273	0.0926907	0.102436	0.0577611	0.0538523	0.0214406	0.0224289		1628.8	0.185846	0.180629	0.134307	0.133312	0.0998946	0.0956806	0.0554496	0.0522635	0.0426499	0.0372703		1329.6	0.0899514	0.076261	0.0484187	0.0434766	0.00415694	0.0119767	-0.0078036	0
1691.21	0.174306	0.17867	0.156559	0.168282	0.147351	0.14453	0.0932328	0.10276	0.0588682	0.0540733	0.0222862	0.0225331		1630.4	0.186537	0.180649	0.135227	0.133433	0.100481	0.0958929	0.056332	0.0524363	0.042024	0.0374188		1331.2	0.090595	0.076426	0.0501218	0.0436484	0.00573797	0.0120335	-0.00695743	0
1692.81	0.174281	0.178674	0.157634	0.16836	0.14769	0.144784	0.0936416	0.103082	0.0609753	0.0542937	0.0232958	0.0226371		1632	0.187149	0.18067	0.135742	0.133553	0.100926	0.0961035	0.0578837	0.0526083	0.0428598	0.0375668		1332.8	0.0907111	0.0765897	0.0507425	0.0438198	0.00618682	0.0120902	-0.00695215	0
1694.41	0.173849	0.178678	0.158325	0.168437	0.147954	0.145035	0.0944472	0.103402	0.0617503	0.0545136	0.0240379	0.0227411		1633.6	0.186002	0.180689	0.135748	0.13367	0.100123	0.0963125	0.0582407	0.0527796	0.0430228	0.0377144		1334.4	0.0917757	0.076752	0.0516197	0.0439906	0.00713104	0.0121469	-0.00667672	0
1696.01	0.173143	0.178681	0.158254	0.168512	0.146224	0.145284	0.095175	0.103721	0.0621435	0.054733	0.0231686	0.0228449		1635.2	0.186799	0.180708	0.136138	0.133786	0.100887	0.0965198	0.0598516	0.0529501	0.0436432	0.0378617		1336	0.0923908	0.076913	0.0524567	0.044161	0.00699563	0.0122035	-0.00483196	0
1697.61	0.173523	0.178684	0.158459	0.168586	0.146678	0.145531	0.0960342	0.104038	0.0629111	0.0549518	0.0237187	0.0229486		1636.8	0.185832	0.180727	0.135282	0.1339	0.0998547	0.0967255	0.059674	0.0531198	0.0421331	0.0380085		1337.6	0.0927745	0.0770727	0.0529841	0.0443309	0.00723013	0.01226	-0.00376012	0
1699.21	0.174313	0.178688	0.159317	0.168658	0.146996	0.145775	0.0976279	0.104354	0.0639141	0.05517	0.0238245	0.0230521		1638.4	0.186441	0.180745	0.136381	0.134012	0.100394	0.0969295	0.0603255	0.0532888	0.0417526	0.0381549		1339.2	0.0936178	0.0772311	0.0534027	0.0445004	0.00831703	0.0123165	-0.00176385	0
1700.81	0.17597	0.178691	0.160682	0.168729	0.148137	0.146017	0.0997575	0.104668	0.0653677	0.0553878	0.0244689	0.0231556		1640	0.187577	0.180762	0.137071	0.134123	0.10088	0.0971319	0.0608718	0.053457	0.0415652	0.038301		1340.8	0.0927277	0.0773882	0.0528719	0.0446693	0.00741979	0.012373	-0.00271809	0
1702.41	0.175254	0.178694	0.1599	0.168798	0.147827	0.146257	0.0995294	0.104981	0.0650315	0.055605	0.0245595	0.0232589		1641.6	0.186733	0.18078	0.135622	0.134232	0.100906	0.0973327	0.0600452	0.0536245	0.0396901	0.0384466		1342.4	0.0921478	0.077544	0.0511295	0.0448378	0.00639209	0.0124293	-0.00379942	0
1704.01	0.17566	0.178697	0.161227	0.168866	0.148661	0.146494	0.0996352	0.105292	0.0661105	0.0558217	0.0254101	0.023362		1643.2	0.186523	0.180796	0.13576	0.13434	0.100869	0.097532	0.0602281	0.0537912	0.0397159	0.0385918		1344	0.09325	0.0776986	0.0513861	0.0450058	0.0065986	0.0124857	-0.00398438	0
1705.61	0.175766	0.178699	0.16233	0.168933	0.149034	0.146729	0.0997208	0.105602	0.0663817	0.0560378	0.0258562	0.0234651		1644.8	0.18729	0.180812	0.13515	0.134446	0.100395	0.0977296	0.0596674	0.0539572	0.0401436	0.0387367		1345.6	0.0931814	0.0778519	0.051596	0.0451734	0.00580712	0.0125419	-0.00292545	0
1707.21	0.177094	0.178702	0.163194	0.168998	0.14936	0.146961	0.100425	0.10591	0.0659541	0.0562534	0.026186	0.023568		1646.4	0.186678	0.180828	0.134902	0.13455	0.100051	0.0979257	0.0589519	0.0541224	0.0410412	0.0388811		1347.2	0.0937569	0.078004	0.0517647	0.0453405	0.0054161	0.0125981	-0.00344509	0
1708.81	0.1761	0.178704	0.162447	0.169063	0.149663	0.147192	0.100834	0.106216	0.0665173	0.0564685	0.0257992	0.0236708		1648	0.186059	0.180843	0.135258	0.134653	0.0999426	0.0981202	0.059028	0.0542869	0.0409752	0.0390252		1348.8	0.0939496	0.0781548	0.0516073	0.0455071	0.00418424	0.0126543	-0.00349138	0
1710.41	0.17649	0.178707	0.162536	0.169126	0.150023	0.14742	0.100991	0.106521	0.0665557	0.0566831	0.0255706	0.0237735		1649.6	0.185208	0.180858	0.13522	0.134754	0.100171	0.0983132	0.0590956	0.0544507	0.0402911	0.0391688		1350.4	0.0937253	0.0783044	0.0515514	0.0456732	0.00400655	0.0127104	-0.00469921	0
1712.01	0.175695	0.178709	0.16189	0.169187	0.149361	0.147646	0.0988992	0.106825	0.0651026	0.0568972	0.0244297	0.023876		1651.2	0.185984	0.180872	0.136918	0.134854	0.101581	0.0985046	0.0600087	0.0546137	0.0414029	0.0393121		1352	0.0948471	0.0784528	0.0531283	0.0458389	0.00364547	0.0127664	-0.00342585	0
1713.61	0.175175	0.178712	0.160187	0.169248	0.149189	0.147869	0.0980631	0.107127	0.0642635	0.0571107	0.0234776	0.0239784		1652.8	0.185563	0.180886	0.138136	0.134952	0.100799	0.0986946	0.0598281	0.054776	0.0416376	0.039455		1353.6	0.0951688	0.0785999	0.0531903	0.0460041	0.00349252	0.0128224	-0.0041879	0
1715.21	0.174062	0.178714	0.158728	0.169307	0.1487	0.148091	0.097943	0.107428	0.0633563	0.0573237	0.0231015	0.0240808		1654.4	0.185714	0.180899	0.138773	0.135049	0.10167	0.098883	0.0601221	0.0549376	0.0426508	0.0395975		1355.2	0.0947024	0.0787459	0.0537622	0.0461688	0.00322497	0.0128783	-0.00446312	0
1716.81	0.172758	0.178716	0.157552	0.169366	0.149533	0.14831	0.0979187	0.107727	0.0616	0.0575362	0.0218484	0.0241829		1656	0.186906	0.180912	0.13963	0.135144	0.102096	0.0990699	0.059804	0.0550985	0.0433734	0.0397396		1356.8	0.0953298	0.0788907	0.0546854	0.0463331	0.00270924	0.0129342	-0.00278639	0
1718.41	0.173103	0.178718	0.158157	0.169423	0.150724	0.148528	0.0990014	0.108025	0.0613759	0.0577481	0.0224945	0.024285		1657.6	0.186332	0.180925	0.13973	0.135238	0.102222	0.0992554	0.0602331	0.0552586	0.0439696	0.0398813		1358.4	0.0950883	0.0790343	0.0545909	0.046497	0.00279496	0.01299	-0.00432256	0
1720.01	0.173487	0.17872	0.157661	0.169479	0.150565	0.148743	0.0988428	0.108321	0.0605342	0.0579596	0.0224354	0.0243869		1659.2	0.186915	0.180937	0.140916	0.135331	0.102788	0.0994394	0.0599839	0.0554181	0.0453511	0.0400226		1360	0.0942062	0.0791767	0.0538812	0.0466603	0.00222159	0.0130457	-0.00529808	0
1721.61	0.174158	0.178722	0.158734	0.169534	0.151835	0.148956	0.100054	0.108616	0.0616053	0.0581705	0.0236892	0.0244887		1660.8	0.186848	0.180949	0.141855	0.135422	0.102667	0.0996219	0.0606368	0.0555768	0.0462501	0.0401635		1361.6	0.095677	0.079318	0.0552723	0.0468232	0.0031867	0.0131014	-0.00511639	0
1723.21	0.173821	0.178723	0.159063	0.169588	0.151539	0.149167	0.0998539	0.108909	0.0612083	0.0583809	0.0237822	0.0245904		1662.4	0.18767	0.180961	0.142481	0.135512	0.102389	0.099803	0.0610865	0.0557348	0.0462958	0.0403041		1363.2	0.0958022	0.0794582	0.0561086	0.0469857	0.00334017	0.0131571	-0.00509395	0
1724.81	0.175838	0.178725	0.159522	0.16964	0.153332	0.149375	0.101298	0.109201	0.0624433	0.0585908	0.0254743	0.0246919		1664	0.187874	0.180973	0.142374	0.135601	0.100902	0.0999826	0.0615638	0.0558921	0.046736	0.0404443		1364.8	0.0961704	0.0795972	0.0566461	0.0471477	0.00298211	0.0132126	-0.00480212	0
1726.41	0.176241	0.178727	0.160232	0.169692	0.153968	0.149582	0.102497	0.109492	0.0626177	0.0588002	0.0256842	0.0247933		1665.6	0.18768	0.180984	0.141715	0.135688	0.100938	0.100161	0.0610221	0.0560487	0.0458866	0.040584		1366.4	0.0970725	0.079735	0.0577261	0.0473092	0.00364732	0.0132682	-0.00431276	0
1728.01	0.178256	0.178728	0.161283	0.169743	0.155194	0.149787	0.104272	0.109781	0.0636422	0.0590091	0.026508	0.0248946		1667.2	0.188959	0.180994	0.140804	0.135774	0.100997	0.100338	0.0614743	0.0562046	0.0459917	0.0407235		1368	0.0969879	0.0798718	0.0577483	0.0474703	0.00396993	0.0133236	-0.00387822	0
1729.61	0.179377	0.17873	0.162529	0.169793	0.156338	0.14999	0.105593	0.110069	0.0649932	0.0592175	0.0275982	0.0249958		1668.8	0.1881	0.181005	0.140742	0.135858	0.0998463	0.100513	0.0601501	0.0563598	0.0442341	0.0408625		1369.6	0.097552	0.0800074	0.0587193	0.047631	0.00522215	0.013379	-0.00244493	0
1731.21	0.181688	0.178731	0.165408	0.169842	0.157824	0.150191	0.108168	0.110355	0.0669663	0.0594253	0.0288547	0.0250969		1670.4	0.18946	0.181015	0.141081	0.135942	0.100568	0.100687	0.0608701	0.0565143	0.0453384	0.0410011		1371.2	0.0983273	0.0801419	0.0593098	0.0477912	0.00681045	0.0134344	-0.00177367	0
1732.81	0.183125	0.178733	0.166239	0.16989	0.15873	0.15039	0.109495	0.11064	0.0672138	0.0596327	0.0296092	0.0251978		1672	0.190095	0.181025	0.14133	0.136024	0.101604	0.10086	0.0605915	0.0566682	0.0459659	0.0411394		1372.8	0.0989557	0.0802753	0.0590906	0.0479509	0.00775525	0.0134897	-0.00177801	0
1734.41	0.182705	0.178734	0.166377	0.169936	0.158087	0.150587	0.11003	0.110923	0.068108	0.0598395	0.0294531	0.0252986		1673.6	0.189968	0.181034	0.140597	0.136105	0.100976	0.101031	0.0596008	0.0568213	0.0449045	0.0412773		1374.4	0.0990245	0.0804077	0.0588608	0.0481102	0.00844372	0.0135449	-0.00091263	0
1736.01	0.182923	0.178735	0.167686	0.169983	0.159119	0.150782	0.11044	0.111205	0.0685172	0.0600459	0.0291228	0.0253993		1675.2	0.190167	0.181043	0.139845	0.136185	0.100696	0.101201	0.0608918	0.0569737	0.0457824	0.0414148		1376	0.0988537	0.0805389	0.0600061	0.0482691	0.0093657	0.0136001	-0.00021243	0
1737.61	0.183093	0.178737	0.168439	0.170028	0.158692	0.150975	0.110662	0.111486	0.0683192	0.0602517	0.0294436	0.0254999		1676.8	0.189243	0.181052	0.139014	0.136263	0.100747	0.101369	0.060101	0.0571255	0.0459733	0.0415519		1377.6	0.0987749	0.0806691	0.060348	0.0484275	0.0101953	0.0136553	0.00105172	0
1739.21	0.182734	0.178738	0.167101	0.170072	0.15831	0.151166	0.110571	0.111766	0.068135	0.060457	0.0286325	0.0256003		1678.4	0.188849	0.181061	0.138143	0.136341	0.100548	0.101537	0.0602919	0.0572766	0.0459567	0.0416887		1379.2	0.0982153	0.0807983	0.0600124	0.0485854	0.0114831	0.0137103	0.00107097	0
1740.81	0.181622	0.178739	0.165453	0.170115	0.157289	0.151356	0.110062	0.112044	0.0681095	0.0606619	0.0275398	0.0257006		1680	0.189038	0.18107	0.137296	0.136417	0.100389	0.101703	0.0607196	0.0574271	0.0445109	0.0418251		1380.8	0.098096	0.0809264	0.0594315	0.0487429	0.0104025	0.0137654	0.00138937	0
1742.41	0.181705	0.17874	0.165096	0.170158	0.15744	0.151543	0.107986	0.11232	0.0682965	0.0608662	0.0276705	0.0258008		1681.6	0.18808	0.181078	0.13586	0.136492	0.100896	0.101867	0.0596155	0.0575768	0.0435601	0.0419611		1382.4	0.0974211	0.0810534	0.0591292	0.0489	0.0102607	0.0138203	0.00124804	0
1744.01	0.180734	0.178741	0.164197	0.1702	0.15671	0.151729	0.106483	0.112596	0.0683911	0.06107	0.0270933	0.0259009		1683.2	0.189099	0.181086	0.13767	0.136566	0.10167	0.10203	0.0604866	0.0577259	0.0440222	0.0420968		1384	0.0972806	0.0811794	0.0597445	0.0490567	0.0107706	0.0138752	0.00187176	0
1745.61	0.180552	0.178742	0.163236	0.170241	0.156879	0.151913	0.105922	0.11287	0.0683188	0.0612734	0.0267967	0.0260008		1684.8	0.187495	0.181094	0.137145	0.136639	0.100321	0.102192	0.0588872	0.0578743	0.0431597	0.0422321		1385.6	0.0967726	0.0813044	0.0589121	0.0492129	0.0104353	0.0139301	0.00162953	0
1747.21	0.178846	0.178743	0.161479	0.170281	0.156132	0.152095	0.104962	0.113142	0.0671048	0.0614762	0.0258003	0.0261007		1686.4	0.187774	0.181101	0.137235	0.136711	0.101082	0.102353	0.0589147	0.0580221	0.0434691	0.042367		1387.2	0.0948983	0.0814284	0.0580819	0.0493686	0.00997646	0.0139849	0.00151542	0
1748.81	0.179705	0.178744	0.16223	0.17032	0.157428	0.152276	0.105538	0.113413	0.0680267	0.0616786	0.0264829	0.0262004		1688	0.188013	0.181109	0.13812	0.136782	0.100127	0.102513	0.0587942	0.0581692	0.0428999	0.0425015		1388.8	0.0947813	0.0815513	0.0574063	0.0495239	0.00951911	0.0140396	0.00181324	0
1750.41	0.179476	0.178745	0.161682	0.170359	0.157307	0.152454	0.105484	0.113683	0.0685311	0.0618804	0.0269981	0.0262999		1689.6	0.187645	0.181116	0.139113	0.136851	0.0997453	0.102671	0.060068	0.0583156	0.0436583	0.0426357		1390.4	0.0939352	0.0816733	0.0564071	0.0496788	0.00911161	0.0140943	-3.202e-05	0
1752.01	0.178484	0.178746	0.160522	0.170397	0.157075	0.152631	0.105664	0.113952	0.0693195	0.0620818	0.028233	0.0263994		1691.2	0.188469	0.181123	0.1403	0.13692	0.100214	0.102828	0.0598424	0.0584614	0.0452373	0.0427695		1392	0.0936607	0.0817943	0.0554104	0.0498333	0.00831251	0.0141489	-0.00036773	0
1753.61	0.178387	0.178747	0.160252	0.170434	0.157387	0.152806	0.105662	0.11422	0.0697993	0.0622826	0.0290145	0.0264988		1692.8	0.188502	0.18113	0.140872	0.136988	0.100387	0.102983	0.060546	0.0586065	0.0446615	0.042903		1393.6	0.0941526	0.0819142	0.0563276	0.0499873	0.00807544	0.0142035	-0.00133444	0
1755.21	0.179506	0.178748	0.160445	0.17047	0.158242	0.15298	0.10605	0.114486	0.0707937	0.062483	0.030315	0.026598		1694.4	0.188412	0.181136	0.141201	0.137054	0.100093	0.103138	0.0614339	0.058751	0.0443176	0.043036		1395.2	0.0931132	0.0820333	0.0562162	0.0501409	0.00743136	0.014258	-0.00277814	0
1756.81	0.181151	0.178748	0.161025	0.170506	0.159999	0.153152	0.108298	0.11475	0.0725476	0.0626829	0.0315733	0.0266971		1696	0.189028	0.181143	0.142319	0.13712	0.0995765	0.103291	0.0618823	0.0588948	0.044009	0.0431688		1396.8	0.093412	0.0821513	0.0561775	0.0502941	0.00731219	0.0143125	-0.00352197	0
1758.41	0.179934	0.178749	0.160835	0.170541	0.159719	0.153322	0.108926	0.115014	0.072804	0.0628823	0.0308185	0.026796		1697.6	0.189042	0.181149	0.141728	0.137185	0.100437	0.103443	0.0613568	0.0590381	0.0441521	0.0433011		1398.4	0.0934944	0.0822684	0.0573199	0.0504468	0.0075913	0.0143669	-0.00449166	0
1760.01	0.181029	0.17875	0.162032	0.170575	0.16176	0.15349	0.110288	0.115276	0.0748392	0.0630812	0.0319209	0.0268949		1699.2	0.189825	0.181155	0.142087	0.137249	0.100285	0.103594	0.0616431	0.0591806	0.0445356	0.0434331		1400	0.0939042	0.0823845	0.0574505	0.0505991	0.00855118	0.0144212	-0.00481754	0
1761.61	0.181124	0.178751	0.163334	0.170609	0.161884	0.153657	0.111209	0.115537	0.0754481	0.0632796	0.0326408	0.0269936		1700.8	0.190084	0.181161	0.143117	0.137311	0.100409	0.103743	0.0619942	0.0593225	0.0448308	0.0435647		1401.6	0.094088	0.0824997	0.0582629	0.050751	0.00910985	0.0144755	-0.00384516	0
1763.21	0.182044	0.178751	0.165098	0.170642	0.162153	0.153822	0.112735	0.115797	0.0748507	0.0634776	0.0331931	0.0270922		1702.4	0.190343	0.181166	0.143011	0.137373	0.101798	0.103892	0.0631443	0.0594638	0.0463723	0.043696		1403.2	0.0947179	0.0826139	0.0590738	0.0509024	0.00987512	0.0145298	-0.00369206	0
1764.81	0.180873	0.178752	0.164385	0.170675	0.161931	0.153986	0.112058	0.116055	0.0735257	0.063675	0.0318851	0.0271907		1704	0.189945	0.181172	0.143583	0.137434	0.102151	0.104039	0.0628393	0.0596045	0.0461433	0.043827		1404.8	0.0945584	0.0827273	0.0593011	0.0510535	0.00969689	0.0145839	-0.00356273	0
1766.41	0.180198	0.178753	0.164706	0.170706	0.161766	0.154148	0.112092	0.116312	0.0728927	0.063872	0.0314989	0.0272891		1705.6	0.189671	0.181177	0.142318	0.137494	0.102028	0.104185	0.0625412	0.0597445	0.0459359	0.0439575		1406.4	0.0941468	0.0828397	0.0596656	0.0512041	0.0103418	0.0146381	-0.00300599	0
1768.01	0.179658	0.178753	0.16605	0.170738	0.162752	0.154308	0.112078	0.116568	0.072547	0.0640685	0.0311178	0.0273874		1707.2	0.189228	0.181182	0.141242	0.137553	0.103053	0.10433	0.0636704	0.0598839	0.0467886	0.0440877		1408	0.094536	0.0829511	0.0602979	0.0513543	0.01081	0.0146921	-0.00226758	0
1769.61	0.179318	0.178754	0.166114	0.170768	0.16211	0.154467	0.111168	0.116822	0.0726623	0.0642645	0.031097	0.0274855		1708.8	0.188472	0.181187	0.140832	0.137612	0.103656	0.104474	0.0633786	0.0600227	0.0467515	0.0442176		1409.6	0.0952686	0.0830617	0.0601631	0.051504	0.0109735	0.0147462	-0.00133554	0
1771.21	0.177761	0.178754	0.16572	0.170798	0.16243	0.154624	0.110088	0.117076	0.0708441	0.0644601	0.030118	0.0275835		1710.4	0.18926	0.181192	0.140481	0.137669	0.105111	0.104616	0.0647897	0.0601609	0.0465016	0.0443471		1411.2	0.0954066	0.0831714	0.0605561	0.0516534	0.0107875	0.0148001	-0.00096429	0
1772.81	0.177115	0.178755	0.166487	0.170827	0.162381	0.15478	0.109484	0.117328	0.0707376	0.0646551	0.0302945	0.0276814		1712	0.189296	0.181197	0.139935	0.137726	0.105986	0.104758	0.0639194	0.0602985	0.0465865	0.0444762		1412.8	0.0961995	0.0832802	0.061379	0.0518023	0.0101302	0.014854	-0.00044766	0
1774.41	0.17746	0.178755	0.16724	0.170856	0.163542	0.154934	0.108951	0.117579	0.0712366	0.0648497	0.0306715	0.0277792		1713.6	0.188575	0.181202	0.140191	0.137781	0.106416	0.104898	0.0631752	0.0604354	0.0463049	0.044605		1414.4	0.0959995	0.0833881	0.0628788	0.0519508	0.0107507	0.0149079	-0.00032211	0
1776.01	0.177138	0.178756	0.167213	0.170884	0.161985	0.155087	0.108468	0.117829	0.0710294	0.0650438	0.0301736	0.0278768		1715.2	0.189495	0.181206	0.141215	0.137836	0.107635	0.105038	0.0634872	0.0605717	0.0465288	0.0447334		1416	0.0964285	0.0834951	0.0635346	0.0520989	0.011018	0.0149617	-0.00030703	0
1777.61	0.176771	0.178756	0.166032	0.170912	0.160961	0.155238	0.107924	0.118077	0.0696629	0.0652374	0.0290345	0.0279744		1716.8	0.188076	0.181211	0.140878	0.13789	0.108591	0.105176	0.0623934	0.0607074	0.0459916	0.0448615		1417.6	0.0967238	0.0836012	0.062612	0.0522466	0.0111891	0.0150154	0.00031961	0
1779.21	0.176559	0.178757	0.165659	0.170939	0.160293	0.155388	0.108003	0.118324	0.0701383	0.0654306	0.028759	0.0280718		1718.4	0.188767	0.181215	0.142074	0.137944	0.109937	0.105313	0.0629481	0.0608425	0.0463924	0.0449893		1419.2	0.0962602	0.0837065	0.0619276	0.0523938	0.0115199	0.0150691	0.00106163	0
1780.81	0.177283	0.178757	0.165997	0.170966	0.159711	0.155536	0.108027	0.11857	0.0704697	0.0656233	0.0284812	0.0281691		1720	0.188366	0.181219	0.142758	0.137996	0.109593	0.105449	0.063357	0.060977	0.0470158	0.0451167		1420.8	0.0972559	0.0838109	0.0622507	0.0525407	0.0112677	0.0151228	0.00201749	0
1782.41	0.176494	0.178758	0.164774	0.170992	0.1591	0.155683	0.107788	0.118815	0.0705786	0.0658155	0.0286734	0.0282663		1721.6	0.188955	0.181223	0.144542	0.138048	0.109857	0.105584	0.0637942	0.061111	0.0484088	0.0452437		1422.4	0.0980581	0.0839145	0.0628919	0.0526871	0.0120029	0.0151764	0.00160989	0
1784.01	0.17715	0.178758	0.164542	0.171018	0.158971	0.155829	0.108921	0.119059	0.0719217	0.0660073	0.0296278	0.0283633		1723.2	0.188593	0.181227	0.144733	0.138099	0.110002	0.105717	0.0638062	0.0612443	0.0487754	0.0453704		1424	0.0983146	0.0840173	0.0630001	0.0528332	0.0119627	0.0152299	0.00188101	0
1785.61	0.177955	0.178758	0.163975	0.171043	0.158927	0.155973	0.109155	0.119301	0.071699	0.0661985	0.029223	0.0284603		1724.8	0.187953	0.181231	0.144778	0.138149	0.109645	0.10585	0.0631444	0.061377	0.0475212	0.0454968		1425.6	0.0981307	0.0841192	0.0630143	0.0529788	0.0113028	0.0152834	0.00068535	0
1787.21	0.178753	0.178759	0.163524	0.171067	0.159563	0.156116	0.10994	0.119542	0.0724342	0.0663893	0.0296555	0.0285571		1726.4	0.187484	0.181234	0.144709	0.138199	0.109749	0.105982	0.0635494	0.0615091	0.0473139	0.0456228		1427.2	0.0977358	0.0842202	0.062774	0.053124	0.0113156	0.0153368	0.00051838	0
1788.81	0.178748	0.178759	0.162032	0.171092	0.159481	0.156257	0.110961	0.119783	0.0721977	0.0665797	0.029215	0.0286538		1728	0.187775	0.181238	0.146006	0.138247	0.109643	0.106113	0.0633613	0.0616406	0.0472273	0.0457484		1428.8	0.0979232	0.0843205	0.0622237	0.0532688	0.0114043	0.0153901	-4.358e-05	0
1790.41	0.17986	0.178759	0.161831	0.171115	0.158904	0.156397	0.111115	0.120021	0.0725871	0.0667696	0.0298608	0.0287504		1729.6	0.187951	0.181241	0.145495	0.138295	0.109661	0.106242	0.0640958	0.0617716	0.0476295	0.0458738		1430.4	0.0974941	0.0844199	0.0623206	0.0534132	0.0105808	0.0154434	-0.00067722	0
1792.01	0.180816	0.17876	0.162585	0.171139	0.159492	0.156535	0.111053	0.120259	0.0739041	0.066959	0.0307389	0.0288469		1731.2	0.188188	0.181245	0.14599	0.138343	0.108811	0.106371	0.0644071	0.0619019	0.0476178	0.0459987		1432	0.0975332	0.0845185	0.0624933	0.0535572	0.0114803	0.0154967	-0.00066676	0
1793.61	0.181901	0.17876	0.16313	0.171161	0.15947	0.156672	0.111843	0.120496	0.0737498	0.067148	0.0308548	0.0289432		1732.8	0.187582	0.181248	0.145195	0.138389	0.107467	0.106498	0.0647399	0.0620317	0.0474581	0.0461234		1433.6	0.0968167	0.0846163	0.0621232	0.0537008	0.0115828	0.0155499	-0.0012937	0
1795.21	0.183088	0.17876	0.164137	0.171184	0.160234	0.156808	0.11354	0.120731	0.073596	0.0673365	0.0310972	0.0290394		1734.4	0.186782	0.181251	0.144389	0.138435	0.10662	0.106625	0.0644794	0.0621609	0.0469858	0.0462477		1435.2	0.0971103	0.0847134	0.062246	0.053844	0.0111891	0.0156031	-0.00127515	0
1796.81	0.183788	0.178761	0.16439	0.171206	0.161253	0.156943	0.114195	0.120966	0.0744016	0.0675245	0.0320479	0.0291355		1736	0.186921	0.181254	0.14447	0.13848	0.106029	0.106751	0.0651097	0.0622896	0.0469206	0.0463717		1436.8	0.0961498	0.0848096	0.0615795	0.0539868	0.0107367	0.0156562	-0.00144537	0
1798.41	0.184356	0.178761	0.166271	0.171227	0.162552	0.157076	0.115253	0.121199	0.0745088	0.0677121	0.0334848	0.0292315		1737.6	0.186679	0.181257	0.143715	0.138525	0.105558	0.106875	0.0647355	0.0624176	0.046455	0.0464953		1438.4	0.0963833	0.0849051	0.0618307	0.0541292	0.0115009	0.0157092	-0.00073882	0
1800.01	0.184075	0.178761	0.167754	0.171248	0.163377	0.157208	0.115699	0.121431	0.0753782	0.0678992	0.033802	0.0293274		1739.2	0.187588	0.18126	0.143257	0.138569	0.10579	0.106999	0.0654939	0.0625451	0.0462393	0.0466186		1440	0.0977095	0.0849997	0.0623285	0.0542711	0.011422	0.0157622	-0.00069609	0
1801.61	0.184247	0.178762	0.168571	0.171269	0.164283	0.157339	0.116042	0.121662	0.0754235	0.0680859	0.0347031	0.0294232		1740.8	0.18795	0.181263	0.142955	0.138612	0.106267	0.107121	0.0670625	0.062672	0.0467084	0.0467415		1441.6	0.0979723	0.0850936	0.0621108	0.0544127	0.0113875	0.0158151	-0.00053582	0
1803.21	0.184096	0.178762	0.170729	0.171289	0.165838	0.157468	0.117505	0.121891	0.0755202	0.0682721	0.0357012	0.0295188		1742.4	0.188153	0.181266	0.142883	0.138655	0.107009	0.107243	0.0672958	0.0627983	0.0471875	0.0468641		1443.2	0.0976815	0.0851868	0.0626855	0.0545539	0.0113691	0.015868	-0.00088616	0
1804.81	0.184821	0.178762	0.17145	0.171309	0.166614	0.157596	0.118719	0.12212	0.0767012	0.0684578	0.0367015	0.0296144		1744	0.188127	0.181269	0.142307	0.138697	0.107095	0.107364	0.0657283	0.0629241	0.0467689	0.0469864		1444.8	0.0981801	0.0852792	0.0634637	0.0546947	0.0118782	0.0159208	-0.00070334	0
1806.41	0.186026	0.178762	0.172112	0.171328	0.167537	0.157723	0.119032	0.122348	0.0774378	0.0686431	0.0366603	0.0297098		1745.6	0.188411	0.181271	0.142145	0.138738	0.107588	0.107483	0.0656403	0.0630493	0.0460414	0.0471084		1446.4	0.0980747	0.0853708	0.0634399	0.0548351	0.0117611	0.0159736	-0.00068828	0
1808.01	0.185986	0.178763	0.172497	0.171347	0.166859	0.157849	0.118516	0.122574	0.0767388	0.0688279	0.0366634	0.0298051		1747.2	0.189443	0.181274	0.141589	0.138779	0.108369	0.107602	0.0652025	0.063174	0.0466249	0.04723		1448	0.0981893	0.0854617	0.0627171	0.0549752	0.0115163	0.0160263	-0.00070571	0
1809.61	0.185856	0.178763	0.172614	0.171366	0.166407	0.157973	0.119045	0.122799	0.076958	0.0690124	0.0361188	0.0299002		1748.8	0.188766	0.181276	0.140957	0.138819	0.108609	0.10772	0.0644308	0.0632981	0.0468353	0.0473512		1449.6	0.0979118	0.0855518	0.0616266	0.0551148	0.0108986	0.016079	-0.00132869	0
1811.21	0.18523	0.178763	0.172339	0.171385	0.166266	0.158096	0.119872	0.123024	0.0781391	0.0691963	0.0357124	0.0299953		1750.4	0.189578	0.181279	0.14083	0.138858	0.109164	0.107837	0.0643714	0.0634216	0.0477682	0.0474722		1451.2	0.098473	0.0856413	0.062788	0.055254	0.0117605	0.0161316	-0.00098212	0
1812.81	0.183809	0.178763	0.171305	0.171403	0.165157	0.158218	0.119141	0.123247	0.0774276	0.0693798	0.0347076	0.0300903		1752	0.190235	0.181281	0.14061	0.138897	0.10887	0.107953	0.0650026	0.0635446	0.0489149	0.0475928		1452.8	0.0989563	0.0857299	0.0625523	0.0553929	0.0119782	0.0161841	-0.00103397	0
1814.41	0.18275	0.178763	0.169883	0.17142	0.164505	0.158339	0.119778	0.123469	0.0776498	0.0695628	0.0344992	0.0301851		1753.6	0.191075	0.181283	0.141875	0.138936	0.10952	0.108068	0.0649537	0.0636671	0.0492399	0.0477131		1454.4	0.0996388	0.0858179	0.063664	0.0555313	0.0122971	0.0162366	-0.00068346	0
1816.01	0.182008	0.178764	0.168621	0.171438	0.163222	0.158459	0.119491	0.12369	0.0771879	0.0697454	0.0329413	0.0302798		1755.2	0.190747	0.181285	0.141988	0.138974	0.109015	0.108182	0.065073	0.063789	0.049447	0.0478331		1456	0.099385	0.0859051	0.0636993	0.0556694	0.0129497	0.0162891	-0.0010348	0
1817.61	0.180739	0.178764	0.166815	0.171455	0.162517	0.158577	0.11846	0.12391	0.0761014	0.0699276	0.0323018	0.0303744		1756.8	0.191389	0.181287	0.141927	0.139011	0.10857	0.108295	0.064062	0.0639104	0.0486238	0.0479527		1457.6	0.0991687	0.0859917	0.0635393	0.055807	0.0126988	0.0163415	-0.00088598	0
1819.21	0.180468	0.178764	0.165193	0.171471	0.161582	0.158694	0.117754	0.124128	0.0758393	0.0701093	0.0318049	0.0304689		1758.4	0.190693	0.18129	0.142427	0.139048	0.108987	0.108408	0.0640954	0.0640312	0.0489034	0.048072		1459.2	0.099288	0.0860775	0.0639799	0.0559443	0.0132187	0.0163938	-0.00010203	0
1820.81	0.179975	0.178764	0.164304	0.171488	0.161431	0.15881	0.118194	0.124346	0.0762623	0.0702906	0.0320334	0.0305633		1760	0.191682	0.181292	0.142792	0.139084	0.108467	0.108519	0.0637254	0.0641514	0.0491298	0.048191		1460.8	0.098855	0.0861627	0.0635114	0.0560812	0.0130443	0.0164461	-0.00026233	0
1822.41	0.180455	0.178764	0.163767	0.171504	0.160757	0.158926	0.11776	0.124563	0.0774342	0.0704714	0.032281	0.0306575		1761.6	0.191912	0.181293	0.1425	0.139119	0.107642	0.10863	0.0636797	0.0642712	0.0495348	0.0483097		1462.4	0.0994196	0.0862471	0.0654738	0.0562178	0.0133494	0.0164983	0.00016605	0
1824.01	0.181069	0.178764	0.163937	0.171519	0.162289	0.159039	0.119724	0.124778	0.0786026	0.0706518	0.0330651	0.0307517		1763.2	0.191822	0.181295	0.143743	0.139154	0.107054	0.108739	0.0629326	0.0643904	0.0499906	0.048428		1464	0.0989299	0.0863309	0.0658876	0.0563539	0.0144754	0.0165505	0.00111527	0
1825.61	0.182228	0.178764	0.16466	0.171535	0.163459	0.159152	0.121585	0.124993	0.0797486	0.0708317	0.0340908	0.0308457		1764.8	0.191584	0.181297	0.143989	0.139189	0.106733	0.108848	0.062956	0.0645091	0.0498609	0.048546		1465.6	0.0993351	0.086414	0.0660504	0.0564897	0.0139998	0.0166027	0.0017584	0
1827.21	0.182595	0.178765	0.164864	0.17155	0.163943	0.159264	0.122683	0.125206	0.0793658	0.0710112	0.0347293	0.0309396		1766.4	0.1917	0.181299	0.145096	0.139223	0.107235	0.108956	0.0629043	0.0646272	0.0493008	0.0486637		1467.2	0.0985703	0.0864963	0.0663284	0.056625	0.0131158	0.0166547	0.00183356	0
1828.81	0.182987	0.178765	0.164628	0.171565	0.164695	0.159375	0.122495	0.125419	0.0790608	0.0711903	0.0354963	0.0310334		1768	0.19163	0.181301	0.145326	0.139257	0.107739	0.109063	0.0635246	0.0647448	0.0482825	0.0487811		1468.8	0.0982019	0.0865781	0.0664094	0.05676	0.0130664	0.0167068	0.00120765	0
1830.41	0.184165	0.178765	0.166028	0.171579	0.166325	0.159484	0.122706	0.12563	0.0791082	0.0713689	0.0357432	0.0311271		1769.6	0.191764	0.181302	0.145471	0.13929	0.10898	0.109169	0.064211	0.0648619	0.0480456	0.0488981		1470.4	0.0981783	0.0866591	0.0665434	0.0568947	0.0124896	0.0167587	0.00086173	0
1832.01	0.1845	0.178765	0.166404	0.171593	0.166686	0.159593	0.122781	0.125841	0.079904	0.0715471	0.0360275	0.0312206		1771.2	0.192255	0.181304	0.145199	0.139322	0.109431	0.109275	0.0650895	0.0649785	0.0481844	0.0490149		1472	0.0983058	0.0867395	0.0665827	0.0570289	0.0123351	0.0168106	-7.13e-06	0
1833.61	0.185393	0.178765	0.167304	0.171607	0.167986	0.1597	0.123988	0.12605	0.0808203	0.0717249	0.03653	0.0313141		1772.8	0.191092	0.181306	0.144595	0.139354	0.10957	0.109379	0.0659002	0.0650946	0.048219	0.0491313		1473.6	0.0973434	0.0868193	0.0671357	0.0571628	0.0122106	0.0168625	-0.00010594	0
1835.21	0.1858	0.178765	0.168091	0.171621	0.168866	0.159806	0.124711	0.126258	0.0806449	0.0719022	0.0369842	0.0314074		1774.4	0.190264	0.181307	0.144774	0.139386	0.109358	0.109483	0.0652321	0.0652101	0.0477501	0.0492474		1475.2	0.0969699	0.0868984	0.0674686	0.0572963	0.0126876	0.0169143	-0.0004063	0
1836.81	0.185821	0.178765	0.168243	0.171634	0.169191	0.159912	0.123716	0.126466	0.0803562	0.0720791	0.0364443	0.0315006		1776	0.190847	0.181309	0.144801	0.139417	0.110185	0.109586	0.0660272	0.0653251	0.0477224	0.0493632		1476.8	0.097163	0.0869769	0.0676865	0.0574294	0.0123539	0.0169661	-0.0003926	0
1838.41	0.18498	0.178765	0.16837	0.171648	0.169439	0.160016	0.12284	0.126672	0.0808568	0.0722555	0.0356563	0.0315937		1777.6	0.191184	0.18131	0.144645	0.139448	0.110862	0.109688	0.0658453	0.0654396	0.0485405	0.0494786		1478.4	0.0966891	0.0870547	0.0671548	0.0575621	0.0114414	0.0170178	-0.00056131	0
1840.01	0.183921	0.178766	0.168077	0.171661	0.168443	0.160119	0.121828	0.126877	0.0790341	0.0724315	0.0346289	0.0316867		1779.2	0.191152	0.181312	0.144427	0.139478	0.111231	0.109789	0.0668193	0.0655536	0.0497388	0.0495938		1480	0.0967568	0.0871319	0.0669834	0.0576945	0.0107531	0.0170695	-0.00072294	0
1841.61	0.182951	0.178766	0.167243	0.171673	0.166876	0.160222	0.121335	0.127082	0.0781427	0.0726071	0.0335093	0.0317796		1780.8	0.191121	0.181313	0.144581	0.139508	0.112606	0.10989	0.0682762	0.0656671	0.0511919	0.0497086		1481.6	0.0962224	0.0872084	0.0666681	0.0578265	0.0107211	0.0171211	-0.00156938	0
1843.21	0.183247	0.178766	0.167143	0.171686	0.166842	0.160323	0.122153	0.127285	0.0780029	0.0727823	0.0328472	0.0318724		1782.4	0.191755	0.181314	0.145605	0.139537	0.113051	0.10999	0.0700981	0.0657801	0.0521268	0.0498231		1483.2	0.0962853	0.0872844	0.0663793	0.0579581	0.0119936	0.0171726	-0.00093755	0
1844.81	0.183909	0.178766	0.167548	0.171698	0.166537	0.160423	0.120982	0.127487	0.0779004	0.072957	0.0323797	0.0319651		1784	0.191654	0.181316	0.145809	0.139566	0.113011	0.110088	0.0713335	0.0658925	0.0531386	0.0499373		1484.8	0.095664	0.0873597	0.0656888	0.0580894	0.0115718	0.0172241	-0.0012805	0
1846.41	0.183587	0.178766	0.167052	0.17171	0.165137	0.160523	0.120565	0.127689	0.0768741	0.0731314	0.0319507	0.0320576		1785.6	0.191388	0.181317	0.146347	0.139595	0.114313	0.110187	0.0716178	0.0660045	0.0533707	0.0500512		1486.4	0.0955092	0.0874344	0.0664126	0.0582203	0.0112708	0.0172756	-0.00120769	0
1848.01	0.183388	0.178766	0.167741	0.171722	0.165466	0.160621	0.120019	0.127889	0.0759954	0.0733052	0.0314937	0.03215		1787.2	0.191326	0.181318	0.146459	0.139623	0.113927	0.110284	0.0718932	0.066116	0.0540086	0.0501648		1488	0.095002	0.0875085	0.0653602	0.0583508	0.012303	0.0173269	-0.00232609	0
1849.61	0.182798	0.178766	0.167131	0.171733	0.165686	0.160719	0.119686	0.128089	0.0759576	0.0734787	0.0315829	0.0322423		1788.8	0.191446	0.181319	0.146105	0.13965	0.114058	0.11038	0.0712719	0.0662269	0.0530921	0.0502781		1489.6	0.0950437	0.087582	0.0658384	0.058481	0.0123979	0.0173783	-0.0012246	0
1851.21	0.182702	0.178766	0.167561	0.171744	0.165128	0.160815	0.120228	0.128287	0.0762706	0.0736517	0.0312543	0.0323345		1790.4	0.191102	0.18132	0.146476	0.139677	0.114108	0.110476	0.070447	0.0663374	0.0526831	0.0503911		1491.2	0.0951482	0.0876549	0.0654947	0.0586108	0.0128817	0.0174296	-0.00054593	0
1852.81	0.18222	0.178766	0.168856	0.171755	0.165842	0.160911	0.121118	0.128484	0.0771073	0.0738244	0.0317533	0.0324266		1792	0.191742	0.181322	0.145979	0.139704	0.114227	0.110571	0.0701427	0.0664474	0.0525535	0.0505038		1492.8	0.0951355	0.0877272	0.0657678	0.0587402	0.0129834	0.0174808	-4.742e-05	0
1854.41	0.181858	0.178766	0.167364	0.171766	0.164818	0.161005	0.120006	0.128681	0.0769845	0.0739966	0.0313672	0.0325186		1793.6	0.19135	0.181323	0.146289	0.139731	0.114345	0.110666	0.0699354	0.0665569	0.0527542	0.0506161		1494.4	0.096003	0.0877989	0.0671096	0.0588693	0.0141184	0.017532	0.001364	0
1856.01	0.182881	0.178766	0.168608	0.171777	0.166703	0.161099	0.122104	0.128876	0.0780509	0.0741683	0.0327276	0.0326105		1795.2	0.19144	0.181324	0.147383	0.139757	0.114155	0.110759	0.0699823	0.0666659	0.0520518	0.0507281		1496	0.0954611	0.08787	0.0657063	0.058998	0.0123728	0.0175831	0.0011165	0
1857.61	0.183439	0.178766	0.169926	0.171787	0.167082	0.161192	0.122473	0.129071	0.0788536	0.0743397	0.0336649	0.0327022		1796.8	0.190987	0.181325	0.14716	0.139782	0.113472	0.110852	0.0683502	0.0667744	0.0505218	0.0508399		1497.6	0.096417	0.0879406	0.0660101	0.0591264	0.0111824	0.0176342	0.00064005	0
1859.21	0.184089	0.178767	0.170024	0.171797	0.167843	0.161284	0.122577	0.129265	0.0794261	0.0745106	0.0336983	0.0327939		1798.4	0.190757	0.181326	0.1468	0.139808	0.113371	0.110944	0.0674533	0.0668824	0.0487004	0.0509513		1499.2	0.0955467	0.0880106	0.065394	0.0592544	0.0109873	0.0176852	-0.00132509	0
1860.81	0.185149	0.178767	0.169846	0.171807	0.168607	0.161374	0.122398	0.129457	0.0803878	0.0746811	0.0340966	0.0328854		1800	0.189879	0.181327	0.146092	0.139833	0.112295	0.111035	0.0670284	0.06699	0.0475813	0.0510625		1500.8	0.0967805	0.08808	0.0660047	0.059382	0.0103634	0.0177362	-0.00152693	0
1862.41	0.186253	0.178767	0.171146	0.171817	0.168638	0.161465	0.123504	0.129649	0.0822956	0.0748512	0.0347958	0.0329768		1801.6	0.189883	0.181328	0.146445	0.139857	0.112487	0.111126	0.0677593	0.0670971	0.0486587	0.0511733		1502.4	0.0969274	0.0881488	0.0664795	0.0595093	0.00995514	0.0177871	-0.00216308	0
1864.01	0.185664	0.178767	0.170564	0.171827	0.16831	0.161554	0.123468	0.12984	0.0828827	0.0750209	0.0346349	0.0330681		1803.2	0.190376	0.181329	0.145358	0.139881	0.111767	0.111216	0.0670877	0.0672037	0.0485114	0.0512838		1504	0.0963109	0.0882171	0.0675246	0.0596362	0.0100158	0.017838	-0.00322642	0
1865.61	0.184805	0.178767	0.169731	0.171836	0.167146	0.161642	0.122827	0.13003	0.0827403	0.0751902	0.0336513	0.0331593		1804.8	0.190807	0.18133	0.145164	0.139905	0.112329	0.111305	0.0665108	0.0673098	0.0481844	0.051394		1505.6	0.0958335	0.0882848	0.0670075	0.0597628	0.00912617	0.0178888	-0.00386133	0
1867.21	0.18401	0.178767	0.168987	0.171846	0.165814	0.16173	0.121614	0.130219	0.0826006	0.0753591	0.0332955	0.0332504		1806.4	0.191342	0.18133	0.145293	0.139928	0.111916	0.111394	0.0666196	0.0674154	0.0479943	0.051504		1507.2	0.0957552	0.088352	0.067463	0.059889	0.00952842	0.0179396	-0.00404268	0
1868.81	0.183131	0.178767	0.168443	0.171855	0.165203	0.161816	0.120357	0.130407	0.0838042	0.0755275	0.032207	0.0333414		1808	0.192289	0.181331	0.144802	0.139952	0.112584	0.111481	0.0673653	0.0675206	0.0489591	0.0516136		1508.8	0.0952786	0.0884187	0.0679188	0.0600149	0.00923835	0.0179903	-0.00355502	0
1870.41	0.182566	0.178767	0.167806	0.171864	0.164013	0.161902	0.120445	0.130594	0.084049	0.0756956	0.0317017	0.0334322		1809.6	0.192929	0.181332	0.145066	0.139974	0.112526	0.111568	0.0670115	0.0676253	0.0496144	0.0517229		1510.4	0.0952275	0.0884848	0.0679511	0.0601404	0.00947118	0.018041	-0.00435163	0
1872.01	0.183336	0.178767	0.167147	0.171872	0.163896	0.161987	0.121232	0.13078	0.0837038	0.0758632	0.032057	0.033523		1811.2	0.193607	0.181333	0.145186	0.139997	0.112433	0.111655	0.069217	0.0677295	0.0504774	0.051832		1512	0.0961551	0.0885503	0.0681666	0.0602655	0.0105927	0.0180916	-0.00445642	0
1873.61	0.184311	0.178767	0.167021	0.171881	0.163324	0.162071	0.122351	0.130965	0.0841586	0.0760304	0.0331444	0.0336136		1812.8	0.194968	0.181334	0.145636	0.140019	0.11312	0.11174	0.071343	0.0678333	0.0520911	0.0519407		1513.6	0.0959279	0.0886153	0.0683862	0.0603903	0.0116783	0.0181422	-0.00524326	0
1875.21	0.185913	0.178767	0.168494	0.171889	0.165002	0.162154	0.123823	0.13115	0.0860352	0.0761972	0.0345104	0.0337041		1814.4	0.195563	0.181334	0.145855	0.140041	0.112566	0.111826	0.0718072	0.0679366	0.0527562	0.0520491		1515.2	0.0960685	0.0886798	0.0682135	0.0605148	0.0120396	0.0181927	-0.00554784	0
1876.81	0.185094	0.178767	0.168182	0.171898	0.164735	0.162237	0.122762	0.131333	0.0859014	0.0763636	0.0349624	0.0337946		1816	0.196494	0.181335	0.146021	0.140062	0.113723	0.11191	0.0723731	0.0680395	0.0542661	0.0521573		1516.8	0.0953991	0.0887438	0.0686986	0.0606389	0.0118963	0.0182431	-0.00568662	0
1878.41	0.183694	0.178767	0.167687	0.171906	0.164432	0.162319	0.123182	0.131516	0.0846021	0.0765296	0.0346326	0.0338849		1817.6	0.198016	0.181336	0.146621	0.140083	0.116297	0.111994	0.0740858	0.0681419	0.0563808	0.0522651		1518.4	0.0954269	0.0888072	0.0681211	0.0607626	0.0124733	0.0182935	-0.00566786	0
1880.01	0.184391	0.178767	0.16886	0.171914	0.166444	0.1624	0.124578	0.131697	0.085109	0.0766952	0.0349135	0.0339751		1819.2	0.198417	0.181337	0.147672	0.140104	0.117184	0.112077	0.0743552	0.0682438	0.0578221	0.0523727		1520	0.0950218	0.0888701	0.0676823	0.060886	0.0139755	0.0183439	-0.00508309	0
1881.61	0.183938	0.178767	0.168573	0.171921	0.16659	0.16248	0.125258	0.131878	0.0854431	0.0768604	0.0348909	0.0340652		1820.8	0.198257	0.181337	0.146943	0.140124	0.117379	0.112159	0.0741566	0.0683453	0.0575116	0.0524799		1521.6	0.0955561	0.0889326	0.068382	0.0610091	0.0149885	0.0183942	-0.00407826	0
1883.21	0.183257	0.178767	0.169498	0.171929	0.166436	0.162559	0.126139	0.132058	0.0854742	0.0770252	0.0347988	0.0341551		1822.4	0.198631	0.181338	0.147607	0.140145	0.117752	0.112241	0.0734121	0.0684463	0.0571254	0.0525869		1523.2	0.0953836	0.0889945	0.0676231	0.0611318	0.013761	0.0184445	-0.00426373	0
1884.81	0.181837	0.178767	0.169414	0.171936	0.165718	0.162638	0.125906	0.132237	0.0838311	0.0771895	0.0346967	0.034245		1824	0.198019	0.181338	0.147605	0.140165	0.118217	0.112322	0.073263	0.0685469	0.0569237	0.0526936		1524.8	0.0957944	0.0890559	0.0680801	0.0612542	0.0137669	0.0184947	-0.00341742	0
1886.41	0.181258	0.178767	0.169766	0.171944	0.166135	0.162715	0.125783	0.132415	0.0832449	0.0773535	0.0350112	0.0343347		1825.6	0.197271	0.181339	0.148565	0.140184	0.117245	0.112402	0.0719619	0.068647	0.0567648	0.0527999		1526.4	0.0954243	0.0891168	0.0672922	0.0613762	0.0143516	0.0185448	-0.00335623	0
1888.01	0.181849	0.178767	0.171402	0.171951	0.167056	0.162792	0.128302	0.132593	0.0836404	0.0775171	0.0359024	0.0344244		1827.2	0.196415	0.18134	0.149937	0.140204	0.116342	0.112482	0.0720102	0.0687467	0.0559001	0.052906		1528	0.0952844	0.0891772	0.0664966	0.0614979	0.0125825	0.0185949	-0.00483944	0
1889.61	0.180987	0.178767	0.171692	0.171958	0.166623	0.162869	0.127915	0.132769	0.082497	0.0776803	0.0351626	0.0345139		1828.8	0.196315	0.18134	0.150339	0.140223	0.116599	0.112561	0.0714886	0.0688459	0.056394	0.0530118		1529.6	0.0960845	0.0892371	0.0660212	0.0616193	0.0129408	0.018645	-0.00439686	0
1891.21	0.181	0.178767	0.171119	0.171965	0.166566	0.162944	0.128734	0.132945	0.0823841	0.0778431	0.0352302	0.0346034		1830.4	0.195059	0.181341	0.151607	0.140241	0.116685	0.11264	0.072279	0.0689447	0.0566988	0.0531174		1531.2	0.096171	0.0892966	0.0661667	0.0617403	0.0124601	0.018695	-0.00449341	0
1892.81	0.182223	0.178767	0.171653	0.171972	0.166762	0.163019	0.129475	0.133119	0.0819282	0.0780054	0.0354448	0.0346927		1832	0.193727	0.181341	0.152514	0.14026	0.115631	0.112717	0.0713594	0.069043	0.0564286	0.0532226		1532.8	0.0971156	0.0893555	0.0670713	0.0618609	0.0119571	0.0187449	-0.00435255	0
1894.41	0.181801	0.178767	0.171813	0.171978	0.166565	0.163093	0.130455	0.133293	0.081429	0.0781674	0.035684	0.0347819		1833.6	0.193609	0.181342	0.152351	0.140278	0.116169	0.112795	0.0720313	0.0691409	0.0569052	0.0533275		1534.4	0.0963264	0.089414	0.0675919	0.0619813	0.011553	0.0187948	-0.00343698	0
1896.01	0.182484	0.178768	0.17139	0.171985	0.166706	0.163167	0.130952	0.133466	0.0810994	0.078329	0.0364896	0.034871		1835.2	0.193262	0.181342	0.151384	0.140296	0.115541	0.112871	0.0710957	0.0692384	0.0549775	0.0534322		1536	0.0955969	0.089472	0.0674839	0.0621013	0.0112257	0.0188447	-0.00315099	0
1897.61	0.181304	0.178768	0.170767	0.171991	0.165199	0.163239	0.129764	0.133639	0.080246	0.0784902	0.0359901	0.03496		1836.8	0.193797	0.181343	0.151642	0.140314	0.115809	0.112947	0.07033	0.0693354	0.0541583	0.0535365		1537.6	0.0956706	0.0895295	0.0672592	0.0622209	0.0113798	0.0188945	-0.00293848	0
1899.21	0.182517	0.178768	0.172069	0.171997	0.166251	0.163311	0.13049	0.13381	0.0819094	0.078651	0.0368368	0.0350489		1838.4	0.192776	0.181343	0.151203	0.140331	0.11477	0.113023	0.0700872	0.069432	0.0534225	0.0536406		1539.2	0.0959872	0.0895865	0.0684418	0.0623403	0.0120459	0.0189442	-0.00214529	0
1900.81	0.182669	0.178768	0.172175	0.172004	0.166807	0.163382	0.131102	0.13398	0.0818387	0.0788114	0.0368236	0.0351376		1840	0.192843	0.181344	0.151026	0.140348	0.115269	0.113098	0.0700828	0.0695282	0.0539786	0.0537444		1540.8	0.0962667	0.0896431	0.0690323	0.0624593	0.0122724	0.0189939	-0.00117516	0
1902.41	0.183091	0.178768	0.171894	0.17201	0.166672	0.163453	0.131733	0.13415	0.0823303	0.0789714	0.0373044	0.0352263		1841.6	0.193855	0.181344	0.152065	0.140365	0.115178	0.113172	0.0706633	0.069624	0.0538049	0.0538479		1542.4	0.0962455	0.0896992	0.0688318	0.0625779	0.0115284	0.0190436	-0.00204238	0
1904.01	0.183037	0.178768	0.170488	0.172016	0.166328	0.163523	0.131227	0.134319	0.0831252	0.0791311	0.0373505	0.0353149		1843.2	0.194677	0.181345	0.152239	0.140382	0.115307	0.113246	0.0720369	0.0697193	0.0540363	0.0539512		1544	0.0970026	0.0897549	0.0692349	0.0626962	0.0117487	0.0190932	-0.00105788	0
1905.61	0.183826	0.178768	0.170817	0.172021	0.16644	0.163592	0.131831	0.134487	0.0835053	0.0792903	0.0382621	0.0354033		1844.8	0.194228	0.181345	0.151749	0.140398	0.115881	0.113319	0.0713743	0.0698142	0.0540912	0.0540541		1545.6	0.0969823	0.0898101	0.0692965	0.0628142	0.01115	0.0191427	-0.00168969	0
1907.21	0.184321	0.178768	0.171272	0.172027	0.1678	0.163661	0.131957	0.134654	0.0842352	0.0794492	0.0379125	0.0354916		1846.4	0.194587	0.181346	0.151174	0.140414	0.116052	0.113391	0.071298	0.0699086	0.0541244	0.0541568		1547.2	0.0980073	0.0898649	0.0694494	0.0629319	0.0112939	0.0191922	-0.0011206	0
1908.81	0.184002	0.178768	0.170387	0.172033	0.167416	0.163728	0.131426	0.134821	0.0835324	0.0796076	0.0371685	0.0355799		1848	0.195245	0.181346	0.151092	0.14043	0.116993	0.113463	0.071098	0.0700027	0.0539215	0.0542592		1548.8	0.0976106	0.0899192	0.0697235	0.0630492	0.0110155	0.0192416	-0.00057464	0
1910.41	0.185226	0.178768	0.170635	0.172038	0.168445	0.163796	0.131883	0.134986	0.0843076	0.0797657	0.0368443	0.035668		1849.6	0.195298	0.181346	0.150542	0.140446	0.117268	0.113535	0.0708741	0.0700963	0.0540899	0.0543613		1550.4	0.0995871	0.0899731	0.0706543	0.0631662	0.013092	0.019291	0.00083152	0
1912.01	0.185855	0.178768	0.170664	0.172043	0.168883	0.163862	0.132235	0.135151	0.0852871	0.0799234	0.0368494	0.035756		1851.2	0.194758	0.181347	0.14949	0.140461	0.116203	0.113605	0.0698538	0.0701895	0.053213	0.0544631		1552	0.100036	0.0900266	0.0714924	0.0632829	0.0134628	0.0193404	0.00160841	0
1913.61	0.185825	0.178768	0.170627	0.172049	0.169078	0.163928	0.132127	0.135315	0.0862307	0.0800807	0.0356983	0.0358439		1852.8	0.194027	0.181347	0.147899	0.140476	0.116023	0.113676	0.0700119	0.0702823	0.0524784	0.0545647		1553.6	0.100101	0.0900796	0.0718217	0.0633993	0.0128142	0.0193897	0.00156875	0
1915.21	0.18515	0.178768	0.169766	0.172054	0.168005	0.163993	0.13127	0.135478	0.0856448	0.0802376	0.0348805	0.0359317		1854.4	0.193662	0.181348	0.14789	0.140491	0.115893	0.113745	0.069637	0.0703747	0.0517925	0.054666		1555.2	0.100239	0.0901321	0.0720255	0.0635153	0.0122778	0.0194389	0.00252703	0
1916.81	0.184515	0.178768	0.168532	0.172059	0.166598	0.164058	0.129519	0.13564	0.0840981	0.0803941	0.0338216	0.0360194		1856	0.193809	0.181348	0.148055	0.140506	0.116147	0.113815	0.0697609	0.0704666	0.0512555	0.054767		1556.8	0.0999918	0.0901843	0.0728254	0.063631	0.0135983	0.0194881	0.00310061	0
1918.41	0.184168	0.178768	0.168086	0.172064	0.166009	0.164122	0.128856	0.135802	0.0833036	0.0805503	0.0326662	0.036107		1857.6	0.193644	0.181348	0.147835	0.140521	0.115693	0.113883	0.0694653	0.0705582	0.0514297	0.0548677		1558.4	0.0990617	0.090236	0.0725854	0.0637464	0.0142401	0.0195372	0.00299854	0
1920.01	0.184675	0.178768	0.167482	0.172069	0.165748	0.164185	0.129155	0.135963	0.0820931	0.0807061	0.0319008	0.0361945		1859.2	0.193474	0.181349	0.148316	0.140535	0.115824	0.113951	0.0704806	0.0706493	0.0515117	0.0549682		1560	0.0991868	0.0902873	0.0726432	0.0638614	0.01393	0.0195863	0.00317987	0
1921.61	0.183603	0.178768	0.166367	0.172073	0.165272	0.164248	0.128249	0.136123	0.0812324	0.0808615	0.0306264	0.0362819		1860.8	0.193818	0.181349	0.148661	0.140549	0.116644	0.114019	0.0704459	0.0707401	0.0524119	0.0550683		1561.6	0.0996158	0.0903382	0.0732894	0.0639762	0.0147327	0.0196354	0.0037034	0
1923.21	0.18421	0.178768	0.165999	0.172078	0.165388	0.16431	0.129001	0.136282	0.0817966	0.0810165	0.0310968	0.0363692		1862.4	0.192848	0.181349	0.149453	0.140563	0.116384	0.114086	0.0708832	0.0708304	0.0531932	0.0551683		1563.2	0.0991235	0.0903887	0.0734933	0.0640906	0.0148619	0.0196844	0.00267198	0
1924.81	0.185496	0.178768	0.167019	0.172083	0.166661	0.164372	0.12987	0.136441	0.0835442	0.0811711	0.0325044	0.0364563		1864	0.193205	0.18135	0.148418	0.140577	0.116242	0.114152	0.0701605	0.0709203	0.0527024	0.0552679		1564.8	0.0986194	0.0904387	0.0741265	0.0642047	0.0156412	0.0197333	0.00202497	0
1926.41	0.185114	0.178768	0.167215	0.172087	0.167772	0.164433	0.130157	0.136598	0.0831503	0.0813254	0.0335378	0.0365434		1865.6	0.193919	0.18135	0.147667	0.14059	0.116798	0.114218	0.0711075	0.0710099	0.053661	0.0553672		1566.4	0.098043	0.0904884	0.0748412	0.0643184	0.0163552	0.0197822	0.00281287	0
1928.01	0.185893	0.178768	0.168159	0.172092	0.168593	0.164493	0.131894	0.136755	0.0845102	0.0814793	0.034851	0.0366303		1867.2	0.194471	0.18135	0.148404	0.140604	0.117269	0.114283	0.0707752	0.071099	0.0531695	0.0554663		1568	0.0981405	0.0905377	0.0735526	0.0644319	0.0170664	0.0198311	0.00145707	0
1929.61	0.184979	0.178768	0.168503	0.172096	0.168238	0.164553	0.131299	0.136911	0.0849387	0.0816328	0.0343956	0.0367172		1868.8	0.19624	0.18135	0.148879	0.140617	0.118365	0.114348	0.0712569	0.0711877	0.0539501	0.0555652		1569.6	0.0979127	0.0905865	0.0730682	0.064545	0.0161757	0.0198799	0.00108559	0
1931.21	0.186626	0.178768	0.169609	0.1721	0.170131	0.164612	0.132278	0.137067	0.0861395	0.0817859	0.036007	0.0368039		1870.4	0.196524	0.181351	0.148887	0.14063	0.118489	0.114413	0.0716243	0.0712761	0.054112	0.0556637		1571.2	0.0970854	0.090635	0.0720462	0.0646578	0.0154102	0.0199286	0.00064591	0
1932.81	0.185363	0.178768	0.169438	0.172104	0.170008	0.16467	0.132073	0.137221	0.0859033	0.0819386	0.0361742	0.0368905		1872	0.198315	0.181351	0.150433	0.140642	0.12023	0.114476	0.0732943	0.071364	0.0556147	0.055762		1572.8	0.0957638	0.090683	0.0720012	0.0647703	0.0150484	0.0199773	-8.257e-05	0
1934.41	0.185907	0.178768	0.1697	0.172108	0.170825	0.164728	0.132165	0.137375	0.0873618	0.082091	0.0367982	0.036977		1873.6	0.199017	0.181351	0.151684	0.140655	0.12059	0.11454	0.0735522	0.0714516	0.0555856	0.05586		1574.4	0.0949606	0.0907307	0.0715226	0.0648825	0.0140722	0.020026	-0.00176858	0
1936.01	0.185574	0.178768	0.169065	0.172112	0.170453	0.164786	0.132568	0.137528	0.0873423	0.082243	0.0372189	0.0370635		1875.2	0.198898	0.181352	0.151774	0.140667	0.120305	0.114603	0.0735344	0.0715387	0.0548635	0.0559578		1576	0.0949037	0.090778	0.0709149	0.0649944	0.0143724	0.0200745	-0.00292149	0
1937.61	0.187148	0.178768	0.171121	0.172116	0.172662	0.164843	0.134741	0.137681	0.0885729	0.0823947	0.0394587	0.0371498		1876.8	0.197834	0.181352	0.1515	0.140679	0.12009	0.114665	0.0727852	0.0716255	0.0542464	0.0560552		1577.6	0.0940773	0.0908249	0.0705122	0.0651059	0.0152294	0.0201231	-0.00473162	0
1939.21	0.18684	0.178768	0.171923	0.17212	0.17258	0.164899	0.135217	0.137832	0.0890211	0.0825459	0.039999	0.037236		1878.4	0.198417	0.181352	0.151524	0.140691	0.119365	0.114727	0.0738914	0.0717119	0.0540079	0.0561524		1579.2	0.0936288	0.0908714	0.0696166	0.0652172	0.0158546	0.0201716	-0.00542024	0
1940.81	0.186326	0.178768	0.172061	0.172124	0.172407	0.164955	0.135498	0.137983	0.0896673	0.0826968	0.0409985	0.0373221		1880	0.197586	0.181352	0.151406	0.140703	0.117775	0.114788	0.0721939	0.0717979	0.0531771	0.0562494		1580.8	0.0928476	0.0909175	0.069135	0.0653281	0.0151676	0.02022	-0.00620885	0
1942.41	0.186727	0.178768	0.172025	0.172128	0.172297	0.16501	0.13525	0.138133	0.0904097	0.0828474	0.0408565	0.0374081		1881.6	0.196882	0.181352	0.150896	0.140715	0.11667	0.114849	0.0719789	0.0718835	0.0531695	0.0563461		1582.4	0.0942653	0.0909633	0.0699556	0.0654387	0.0169226	0.0202684	-0.00596856	0
1944.01	0.185175	0.178768	0.170932	0.172131	0.170885	0.165065	0.134815	0.138283	0.0899444	0.0829975	0.0394534	0.037494		1883.2	0.196425	0.181353	0.150437	0.140726	0.116096	0.114909	0.0729768	0.0719687	0.0530339	0.0564425		1584	0.0933277	0.0910087	0.0700943	0.065549	0.0161377	0.0203168	-0.00689956	0
1945.61	0.184588	0.178768	0.171149	0.172135	0.170079	0.165119	0.134713	0.138431	0.0901941	0.0831473	0.038807	0.0375798		1884.8	0.195794	0.181353	0.149899	0.140737	0.116516	0.114969	0.0734022	0.0720536	0.0532558	0.0565387		1585.6	0.0934306	0.0910537	0.0705855	0.065659	0.0158846	0.0203651	-0.00611482	0
1947.21	0.183671	0.178768	0.169786	0.172138	0.168424	0.165173	0.133838	0.138579	0.0891324	0.0832968	0.0379116	0.0376655		1886.4	0.196167	0.181353	0.149466	0.140749	0.115921	0.115029	0.0734036	0.072138	0.0521387	0.0566346		1587.2	0.0941867	0.0910983	0.0715351	0.0657687	0.0160275	0.0204133	-0.00496962	0
1948.81	0.181803	0.178768	0.168205	0.172142	0.166716	0.165226	0.132531	0.138727	0.0874845	0.0834458	0.0361762	0.037751		1888	0.195975	0.181353	0.149312	0.14076	0.115407	0.115088	0.0723732	0.0722221	0.0519124	0.0567302		1588.8	0.094114	0.0911426	0.0722401	0.0658781	0.0159527	0.0204615	-0.00534459	0
1950.41	0.181307	0.178768	0.168187	0.172145	0.165912	0.165278	0.132445	0.138873	0.0864358	0.0835945	0.0352389	0.0378365		1889.6	0.194947	0.181353	0.148906	0.14077	0.114979	0.115146	0.0717785	0.0723059	0.0521657	0.0568256		1590.4	0.0950244	0.0911866	0.072054	0.0659872	0.0154638	0.0205097	-0.00483497	0
1952.01	0.1817	0.178768	0.169181	0.172148	0.16626	0.165331	0.132851	0.139019	0.086272	0.0837429	0.0348671	0.0379219		1891.2	0.194743	0.181354	0.149039	0.140781	0.115008	0.115204	0.0712789	0.0723892	0.0524783	0.0569207		1592	0.0971935	0.0912301	0.0744809	0.066096	0.0164127	0.0205578	-0.00361387	0
1953.61	0.179709	0.178768	0.168405	0.172152	0.164769	0.165382	0.131427	0.139164	0.0864229	0.0838909	0.0329895	0.0380071		1892.8	0.194889	0.181354	0.149269	0.140791	0.115969	0.115262	0.0714558	0.0724722	0.0528141	0.0570155		1593.6	0.0975507	0.0912734	0.0753716	0.0662045	0.0160804	0.0206058	-0.00532548	0
1955.21	0.180352	0.178768	0.169042	0.172155	0.164665	0.165433	0.131417	0.139309	0.0879089	0.0840385	0.033044	0.0380923		1894.4	0.194954	0.181354	0.149155	0.140802	0.117377	0.115319	0.0724385	0.0725548	0.0545597	0.0571101		1595.2	0.0975388	0.0913162	0.074791	0.0663126	0.0156923	0.0206539	-0.00495672	0
1956.81	0.181557	0.178768	0.170317	0.172158	0.16607	0.165484	0.132082	0.139452	0.0892545	0.0841857	0.034073	0.0381774		1896	0.195162	0.181354	0.149241	0.140812	0.117655	0.115376	0.0729068	0.072637	0.0545013	0.0572045		1596.8	0.0977183	0.0913587	0.0757798	0.0664205	0.0163114	0.0207018	-0.00403013	0
1958.41	0.181754	0.178768	0.170648	0.172161	0.166974	0.165534	0.132983	0.139595	0.0884575	0.0843326	0.0345164	0.0382623		1897.6	0.195606	0.181354	0.150235	0.140822	0.118662	0.115432	0.0735345	0.0727189	0.0555304	0.0572985		1598.4	0.0989573	0.0914009	0.07729	0.0665281	0.0178775	0.0207497	-0.00226816	0
1960.01	0.180982	0.178768	0.169979	0.172164	0.165899	0.165584	0.133676	0.139737	0.0881489	0.0844792	0.0335532	0.0383472		1899.2	0.195532	0.181355	0.150891	0.140832	0.118994	0.115488	0.0741739	0.0728004	0.055039	0.0573924		1600	0.0990831	0.0914427	0.0768429	0.0666353	0.0172343	0.0207976	-0.00101501	0
1961.61	0.180612	0.178768	0.169838	0.172167	0.166328	0.165633	0.132631	0.139879	0.0873884	0.0846254	0.0329682	0.0384319		1900.8	0.195249	0.181355	0.149644	0.140841	0.119015	0.115543	0.07457	0.0728815	0.0546306	0.0574859		1601.6	0.0995917	0.0914842	0.0778916	0.0667423	0.0175087	0.0208454	0.00046434	0
1963.21	0.180709	0.178768	0.168801	0.17217	0.167408	0.165681	0.133067	0.14002	0.0871388	0.0847712	0.0331155	0.0385165		1902.4	0.196266	0.181355	0.150408	0.140851	0.119978	0.115598	0.0757846	0.0729623	0.0558287	0.0575792		1603.2	0.099277	0.0915254	0.0779777	0.0668489	0.0188325	0.0208932	0.00162084	0
1964.81	0.1802	0.178768	0.169227	0.172172	0.168733	0.16573	0.134277	0.14016	0.0874055	0.0849166	0.0336764	0.0386011		1904	0.196676	0.181355	0.150959	0.14086	0.1203	0.115652	0.0764522	0.0730427	0.0560676	0.0576723		1604.8	0.0984226	0.0915662	0.0783941	0.0669553	0.0200063	0.0209409	0.00165755	0
1966.41	0.181768	0.178768	0.169816	0.172175	0.169446	0.165777	0.1352	0.1403	0.0885771	0.0850618	0.0342924	0.0386855		1905.6	0.196127	0.181355	0.150489	0.14087	0.11952	0.115706	0.0759818	0.0731228	0.0551566	0.0577651		1606.4	0.098132	0.0916067	0.0778861	0.0670614	0.0199486	0.0209885	0.00109109	0
1968.01	0.18222	0.178768	0.170033	0.172178	0.169512	0.165824	0.136084	0.140439	0.0892657	0.0852065	0.0351002	0.0387699		1907.2	0.195953	0.181355	0.150507	0.140879	0.118909	0.11576	0.0762704	0.0732025	0.0546485	0.0578577		1608	0.0973614	0.0916468	0.0768616	0.0671671	0.0202829	0.0210362	0.00069694	0
1969.61	0.183425	0.178768	0.171446	0.172181	0.1706	0.165871	0.137446	0.140577	0.0905778	0.0853509	0.0366192	0.0388541		1908.8	0.195946	0.181355	0.150649	0.140888	0.118892	0.115813	0.0762572	0.0732818	0.0549163	0.05795		1609.6	0.0964182	0.0916866	0.0760705	0.0672726	0.0206753	0.0210837	0.00061901	0
1971.21	0.183581	0.178768	0.171557	0.172183	0.170398	0.165918	0.138186	0.140714	0.0909002	0.085495	0.0374038	0.0389382		1910.4	0.195978	0.181356	0.150727	0.140897	0.118554	0.115866	0.0764292	0.0733608	0.0546188	0.058042		1611.2	0.0961433	0.0917262	0.0748999	0.0673778	0.0204553	0.0211313	0.00040089	0
1972.81	0.184419	0.178768	0.171595	0.172186	0.170801	0.165963	0.138674	0.140851	0.0912886	0.0856387	0.0376939	0.0390222		1912	0.19554	0.181356	0.150615	0.140906	0.118144	0.115918	0.07588	0.0734395	0.0543692	0.0581338		1612.8	0.0962671	0.0917653	0.0745445	0.0674827	0.0201058	0.0211787	0.00024112	0
1974.41	0.18495	0.178768	0.171593	0.172188	0.170655	0.166009	0.139163	0.140987	0.0910569	0.085782	0.0375116	0.0391061		1913.6	0.195507	0.181356	0.150727	0.140914	0.118508	0.11597	0.0765485	0.0735177	0.0542669	0.0582254		1614.4	0.0965736	0.0918042	0.0746546	0.0675873	0.020824	0.0212261	4.678e-05	0
1976.01	0.184745	0.178768	0.17179	0.172191	0.170498	0.166054	0.140241	0.141123	0.0909883	0.085925	0.037883	0.03919		1915.2	0.195836	0.181356	0.151229	0.140923	0.119049	0.116021	0.0774493	0.0735957	0.0543222	0.0583166		1616	0.0959689	0.0918427	0.0741846	0.0676915	0.0201085	0.0212735	0.00019779	0
1977.61	0.185227	0.178768	0.172644	0.172193	0.170894	0.166098	0.141504	0.141258	0.091285	0.0860677	0.0390859	0.0392737		1916.8	0.19594	0.181356	0.151245	0.140931	0.11945	0.116073	0.0772137	0.0736733	0.0541996	0.0584077		1617.6	0.096852	0.091881	0.0739113	0.0677955	0.0196366	0.0213208	0.00116082	0
1979.21	0.185436	0.178768	0.172329	0.172195	0.171248	0.166143	0.142069	0.141392	0.0909583	0.08621	0.0391718	0.0393573		1918.4	0.195848	0.181356	0.151691	0.140939	0.119579	0.116123	0.0773456	0.0737505	0.0536684	0.0584985		1619.2	0.097276	0.0919189	0.0734202	0.0678993	0.0192982	0.0213681	0.00111982	0
1980.81	0.185034	0.178768	0.172409	0.172198	0.170901	0.166186	0.142417	0.141525	0.0900316	0.0863519	0.0395224	0.0394408		1920	0.195411	0.181356	0.151929	0.140947	0.12	0.116174	0.0769144	0.0738274	0.0539947	0.058589		1620.8	0.0979437	0.0919565	0.0730854	0.0680027	0.0190927	0.0214154	0.0011771	0
1982.41	0.186265	0.178768	0.173798	0.1722	0.171603	0.16623	0.143365	0.141658	0.0899727	0.0864935	0.0404973	0.0395242		1921.6	0.195713	0.181356	0.152562	0.140956	0.121371	0.116223	0.077597	0.073904	0.054193	0.0586794		1622.4	0.0989723	0.0919938	0.073061	0.0681058	0.0189341	0.0214626	0.00166174	0
1984.01	0.186265	0.178768	0.173798	0.172202	0.171603	0.166272	0.143365	0.141791	0.0899727	0.0866349	0.0404973	0.0396076		1923.2	0.195713	0.181357	0.152562	0.140963	0.121371	0.116273	0.077597	0.0739802	0.054193	0.0587694		1624	0.0989723	0.0920308	0.073061	0.0682086	0.0189341	0.0215097	0.00166174	0
1985.61	0.184484	0.178768	0.173816	0.172202	0.170457	0.166272	0.143596	0.141791	0.0889157	0.0866349	0.041136	0.0396076		1924.8	0.195356	0.181177	0.152771	0.140824	0.120695	0.116158	0.0774551	0.0739071	0.0537007	0.0587114		1625.6	0.099252	0.0920195	0.0722012	0.0682002	0.0193016	0.021507	0.00218222	0
1987.21	0.18312	0.178768	0.172883	0.172202	0.169002	0.166272	0.143226	0.141791	0.0867417	0.0866349	0.0406649	0.0396076		1926.4	0.193845	0.180998	0.151895	0.140685	0.119465	0.116043	0.076943	0.073834	0.052734	0.0586533		1627.2	0.0987078	0.0920081	0.0713993	0.0681918	0.0197157	0.0215044	0.00220424	0
1988.81	0.180886	0.178768	0.171908	0.172202	0.167493	0.166272	0.142632	0.141791	0.0846093	0.0866349	0.0399521	0.0396076		1928	0.193171	0.180819	0.152428	0.140546	0.118634	0.115929	0.0773147	0.0737611	0.0524776	0.0585954		1628.8	0.098475	0.0919967	0.0705378	0.0681834	0.0210615	0.0215017	0.00250175	0
1990.41	0.179458	0.178768	0.171637	0.172202	0.166212	0.166272	0.142283	0.141791	0.084109	0.0866349	0.0401394	0.0396076		1929.6	0.192393	0.180641	0.152558	0.140407	0.117612	0.115814	0.0774857	0.0736882	0.0515928	0.0585375		1630.4	0.0986323	0.0919854	0.0697288	0.068175	0.021972	0.0214991	0.00246882	0
1992.01	0.177738	0.178768	0.171605	0.172202	0.164697	0.166272	0.14125	0.141791	0.0823076	0.0866349	0.0395799	0.0396076		1931.2	0.190453	0.180462	0.151447	0.140268	0.116156	0.1157	0.0766608	0.0736154	0.0498591	0.0584796		1632	0.0990131	0.091974	0.0690903	0.0681666	0.0233325	0.0214964	0.00238247	0
1993.61	0.176346	0.178768	0.171488	0.172202	0.163235	0.166272	0.140307	0.141791	0.0802107	0.0866349	0.0386975	0.0396076		1932.8	0.188957	0.180284	0.151539	0.14013	0.115832	0.115585	0.0756693	0.0735427	0.0487544	0.0584219		1633.6	0.0991257	0.0919627	0.0688495	0.0681581	0.0247773	0.0214937	0.0026953	0
1995.21	0.175509	0.178768	0.171288	0.172202	0.162363	0.166272	0.140102	0.141791	0.078729	0.0866349	0.0383535	0.0396076		1934.4	0.188065	0.180106	0.15137	0.139991	0.115801	0.115471	0.0750471	0.07347	0.0491364	0.0583641		1635.2	0.0991814	0.0919513	0.0684203	0.0681497	0.0258904	0.0214911	0.00255079	0
1996.81	0.174657	0.178768	0.17117	0.172202	0.161749	0.166272	0.140053	0.141791	0.0775299	0.0866349	0.0374056	0.0396076		1936	0.187384	0.179928	0.151173	0.139853	0.115099	0.115357	0.0745203	0.0733974	0.0488571	0.0583065		1636.8	0.0994288	0.0919399	0.0680001	0.0681413	0.0268321	0.0214884	0.00264516	0
1998.41	0.173663	0.178768	0.170004	0.172202	0.1612	0.166272	0.138903	0.141791	0.0758612	0.0866349	0.0358464	0.0396076		1937.6	0.187203	0.17975	0.15183	0.139715	0.115096	0.115243	0.0741649	0.0733249	0.0490923	0.0582488		1638.4	0.0989627	0.0919286	0.0673544	0.0681329	0.0269594	0.0214858	0.00283235	0
2000.01	0.173624	0.178768	0.170086	0.172202	0.160738	0.166272	0.138465	0.141791	0.0763707	0.0866349	0.0354578	0.0396076		1939.2	0.186623	0.179572	0.152609	0.139577	0.115258	0.115129	0.0742553	0.0732524	0.0500965	0.0581913		1640	0.0987321	0.0919172	0.0673157	0.0681245	0.0266649	0.0214831	0.00293645	0
2001.61	0.173711	0.178768	0.169527	0.172202	0.16105	0.166272	0.138219	0.141791	0.0760909	0.0866349	0.0343549	0.0396076		1940.8	0.185922	0.179395	0.151549	0.139439	0.114904	0.115015	0.0740684	0.07318	0.050215	0.0581338		1641.6	0.0982435	0.0919059	0.0677226	0.068116	0.0268607	0.0214805	0.00239361	0
2003.21	0.173211	0.178768	0.16878	0.172202	0.159863	0.166272	0.136154	0.141791	0.0748562	0.0866349	0.0329644	0.0396076		1942.4	0.184889	0.179218	0.15044	0.139301	0.113979	0.114902	0.0729936	0.0731077	0.0501563	0.0580764		1643.2	0.097662	0.0918945	0.0670004	0.0681076	0.026492	0.0214778	0.00196404	0
2004.81	0.172957	0.178768	0.168205	0.172202	0.15933	0.166272	0.13645	0.141791	0.0742798	0.0866349	0.032029	0.0396076		1944	0.185491	0.179041	0.150146	0.139163	0.11351	0.114788	0.0728947	0.0730355	0.0506302	0.058019		1644.8	0.0974945	0.0918832	0.0661254	0.0680992	0.0257372	0.0214752	0.00096078	0
2006.41	0.173447	0.178768	0.168938	0.172202	0.160265	0.166272	0.136283	0.141791	0.0759304	0.0866349	0.0323579	0.0396076		1945.6	0.185414	0.178864	0.148836	0.139026	0.113615	0.114675	0.0725616	0.0729633	0.0505459	0.0579616		1646.4	0.0972106	0.0918718	0.0660875	0.0680908	0.0252334	0.0214725	0.00053452	0
2008.01	0.174714	0.178768	0.169202	0.172202	0.160237	0.166272	0.136673	0.141791	0.076271	0.0866349	0.032708	0.0396076		1947.2	0.184604	0.178687	0.149015	0.138889	0.114134	0.114561	0.0726804	0.0728912	0.0499342	0.0579044		1648	0.0969247	0.0918605	0.0662613	0.0680824	0.0260911	0.0214699	-0.00070668	0
2009.61	0.174673	0.178768	0.168339	0.172202	0.15939	0.166272	0.136988	0.141791	0.0759915	0.0866349	0.0333139	0.0396076		1948.8	0.184725	0.17851	0.147948	0.138751	0.114461	0.114448	0.0722625	0.0728192	0.0502542	0.0578472		1649.6	0.0975133	0.0918491	0.0680687	0.068074	0.0265619	0.0214672	-0.0006493	0
2011.21	0.174771	0.178768	0.167957	0.172202	0.158407	0.166272	0.137928	0.141791	0.0759208	0.0866349	0.0330531	0.0396076		1950.4	0.185144	0.178334	0.148025	0.138614	0.114267	0.114335	0.0724178	0.0727473	0.0515063	0.05779		1651.2	0.0977894	0.0918378	0.0682707	0.0680656	0.0259353	0.0214646	-0.00137183	0
2012.81	0.174106	0.178768	0.168874	0.172202	0.158945	0.166272	0.139098	0.141791	0.0762937	0.0866349	0.0337346	0.0396076		1952	0.184032	0.178158	0.146736	0.138477	0.113703	0.114222	0.0716108	0.0726754	0.0510675	0.0577329		1652.8	0.0986898	0.0918265	0.0687629	0.0680572	0.0268929	0.0214619	-0.00119277	0
2014.41	0.175166	0.178768	0.16899	0.172202	0.159652	0.166272	0.14022	0.141791	0.0772869	0.0866349	0.0343577	0.0396076		1953.6	0.183968	0.177982	0.14645	0.13834	0.113153	0.114109	0.0710734	0.0726036	0.0514998	0.0576759		1654.4	0.0989974	0.0918151	0.0684837	0.0680488	0.0268591	0.0214593	-0.00156296	0
2016.01	0.17518	0.178768	0.169511	0.172202	0.160164	0.166272	0.140906	0.141791	0.0779487	0.0866349	0.0341446	0.0396076		1955.2	0.182938	0.177806	0.145865	0.138204	0.112646	0.113997	0.0707518	0.0725318	0.0515946	0.0576189		1656	0.0996034	0.0918038	0.0686136	0.0680404	0.0273078	0.0214566	-0.00144336	0
2017.61	0.175039	0.178768	0.169678	0.172202	0.160768	0.166272	0.140229	0.141791	0.0775526	0.0866349	0.0352496	0.0396076		1956.8	0.182836	0.17763	0.146581	0.138067	0.112376	0.113884	0.0706723	0.0724602	0.0512296	0.0575619		1657.6	0.0990374	0.0917924	0.0684521	0.068032	0.0271151	0.021454	-0.00113348	0
2019.21	0.174733	0.178768	0.168816	0.172202	0.160613	0.166272	0.139767	0.141791	0.0769864	0.0866349	0.0347314	0.0396076		1958.4	0.181723	0.177455	0.145567	0.137931	0.111629	0.113771	0.0710521	0.0723886	0.0509471	0.0575051		1659.2	0.0983622	0.0917811	0.0681635	0.0680236	0.0275166	0.0214513	-0.00148822	0
2020.81	0.174602	0.178768	0.169496	0.172202	0.161009	0.166272	0.139938	0.141791	0.077632	0.0866349	0.0349197	0.0396076		1960	0.181941	0.177279	0.146273	0.137794	0.112032	0.113659	0.071896	0.072317	0.0503339	0.0574482		1660.8	0.0992229	0.0917698	0.0678886	0.0680152	0.0281915	0.0214487	-0.00032014	0
2022.41	0.174921	0.178768	0.170264	0.172202	0.161574	0.166272	0.140411	0.141791	0.0787591	0.0866349	0.0363318	0.0396076		1961.6	0.180986	0.177104	0.144953	0.137658	0.111757	0.113547	0.0712656	0.0722456	0.0490499	0.0573915		1662.4	0.100048	0.0917584	0.0678277	0.0680068	0.0285095	0.021446	0.0001898	0
2024.01	0.174364	0.178768	0.17121	0.172202	0.16214	0.166272	0.139407	0.141791	0.0782839	0.0866349	0.0366438	0.0396076		1963.2	0.180011	0.176929	0.143778	0.137522	0.111535	0.113435	0.0711347	0.0721742	0.0480181	0.0573348		1664	0.100525	0.0917471	0.0686575	0.0679984	0.0291734	0.0214434	0.00080123	0
2025.61	0.174208	0.178768	0.171864	0.172202	0.162838	0.166272	0.139898	0.141791	0.0787626	0.0866349	0.0369561	0.0396076		1964.8	0.180693	0.176754	0.144526	0.137386	0.112488	0.113322	0.0711437	0.0721029	0.0485789	0.0572781		1665.6	0.100477	0.0917358	0.0694658	0.06799	0.0295285	0.0214407	0.00174078	0
2027.21	0.173685	0.178768	0.171208	0.172202	0.16286	0.166272	0.139758	0.141791	0.0788659	0.0866349	0.0370467	0.0396076		1966.4	0.180336	0.17658	0.143703	0.137251	0.112271	0.11321	0.0706159	0.0720317	0.0489753	0.0572215		1667.2	0.100036	0.0917244	0.0691452	0.0679816	0.0279079	0.0214381	0.00228705	0
2028.81	0.173433	0.178768	0.170826	0.172202	0.163207	0.166272	0.140345	0.141791	0.0790856	0.0866349	0.0367141	0.0396076		1968	0.180548	0.176405	0.143377	0.137115	0.111372	0.113099	0.0702885	0.0719605	0.0487193	0.057165		1668.8	0.100024	0.0917131	0.0687458	0.0679732	0.0263296	0.0214354	0.00236024	0
2030.41	0.17297	0.178768	0.170039	0.172202	0.163057	0.166272	0.13872	0.141791	0.0791475	0.0866349	0.0359814	0.0396076		1969.6	0.180701	0.176231	0.143636	0.13698	0.112049	0.112987	0.07023	0.0718894	0.0492125	0.0571085		1670.4	0.0992753	0.0917018	0.0684857	0.0679648	0.0254742	0.0214328	0.00256453	0
2032.01	0.17272	0.178768	0.170307	0.172202	0.163554	0.166272	0.138726	0.141791	0.080294	0.0866349	0.0369793	0.0396076		1971.2	0.179913	0.176057	0.143225	0.136844	0.111343	0.112875	0.070091	0.0718183	0.049533	0.0570521		1672	0.0987027	0.0916905	0.0691227	0.0679564	0.0243336	0.0214301	0.00264784	0
2033.61	0.172489	0.178768	0.169846	0.172202	0.164169	0.166272	0.138785	0.141791	0.0804299	0.0866349	0.0365283	0.0396076		1972.8	0.178888	0.175883	0.14045	0.136709	0.110099	0.112764	0.069586	0.0717474	0.0489265	0.0569957		1673.6	0.0978584	0.0916792	0.0689177	0.067948	0.0234411	0.0214275	0.0015841	0
2035.21	0.173559	0.178768	0.170532	0.172202	0.164488	0.166272	0.138376	0.141791	0.0808594	0.0866349	0.037093	0.0396076		1974.4	0.180463	0.175709	0.141509	0.136574	0.110593	0.112652	0.0687436	0.0716765	0.0494813	0.0569394		1675.2	0.0976474	0.0916678	0.068998	0.0679396	0.0215286	0.0214248	0.00110349	0
2036.81	0.173528	0.178768	0.170561	0.172202	0.164779	0.166272	0.139169	0.141791	0.0808901	0.0866349	0.036459	0.0396076		1976	0.180168	0.175536	0.141314	0.136439	0.10997	0.112541	0.0688096	0.0716057	0.0494161	0.0568831		1676.8	0.0978792	0.0916565	0.0696052	0.0679312	0.0220335	0.0214222	0.00088359	0
2038.41	0.17423	0.178768	0.171966	0.172202	0.165224	0.166272	0.139658	0.141791	0.0821467	0.0866349	0.0376209	0.0396076		1977.6	0.179395	0.175362	0.140979	0.136304	0.109653	0.11243	0.0684709	0.0715349	0.0488804	0.0568269		1678.4	0.0967001	0.0916452	0.0693052	0.0679228	0.0209454	0.0214195	-0.00066012	0
2040.01	0.175395	0.178768	0.171939	0.172202	0.16517	0.166272	0.14004	0.141791	0.0825754	0.0866349	0.0386731	0.0396076		1979.2	0.179228	0.175189	0.141118	0.136169	0.109425	0.112319	0.0679735	0.0714642	0.0496505	0.0567708		1680	0.09691	0.0916339	0.070063	0.0679145	0.0207968	0.0214169	-0.00110673	0
2041.61	0.176114	0.178768	0.172558	0.172202	0.165656	0.166272	0.141469	0.141791	0.0835553	0.0866349	0.0399017	0.0396076		1980.8	0.179542	0.175016	0.140441	0.136035	0.108553	0.112208	0.0675521	0.0713936	0.0501243	0.0567147		1681.6	0.0969068	0.0916226	0.0714164	0.0679061	0.0209871	0.0214143	-0.00088913	0
2043.21	0.177383	0.178768	0.172858	0.172202	0.165201	0.166272	0.142592	0.141791	0.0844554	0.0866349	0.0398025	0.0396076		1982.4	0.179414	0.174843	0.140133	0.1359	0.108236	0.112097	0.0673089	0.0713231	0.0505927	0.0566586		1683.2	0.0958766	0.0916112	0.0711755	0.0678977	0.0213804	0.0214116	-0.0001443	0
2044.81	0.177267	0.178768	0.174197	0.172202	0.165731	0.166272	0.142934	0.141791	0.0849944	0.0866349	0.040035	0.0396076		1984	0.178468	0.17467	0.140228	0.135766	0.106916	0.111986	0.0655217	0.0712526	0.0494173	0.0566026		1684.8	0.0963866	0.0915999	0.0711394	0.0678893	0.0222591	0.021409	-0.00030181	0
2046.41	0.177959	0.178768	0.173784	0.172202	0.164955	0.166272	0.141905	0.141791	0.084985	0.0866349	0.0398624	0.0396076		1985.6	0.178317	0.174497	0.140521	0.135632	0.106327	0.111875	0.0652466	0.0711822	0.0492964	0.0565467		1686.4	0.094992	0.0915886	0.0698186	0.0678809	0.0221714	0.0214063	-0.00095524	0
2048.01	0.178368	0.178768	0.173781	0.172202	0.16434	0.166272	0.141724	0.141791	0.0843046	0.0866349	0.0398589	0.0396076		1987.2	0.177434	0.174325	0.140578	0.135498	0.106898	0.111765	0.06498	0.0711119	0.0483364	0.0564908		1688	0.0954061	0.0915773	0.0698277	0.0678725	0.0226004	0.0214037	8.168e-05	0
2049.61	0.179056	0.178768	0.174687	0.172202	0.164308	0.166272	0.141452	0.141791	0.0841334	0.0866349	0.0406305	0.0396076		1988.8	0.176866	0.174153	0.14094	0.135364	0.107061	0.111654	0.0658727	0.0710416	0.0479936	0.056435		1689.6	0.0951192	0.091566	0.0694887	0.0678641	0.0230236	0.021401	0.00055312	0
2051.21	0.179064	0.178768	0.174741	0.172202	0.163706	0.166272	0.141991	0.141791	0.0844269	0.0866349	0.0404392	0.0396076		1990.4	0.176561	0.173981	0.140483	0.13523	0.106876	0.111544	0.0657294	0.0709714	0.0480211	0.0563793		1691.2	0.0959142	0.0915547	0.0690068	0.0678558	0.0239435	0.0213984	0.00124999	0
2052.81	0.179158	0.178768	0.175166	0.172202	0.163227	0.166272	0.14162	0.141791	0.0850389	0.0866349	0.0406975	0.0396076		1992	0.176609	0.173809	0.140314	0.135097	0.108106	0.111434	0.0665521	0.0709013	0.0476489	0.0563236		1692.8	0.0967115	0.0915434	0.0689413	0.0678474	0.025601	0.0213958	0.0023878	0
2054.41	0.17852	0.178768	0.174849	0.172202	0.162835	0.166272	0.140986	0.141791	0.0848947	0.0866349	0.0415148	0.0396076		1993.6	0.175785	0.173637	0.140641	0.134963	0.108939	0.111324	0.0665014	0.0708312	0.0475579	0.0562679		1694.4	0.0969253	0.0915321	0.0695418	0.067839	0.0273647	0.0213931	0.00277393	0
2056.01	0.178447	0.178768	0.175244	0.172202	0.162702	0.166272	0.140021	0.141791	0.0850113	0.0866349	0.0412924	0.0396076		1995.2	0.176315	0.173465	0.140778	0.13483	0.10968	0.111214	0.0677836	0.0707612	0.0478802	0.0562123		1696	0.0966418	0.0915208	0.0701101	0.0678306	0.027628	0.0213905	0.0029575	0
2057.61	0.178836	0.178768	0.175092	0.172202	0.16251	0.166272	0.140383	0.141791	0.0850437	0.0866349	0.0409697	0.0396076		1996.8	0.176197	0.173294	0.141024	0.134697	0.109982	0.111104	0.067783	0.0706913	0.0477201	0.0561568		1697.6	0.0971005	0.0915095	0.0704053	0.0678223	0.0284462	0.0213878	0.00358606	0
2059.21	0.177464	0.178768	0.174258	0.172202	0.161516	0.166272	0.139124	0.141791	0.0838643	0.0866349	0.0402444	0.0396076		1998.4	0.175395	0.173123	0.140509	0.134564	0.110117	0.110994	0.0679797	0.0706215	0.0477116	0.0561013		1699.2	0.0975855	0.0914982	0.0701507	0.0678139	0.028557	0.0213852	0.00416267	0
2060.81	0.178271	0.178768	0.174615	0.172202	0.161996	0.166272	0.14007	0.141791	0.0842551	0.0866349	0.0400921	0.0396076		2000	0.175201	0.172952	0.140611	0.134431	0.1096	0.110884	0.0681961	0.0705517	0.0481721	0.0560458		1700.8	0.0981293	0.0914869	0.0703075	0.0678055	0.0290404	0.0213826	0.00417789	0
2062.41	0.178732	0.178768	0.174767	0.172202	0.162122	0.166272	0.138918	0.141791	0.0842043	0.0866349	0.0393717	0.0396076		2001.6	0.174544	0.172781	0.14086	0.134298	0.109142	0.110775	0.0680512	0.070482	0.0481021	0.0559905		1702.4	0.0983833	0.0914756	0.0710546	0.0677971	0.0305156	0.0213799	0.00513525	0
2064.01	0.178426	0.178768	0.174114	0.172202	0.162983	0.166272	0.139679	0.141791	0.0844803	0.0866349	0.0391969	0.0396076		2003.2	0.173378	0.17261	0.14107	0.134165	0.108548	0.110665	0.0679432	0.0704123	0.04832	0.0559351		1704	0.0981489	0.0914643	0.070604	0.0677888	0.0288131	0.0213773	0.0044546	0
2065.61	0.178715	0.178768	0.174546	0.172202	0.162967	0.166272	0.139927	0.141791	0.0845428	0.0866349	0.0388468	0.0396076		2004.8	0.172104	0.17244	0.139372	0.134033	0.108051	0.110556	0.0674228	0.0703427	0.0481306	0.0558799		1705.6	0.0977351	0.091453	0.0702325	0.0677804	0.0273034	0.0213746	0.00359528	0
2067.21	0.178806	0.178768	0.175361	0.172202	0.163764	0.166272	0.140041	0.141791	0.0838921	0.0866349	0.0392218	0.0396076		2006.4	0.172848	0.172269	0.14044	0.1339	0.107748	0.110447	0.0672878	0.0702732	0.0482297	0.0558247		1707.2	0.097698	0.0914417	0.0704153	0.067772	0.0262223	0.021372	0.00259284	0
2068.81	0.177117	0.178768	0.175018	0.172202	0.163182	0.166272	0.139509	0.141791	0.0835804	0.0866349	0.0378388	0.0396076		2008	0.170516	0.172099	0.139915	0.133768	0.106222	0.110338	0.0679447	0.0702038	0.0475458	0.0557695		1708.8	0.0979447	0.0914304	0.0709221	0.0677636	0.0261063	0.0213693	0.00229464	0
2070.41	0.176888	0.178768	0.174479	0.172202	0.162665	0.166272	0.139802	0.141791	0.0841109	0.0866349	0.038364	0.0396076		2009.6	0.170779	0.171929	0.139891	0.133636	0.106149	0.110229	0.0674469	0.0701344	0.0472204	0.0557144		1710.4	0.0971758	0.0914191	0.0703312	0.0677553	0.0248348	0.0213667	0.00126335	0
2072.01	0.17608	0.178768	0.173399	0.172202	0.162723	0.166272	0.139628	0.141791	0.0829783	0.0866349	0.0374163	0.0396076		2011.2	0.170659	0.171759	0.140008	0.133504	0.105598	0.11012	0.0671926	0.0700651	0.0475146	0.0556593		1712	0.0977345	0.0914078	0.0712216	0.0677469	0.0248946	0.0213641	0.00185136	0
2073.61	0.174777	0.178768	0.171815	0.172202	0.161854	0.166272	0.139863	0.141791	0.0820471	0.0866349	0.0360304	0.0396076		2012.8	0.170961	0.171589	0.139376	0.133372	0.104962	0.110011	0.0669642	0.0699959	0.0469454	0.0556043		1713.6	0.0965426	0.0913965	0.07007	0.0677385	0.0235722	0.0213614	0.00240973	0
2075.21	0.17379	0.178768	0.170348	0.172202	0.161302	0.166272	0.139582	0.141791	0.0809351	0.0866349	0.0350419	0.0396076		2014.4	0.170099	0.17142	0.138689	0.13324	0.104516	0.109902	0.0662928	0.0699267	0.0463258	0.0555494		1715.2	0.0960955	0.0913852	0.0695612	0.0677302	0.0241004	0.0213588	0.00252471	0
2076.81	0.173489	0.178768	0.171202	0.172202	0.161853	0.166272	0.139948	0.141791	0.0804067	0.0866349	0.0353427	0.0396076		2016	0.16943	0.17125	0.139004	0.133108	0.104083	0.109794	0.0652083	0.0698576	0.0453435	0.0554945		1716.8	0.0958697	0.091374	0.0686238	0.0677218	0.0234	0.0213562	0.00165884	0
2078.41	0.174116	0.178768	0.170718	0.172202	0.162446	0.166272	0.140627	0.141791	0.080316	0.0866349	0.0359295	0.0396076		2017.6	0.169267	0.171081	0.137527	0.132977	0.104262	0.109685	0.0650288	0.0697886	0.045462	0.0554397		1718.4	0.0954243	0.0913627	0.0680747	0.0677134	0.0230086	0.0213535	0.002314	0
2080.01	0.173941	0.178768	0.170657	0.172202	0.163267	0.166272	0.141457	0.141791	0.0799771	0.0866349	0.036254	0.0396076		2019.2	0.169864	0.170912	0.137605	0.132845	0.105173	0.109577	0.0654938	0.0697197	0.0461272	0.0553849		1720	0.0959277	0.0913514	0.0679709	0.0677051	0.0223093	0.0213509	0.00221682	0
2081.61	0.173276	0.178768	0.170461	0.172202	0.162863	0.166272	0.140755	0.141791	0.0795788	0.0866349	0.0353031	0.0396076		2020.8	0.169214	0.170743	0.137307	0.132714	0.105328	0.109469	0.0657171	0.0696508	0.0467952	0.0553302		1721.6	0.0957113	0.0913401	0.0671376	0.0676967	0.0226265	0.0213482	0.001787	0
2083.21	0.171387	0.178768	0.170096	0.172202	0.163572	0.166272	0.140964	0.141791	0.0791577	0.0866349	0.0355446	0.0396076		2022.4	0.169439	0.170575	0.136181	0.132583	0.105242	0.10936	0.0650443	0.069582	0.0464803	0.0552755		1723.2	0.0960107	0.0913288	0.0666827	0.0676884	0.0230899	0.0213456	0.00173745	0
2084.81	0.170787	0.178768	0.170042	0.172202	0.163081	0.166272	0.140056	0.141791	0.0777129	0.0866349	0.0352959	0.0396076		2024	0.169691	0.170406	0.134626	0.132452	0.106393	0.109252	0.0654513	0.0695132	0.0463021	0.0552209		1724.8	0.095276	0.0913175	0.0664875	0.06768	0.0234294	0.021343	0.00155073	0
2086.41	0.171457	0.178768	0.170993	0.172202	0.163493	0.166272	0.141681	0.141791	0.078195	0.0866349	0.0367668	0.0396076		2025.6	0.170356	0.170238	0.134493	0.132321	0.107416	0.109144	0.0659037	0.0694445	0.0466967	0.0551663		1726.4	0.094948	0.0913063	0.0668005	0.0676716	0.0239007	0.0213403	0.00148379	0
2088.01	0.172434	0.178768	0.171746	0.172202	0.16341	0.166272	0.141943	0.141791	0.0784576	0.0866349	0.0372188	0.0396076		2027.2	0.171145	0.170069	0.134876	0.13219	0.107437	0.109037	0.0671277	0.0693759	0.0482009	0.0551118		1728	0.0945797	0.091295	0.0662357	0.0676633	0.023651	0.0213377	0.00129731	0
2089.61	0.173174	0.178768	0.17232	0.172202	0.163719	0.166272	0.141778	0.141791	0.0790406	0.0866349	0.0371886	0.0396076		2028.8	0.169928	0.169901	0.134071	0.13206	0.106152	0.108929	0.0670835	0.0693074	0.0472681	0.0550573		1729.6	0.0947761	0.0912837	0.0663388	0.0676549	0.0240368	0.0213351	0.0016533	0
2091.21	0.173433	0.178768	0.172969	0.172202	0.163777	0.166272	0.141246	0.141791	0.0788387	0.0866349	0.0373112	0.0396076		2030.4	0.169437	0.169734	0.133965	0.131929	0.105817	0.108821	0.0680814	0.0692389	0.0479421	0.055003		1731.2	0.0954103	0.0912725	0.0670552	0.0676466	0.0235753	0.0213324	0.00194231	0
2092.81	0.175706	0.178768	0.173795	0.172202	0.164796	0.166272	0.142418	0.141791	0.0794455	0.0866349	0.0383924	0.0396076		2032	0.168171	0.169566	0.133364	0.131799	0.104347	0.108714	0.0678679	0.0691705	0.0479543	0.0549486		1732.8	0.0953851	0.0912612	0.0667832	0.0676382	0.0225455	0.0213298	0.00167007	0
2094.41	0.175295	0.178768	0.173216	0.172202	0.164259	0.166272	0.14118	0.141791	0.0788067	0.0866349	0.038228	0.0396076		2033.6	0.167565	0.169398	0.132657	0.131669	0.103713	0.108606	0.0676721	0.0691021	0.0480064	0.0548943		1734.4	0.0959885	0.0912499	0.0670194	0.0676299	0.0232327	0.0213272	0.00183865	0
2096.01	0.175322	0.178768	0.172772	0.172202	0.164684	0.166272	0.141207	0.141791	0.079395	0.0866349	0.038532	0.0396076		2035.2	0.166753	0.169231	0.132032	0.131539	0.104598	0.108499	0.0680366	0.0690338	0.0481892	0.0548401		1736	0.0964857	0.0912386	0.0669777	0.0676215	0.0224235	0.0213245	0.00165917	0
2097.61	0.176734	0.178768	0.173033	0.172202	0.164197	0.166272	0.1413	0.141791	0.0793131	0.0866349	0.0398788	0.0396076		2036.8	0.165155	0.169064	0.129574	0.131409	0.103574	0.108392	0.0673517	0.0689656	0.0476942	0.0547859		1737.6	0.0963198	0.0912274	0.0677245	0.0676132	0.0237003	0.0213219	0.0018357	0
2099.21	0.17589	0.178768	0.172105	0.172202	0.164118	0.166272	0.140751	0.141791	0.0786155	0.0866349	0.039863	0.0396076		2038.4	0.16485	0.168897	0.12934	0.131279	0.101871	0.108285	0.0665736	0.0688975	0.0477352	0.0547318		1739.2	0.0976631	0.0912161	0.068857	0.0676048	0.0246399	0.0213193	0.00219506	0
2100.81	0.174979	0.178768	0.170113	0.172202	0.162688	0.166272	0.140027	0.141791	0.0785757	0.0866349	0.0386182	0.0396076		2040	0.163464	0.16873	0.129131	0.131149	0.101628	0.108178	0.0665927	0.0688294	0.0465669	0.0546777		1740.8	0.0982071	0.0912048	0.0707496	0.0675965	0.0258493	0.0213166	0.00337138	0
2102.41	0.174915	0.178768	0.169184	0.172202	0.161979	0.166272	0.139825	0.141791	0.0779774	0.0866349	0.0380317	0.0396076		2041.6	0.163972	0.168563	0.129074	0.131019	0.101726	0.108071	0.0661239	0.0687614	0.0469735	0.0546236		1742.4	0.098187	0.0911936	0.0714217	0.0675881	0.0261411	0.021314	0.00360712	0
2104.01	0.175017	0.178768	0.167842	0.172202	0.161554	0.166272	0.13947	0.141791	0.0772069	0.0866349	0.0371329	0.0396076		2043.2	0.163175	0.168397	0.128631	0.13089	0.100546	0.107964	0.065383	0.0686935	0.0468153	0.0545697		1744	0.0984233	0.0911823	0.0718148	0.0675798	0.0256997	0.0213114	0.0042482	0
2105.61	0.175747	0.178768	0.167984	0.172202	0.161792	0.166272	0.139915	0.141791	0.0778454	0.0866349	0.0364385	0.0396076		2044.8	0.163265	0.16823	0.128064	0.130761	0.0998414	0.107857	0.0654426	0.0686256	0.0465439	0.0545158		1745.6	0.0971739	0.0911711	0.0711242	0.0675714	0.0251453	0.0213087	0.00465023	0
2107.21	0.176361	0.178768	0.168928	0.172202	0.162955	0.166272	0.140986	0.141791	0.0786413	0.0866349	0.0370688	0.0396076		2046.4	0.162266	0.168064	0.128413	0.130631	0.0989481	0.107751	0.0634215	0.0685578	0.0459939	0.0544619		1747.2	0.0968408	0.0911598	0.0711454	0.0675631	0.0264445	0.0213061	0.00492647	0
2108.81	0.176701	0.178768	0.170095	0.172202	0.164339	0.166272	0.141763	0.141791	0.0791792	0.0866349	0.0378781	0.0396076		2048	0.162071	0.167898	0.128768	0.130502	0.0999026	0.107644	0.0627457	0.06849	0.0464257	0.0544081		1748.8	0.0955775	0.0911485	0.0712616	0.0675547	0.0261292	0.0213035	0.00509626	0
2110.41	0.176686	0.178768	0.170077	0.172202	0.165188	0.166272	0.141631	0.141791	0.0795842	0.0866349	0.0373359	0.0396076		2049.6	0.16122	0.167732	0.127545	0.130373	0.0988527	0.107538	0.0617863	0.0684224	0.0462258	0.0543543		1750.4	0.0960043	0.0911373	0.0712066	0.0675464	0.0269798	0.0213008	0.00532656	0
2112.01	0.175802	0.178768	0.170029	0.172202	0.164652	0.166272	0.140364	0.141791	0.0808118	0.0866349	0.0362139	0.0396076		2051.2	0.161454	0.167566	0.128808	0.130245	0.09926	0.107432	0.0619855	0.0683547	0.0467572	0.0543006		1752	0.0954952	0.091126	0.0709337	0.0675381	0.0266131	0.0212982	0.00489462	0
2113.61	0.17554	0.178768	0.169787	0.172202	0.164843	0.166272	0.139396	0.141791	0.080546	0.0866349	0.0350542	0.0396076		2052.8	0.161021	0.167401	0.12839	0.130116	0.099343	0.107325	0.0614653	0.0682872	0.0466741	0.054247		1753.6	0.0945077	0.0911148	0.0703968	0.0675297	0.0268882	0.0212956	0.00512367	0
2115.21	0.175062	0.178768	0.171461	0.172202	0.165803	0.166272	0.140198	0.141791	0.0814986	0.0866349	0.0366513	0.0396076		2054.4	0.161024	0.167235	0.127397	0.129987	0.0983145	0.107219	0.0609966	0.0682197	0.0460383	0.0541934		1755.2	0.0945896	0.0911035	0.0703376	0.0675214	0.0268825	0.021293	0.00576625	0
2116.81	0.175889	0.178768	0.172456	0.172202	0.165091	0.166272	0.140203	0.141791	0.08197	0.0866349	0.0367669	0.0396076		2056	0.160538	0.16707	0.127218	0.129859	0.0983791	0.107113	0.0603959	0.0681523	0.0458361	0.0541398		1756.8	0.0941108	0.0910923	0.0706462	0.0675131	0.0275245	0.0212903	0.00661288	0
2118.41	0.176826	0.178768	0.173454	0.172202	0.165606	0.166272	0.142071	0.141791	0.083653	0.0866349	0.0379662	0.0396076		2057.6	0.160612	0.166905	0.12782	0.129731	0.0985316	0.107008	0.0608605	0.068085	0.0462996	0.0540863		1758.4	0.0937502	0.091081	0.0701155	0.0675047	0.0266235	0.0212877	0.00582215	0
2120.01	0.177222	0.178768	0.173034	0.172202	0.165596	0.166272	0.141358	0.141791	0.0838693	0.0866349	0.0378197	0.0396076		2059.2	0.159841	0.16674	0.12873	0.129602	0.0982096	0.106902	0.0606248	0.0680177	0.0462461	0.0540329		1760	0.0926735	0.0910698	0.0688112	0.0674964	0.0246477	0.0212851	0.00485258	0
2121.61	0.177859	0.178768	0.174133	0.172202	0.166456	0.166272	0.142144	0.141791	0.0847468	0.0866349	0.0383279	0.0396076		2060.8	0.159203	0.166575	0.126968	0.129474	0.0980582	0.106796	0.0606086	0.0679505	0.0449594	0.0539795		1761.6	0.0924735	0.0910585	0.0681512	0.067488	0.0231853	0.0212824	0.00411776	0
2123.21	0.178104	0.178768	0.17474	0.172202	0.167019	0.166272	0.142244	0.141791	0.0848626	0.0866349	0.0396311	0.0396076		2062.4	0.160169	0.166411	0.127874	0.129346	0.0987142	0.106691	0.0625886	0.0678834	0.0459239	0.0539261		1763.2	0.0934563	0.0910473	0.0681386	0.0674797	0.0221586	0.0212798	0.00365867	0
2124.81	0.17803	0.178768	0.175167	0.172202	0.167931	0.166272	0.143017	0.141791	0.0851854	0.0866349	0.0412215	0.0396076		2064	0.15996	0.166246	0.126755	0.129219	0.0986682	0.106585	0.0623978	0.0678163	0.0461679	0.0538729		1764.8	0.0938115	0.091036	0.0674206	0.0674714	0.0222619	0.0212772	0.00297329	0
2126.41	0.17824	0.178768	0.175557	0.172202	0.167825	0.166272	0.142975	0.141791	0.0853012	0.0866349	0.0421575	0.0396076		2065.6	0.159692	0.166082	0.12588	0.129091	0.0994082	0.10648	0.0623409	0.0677493	0.0466111	0.0538196		1766.4	0.0931592	0.0910248	0.067359	0.067463	0.0216391	0.0212745	0.00296273	0
2128.01	0.179867	0.178768	0.175629	0.172202	0.167878	0.166272	0.143843	0.141791	0.0857842	0.0866349	0.043243	0.0396076		2067.2	0.159179	0.165918	0.124969	0.128963	0.100933	0.106375	0.0627822	0.0676823	0.0462459	0.0537665		1768	0.0934582	0.0910136	0.0677494	0.0674547	0.0215132	0.0212719	0.00314152	0
2129.61	0.180647	0.178768	0.17522	0.172202	0.167713	0.166272	0.143948	0.141791	0.0852467	0.0866349	0.0436842	0.0396076		2068.8	0.158265	0.165754	0.123609	0.128836	0.100076	0.10627	0.062095	0.0676154	0.0463515	0.0537133		1769.6	0.093379	0.0910023	0.0675258	0.0674464	0.021289	0.0212693	0.00181909	0
2131.21	0.179354	0.178768	0.173656	0.172202	0.167727	0.166272	0.143641	0.141791	0.0847102	0.0866349	0.0432967	0.0396076		2070.4	0.159067	0.16559	0.123958	0.128709	0.100611	0.106165	0.0613705	0.0675486	0.0464906	0.0536602		1771.2	0.0943462	0.0909911	0.0680847	0.067438	0.0206356	0.0212667	0.00181496	0
2132.81	0.179496	0.178768	0.173067	0.172202	0.167211	0.166272	0.142922	0.141791	0.0848665	0.0866349	0.0426392	0.0396076		2072	0.159556	0.165426	0.12413	0.128581	0.101797	0.10606	0.0628974	0.0674819	0.0460423	0.0536072		1772.8	0.0932617	0.0909798	0.0677025	0.0674297	0.0199091	0.021264	0.00082	0
2134.41	0.179596	0.178768	0.172571	0.172202	0.166475	0.166272	0.142452	0.141791	0.0838099	0.0866349	0.0418266	0.0396076		2073.6	0.159869	0.165263	0.123869	0.128454	0.101726	0.105955	0.0631546	0.0674152	0.0466191	0.0535543		1774.4	0.0935797	0.0909686	0.066889	0.0674214	0.018266	0.0212614	-0.00065149	0
2136.01	0.179741	0.178768	0.172271	0.172202	0.165952	0.166272	0.142958	0.141791	0.0843895	0.0866349	0.041321	0.0396076		2075.2	0.159928	0.1651	0.123216	0.128327	0.10238	0.10585	0.0628361	0.0673486	0.0463619	0.0535013		1776	0.0932228	0.0909574	0.0664768	0.0674131	0.017673	0.0212588	-0.00125734	0
2137.61	0.180674	0.178768	0.172968	0.172202	0.166625	0.166272	0.143926	0.141791	0.08473	0.0866349	0.0406618	0.0396076		2076.8	0.160231	0.164937	0.124084	0.128201	0.102681	0.105746	0.0630711	0.0672821	0.0465599	0.0534485		1777.6	0.0922624	0.0909461	0.0661517	0.0674047	0.0181675	0.0212562	-0.00168174	0
2139.21	0.180028	0.178768	0.171641	0.172202	0.165944	0.166272	0.143655	0.141791	0.0838685	0.0866349	0.0397866	0.0396076		2078.4	0.160208	0.164774	0.125311	0.128074	0.103218	0.105641	0.061743	0.0672156	0.0463904	0.0533957		1779.2	0.0929985	0.0909349	0.0665986	0.0673964	0.0194574	0.0212535	-0.00219564	0
2140.81	0.180247	0.178768	0.171302	0.172202	0.166258	0.166272	0.143617	0.141791	0.0838258	0.0866349	0.0389275	0.0396076		2080	0.159758	0.164611	0.125313	0.127947	0.103417	0.105537	0.0608988	0.0671492	0.0464674	0.0533429		1780.8	0.0929265	0.0909237	0.0672667	0.0673881	0.0202708	0.0212509	-0.00259363	0
2142.41	0.179451	0.178768	0.170177	0.172202	0.165343	0.166272	0.141114	0.141791	0.0836963	0.0866349	0.036681	0.0396076		2081.6	0.159096	0.164448	0.125142	0.127821	0.102209	0.105433	0.0602931	0.0670828	0.0461992	0.0532902		1782.4	0.0934306	0.0909125	0.0674292	0.0673798	0.0202035	0.0212483	-0.003052	0
2144.01	0.178603	0.178768	0.169176	0.172202	0.164807	0.166272	0.139974	0.141791	0.0838408	0.0866349	0.0354556	0.0396076		2083.2	0.159614	0.164286	0.127046	0.127695	0.102786	0.105328	0.0608582	0.0670165	0.0470841	0.0532375		1784	0.0935919	0.0909012	0.0683179	0.0673714	0.0210676	0.0212457	-0.00250284	0
2145.61	0.178361	0.178768	0.169254	0.172202	0.164608	0.166272	0.139882	0.141791	0.0826526	0.0866349	0.0347028	0.0396076		2084.8	0.158013	0.164123	0.126725	0.127569	0.101851	0.105224	0.0604514	0.0669503	0.0464223	0.0531849		1785.6	0.093483	0.09089	0.0685765	0.0673631	0.0220556	0.021243	-0.00136144	0
2147.21	0.1782	0.178768	0.17061	0.172202	0.164457	0.166272	0.140231	0.141791	0.0828299	0.0866349	0.0354747	0.0396076		2086.4	0.156937	0.163961	0.125417	0.127442	0.0995385	0.10512	0.0590814	0.0668842	0.0451891	0.0531324		1787.2	0.0955766	0.0908788	0.070729	0.0673548	0.0237562	0.0212404	0.00012322	0
2148.81	0.178336	0.178768	0.170339	0.172202	0.1634	0.166272	0.140022	0.141791	0.0820277	0.0866349	0.0352017	0.0396076		2088	0.156276	0.163799	0.125221	0.127317	0.0984804	0.105016	0.0588015	0.0668181	0.0440502	0.0530799		1788.8	0.0960977	0.0908676	0.071706	0.0673465	0.026326	0.0212378	0.00079577	0
2150.41	0.178407	0.178768	0.170866	0.172202	0.163862	0.166272	0.141194	0.141791	0.0819335	0.0866349	0.0355456	0.0396076		2089.6	0.15618	0.163637	0.125063	0.127191	0.0978705	0.104913	0.0588687	0.066752	0.0439995	0.0530274		1790.4	0.0958768	0.0908563	0.0722718	0.0673382	0.0256833	0.0212352	0.00069305	0
2152.01	0.177229	0.178768	0.171033	0.172202	0.163452	0.166272	0.14127	0.141791	0.0810067	0.0866349	0.0355027	0.0396076		2091.2	0.155505	0.163476	0.123903	0.127065	0.0966212	0.104809	0.0586385	0.0666861	0.0439322	0.052975		1792	0.0953525	0.0908451	0.0720756	0.0673299	0.0262001	0.0212326	0.00136387	0
2153.61	0.17746	0.178768	0.171479	0.172202	0.163351	0.166272	0.141488	0.141791	0.080622	0.0866349	0.0359225	0.0396076		2092.8	0.155074	0.163314	0.123226	0.12694	0.0961472	0.104705	0.0595471	0.0666202	0.0439251	0.0529227		1793.6	0.0959808	0.0908339	0.0719945	0.0673215	0.0269925	0.0212299	0.00265431	0
2155.21	0.177301	0.178768	0.171955	0.172202	0.163244	0.166272	0.141853	0.141791	0.0796346	0.0866349	0.0366998	0.0396076		2094.4	0.15532	0.163153	0.123421	0.126814	0.0961103	0.104602	0.0603423	0.0665544	0.0445581	0.0528704		1795.2	0.0958404	0.0908227	0.0725751	0.0673132	0.0269772	0.0212273	0.00387455	0
2156.81	0.177524	0.178768	0.172333	0.172202	0.163413	0.166272	0.142091	0.141791	0.0786442	0.0866349	0.0375455	0.0396076		2096	0.154434	0.162992	0.122561	0.126689	0.0957452	0.104499	0.0608798	0.0664886	0.0450511	0.0528182		1796.8	0.0950489	0.0908115	0.0719855	0.0673049	0.0267474	0.0212247	0.00442964	0
2158.41	0.178175	0.178768	0.172711	0.172202	0.162732	0.166272	0.141531	0.141791	0.0785426	0.0866349	0.0384084	0.0396076		2097.6	0.153344	0.16283	0.121976	0.126564	0.0955589	0.104395	0.0609734	0.0664229	0.0448957	0.052766		1798.4	0.0933027	0.0908002	0.0712904	0.0672966	0.0261947	0.0212221	0.00433546	0
2160.01	0.17729	0.178768	0.172248	0.172202	0.161816	0.166272	0.14064	0.141791	0.0778196	0.0866349	0.0386475	0.0396076		2099.2	0.153631	0.16267	0.122162	0.126439	0.0962854	0.104292	0.061584	0.0663573	0.0452222	0.0527138		1800	0.0942277	0.090789	0.0715041	0.0672883	0.0275858	0.0212195	0.00509791	0
2161.61	0.177776	0.178768	0.172808	0.172202	0.162789	0.166272	0.141063	0.141791	0.0780774	0.0866349	0.0394334	0.0396076		2100.8	0.154137	0.162509	0.121675	0.126314	0.0960547	0.104189	0.0612771	0.0662917	0.0459368	0.0526618		1801.6	0.0951171	0.0907778	0.0712932	0.06728	0.0278372	0.0212168	0.00568015	0
2163.21	0.177662	0.178768	0.171582	0.172202	0.162887	0.166272	0.140827	0.141791	0.0790048	0.0866349	0.0403145	0.0396076		2102.4	0.155422	0.162348	0.1217	0.126189	0.0975473	0.104086	0.0620245	0.0662262	0.0467048	0.0526097		1803.2	0.0947941	0.0907666	0.0708373	0.0672717	0.0277482	0.0212142	0.00614723	0
2164.81	0.178335	0.178768	0.171667	0.172202	0.163338	0.166272	0.140729	0.141791	0.0797253	0.0866349	0.0404838	0.0396076		2104	0.15575	0.162188	0.120816	0.126064	0.0979181	0.103983	0.0632436	0.0661608	0.0461742	0.0525577		1804.8	0.0936085	0.0907554	0.069551	0.0672634	0.0263329	0.0212116	0.0053721	0
2166.41	0.177528	0.178768	0.170652	0.172202	0.162543	0.166272	0.141017	0.141791	0.0796053	0.0866349	0.0393564	0.0396076		2105.6	0.15595	0.162028	0.12182	0.12594	0.0984622	0.103881	0.0632447	0.0660954	0.0467178	0.0525058		1806.4	0.0941034	0.0907442	0.0685963	0.0672551	0.0253797	0.021209	0.00452371	0
2168.01	0.176574	0.178768	0.171302	0.172202	0.162835	0.166272	0.141752	0.141791	0.0807703	0.0866349	0.0399226	0.0396076		2107.2	0.156636	0.161868	0.122404	0.125815	0.0988552	0.103778	0.063009	0.0660301	0.0470362	0.0524539		1808	0.0923453	0.090733	0.0674481	0.0672468	0.0253701	0.0212063	0.00441432	0
2169.61	0.177052	0.178768	0.171335	0.172202	0.163092	0.166272	0.141719	0.141791	0.0813019	0.0866349	0.0394441	0.0396076		2108.8	0.157735	0.161708	0.12385	0.125691	0.0989608	0.103675	0.0627684	0.0659649	0.0476914	0.0524021		1809.6	0.0921977	0.0907218	0.0676434	0.0672385	0.0259685	0.0212037	0.00399686	0
2171.21	0.176558	0.178768	0.170715	0.172202	0.163372	0.166272	0.140588	0.141791	0.0816331	0.0866349	0.0387292	0.0396076		2110.4	0.15788	0.161548	0.125283	0.125567	0.0996109	0.103573	0.0614232	0.0658997	0.0481489	0.0523503		1811.2	0.0917295	0.0907106	0.0669661	0.0672302	0.025795	0.0212011	0.00314306	0
2172.81	0.176641	0.178768	0.170232	0.172202	0.164326	0.166272	0.140253	0.141791	0.0815921	0.0866349	0.0383104	0.0396076		2112	0.156971	0.161388	0.125264	0.125443	0.0995952	0.103471	0.0602763	0.0658346	0.0483282	0.0522986		1812.8	0.0909625	0.0906994	0.0664798	0.0672218	0.0256367	0.0211985	0.00319753	0
2174.41	0.176698	0.178768	0.170276	0.172202	0.164583	0.166272	0.138932	0.141791	0.0816133	0.0866349	0.0379801	0.0396076		2113.6	0.156172	0.161229	0.126101	0.125319	0.0990031	0.103368	0.060917	0.0657695	0.0474875	0.0522469		1814.4	0.0907372	0.0906882	0.0658677	0.0672135	0.0241486	0.0211959	0.00298195	0
2176.01	0.175992	0.178768	0.169434	0.172202	0.16405	0.166272	0.138469	0.141791	0.0807757	0.0866349	0.0370362	0.0396076		2115.2	0.155704	0.161069	0.126931	0.125195	0.0983667	0.103266	0.061247	0.0657045	0.0475672	0.0521953		1816	0.0905224	0.090677	0.0656402	0.0672052	0.02403	0.0211933	0.00296049	0
2177.61	0.176716	0.178768	0.171099	0.172202	0.164689	0.166272	0.140122	0.141791	0.0826352	0.0866349	0.0377856	0.0396076		2116.8	0.154176	0.16091	0.126302	0.125071	0.096822	0.103164	0.0603607	0.0656396	0.0466723	0.0521437		1817.6	0.0898257	0.0906658	0.0649782	0.067197	0.0232449	0.0211906	0.00279634	0
2179.21	0.176692	0.178768	0.171549	0.172202	0.164094	0.166272	0.139715	0.141791	0.0823479	0.0866349	0.0377729	0.0396076		2118.4	0.154286	0.160751	0.126286	0.124948	0.0959995	0.103062	0.06103	0.0655748	0.0471484	0.0520922		1819.2	0.090801	0.0906546	0.0661285	0.0671887	0.0241175	0.021188	0.00267449	0
2180.81	0.176751	0.178768	0.171859	0.172202	0.163876	0.166272	0.139713	0.141791	0.0829392	0.0866349	0.0383975	0.0396076		2120	0.154346	0.160592	0.127588	0.124824	0.0961621	0.10296	0.0622887	0.0655099	0.047734	0.0520407		1820.8	0.0902568	0.0906434	0.0656663	0.0671804	0.0243202	0.0211854	0.00262473	0
2182.41	0.175867	0.178768	0.171516	0.172202	0.164464	0.166272	0.139617	0.141791	0.0825871	0.0866349	0.0382307	0.0396076		2121.6	0.153632	0.160434	0.126913	0.124701	0.0962021	0.102859	0.0624488	0.0654452	0.0482593	0.0519893		1822.4	0.0898448	0.0906322	0.0660273	0.0671721	0.0235533	0.0211828	0.0025325	0
2184.01	0.17479	0.178768	0.170803	0.172202	0.163717	0.166272	0.139833	0.141791	0.0806361	0.0866349	0.0371304	0.0396076		2123.2	0.152614	0.160275	0.12649	0.124577	0.0955422	0.102757	0.0624554	0.0653806	0.0483433	0.0519379		1824	0.0899939	0.090621	0.0645419	0.0671638	0.0237694	0.0211802	0.00233835	0
2185.61	0.176208	0.178768	0.170431	0.172202	0.163939	0.166272	0.139978	0.141791	0.0810077	0.0866349	0.0374987	0.0396076		2124.8	0.1519	0.160117	0.126228	0.124454	0.0959155	0.102656	0.0621144	0.065316	0.0478931	0.0518866		1825.6	0.089918	0.0906098	0.0634862	0.0671555	0.0226801	0.0211776	0.00192204	0
2187.21	0.175252	0.178768	0.169919	0.172202	0.16289	0.166272	0.139665	0.141791	0.0800729	0.0866349	0.0368313	0.0396076		2126.4	0.152084	0.159959	0.126845	0.124331	0.097582	0.102554	0.0624873	0.0652514	0.0479544	0.0518353		1827.2	0.0894705	0.0905986	0.063218	0.0671472	0.0223736	0.021175	0.0012031	0
2188.81	0.176286	0.178768	0.17025	0.172202	0.163322	0.166272	0.139256	0.141791	0.079823	0.0866349	0.0373773	0.0396076		2128	0.151427	0.159801	0.125912	0.124209	0.0967285	0.102453	0.0623574	0.0651869	0.0468498	0.0517841		1828.8	0.089953	0.0905874	0.0630602	0.0671389	0.0227256	0.0211723	0.00017692	0
2190.41	0.17831	0.178768	0.171193	0.172202	0.164342	0.166272	0.139192	0.141791	0.0810288	0.0866349	0.0385933	0.0396076		2129.6	0.150262	0.159643	0.124331	0.124086	0.0957597	0.102352	0.0603447	0.0651225	0.0456247	0.051733		1830.4	0.090157	0.0905762	0.0637189	0.0671306	0.0241799	0.0211697	-0.00012315	0
2192.01	0.177999	0.178768	0.171549	0.172202	0.163847	0.166272	0.138429	0.141791	0.0796458	0.0866349	0.0387605	0.0396076		2131.2	0.151229	0.159485	0.123884	0.123963	0.0967758	0.10225	0.059723	0.0650582	0.0458993	0.0516818		1832	0.0914967	0.0905651	0.0643466	0.0671223	0.0246811	0.0211671	0.00043079	0
2193.61	0.179653	0.178768	0.171415	0.172202	0.16475	0.166272	0.138933	0.141791	0.0800414	0.0866349	0.0395115	0.0396076		2132.8	0.151368	0.159327	0.12117	0.123841	0.0964866	0.102149	0.0587319	0.0649939	0.0451114	0.0516308		1833.6	0.0927209	0.0905539	0.0651259	0.067114	0.0251128	0.0211645	0.00184844	0
2195.21	0.17931	0.178768	0.170328	0.172202	0.16446	0.166272	0.138279	0.141791	0.0802042	0.0866349	0.0394481	0.0396076		2134.4	0.151649	0.15917	0.120797	0.123718	0.0966904	0.102049	0.0584694	0.0649297	0.044494	0.0515798		1835.2	0.0925608	0.0905427	0.064943	0.0671057	0.0245078	0.0211619	0.00120465	0
2196.81	0.179312	0.178768	0.170834	0.172202	0.164535	0.166272	0.138405	0.141791	0.0806362	0.0866349	0.0389906	0.0396076		2136	0.152344	0.159013	0.11971	0.123596	0.0965374	0.101948	0.0580608	0.0648655	0.043546	0.0515288		1836.8	0.0926332	0.0905315	0.0655139	0.0670974	0.0246435	0.0211593	0.00137961	0
2198.41	0.177746	0.178768	0.171149	0.172202	0.164465	0.166272	0.138695	0.141791	0.080373	0.0866349	0.0386159	0.0396076		2137.6	0.152653	0.158856	0.1203	0.123474	0.0955261	0.101847	0.0573155	0.0648014	0.0436499	0.0514779		1838.4	0.093207	0.0905203	0.065672	0.0670892	0.0257144	0.0211566	0.00145528	0
2200.01	0.178191	0.178768	0.172323	0.172202	0.165456	0.166272	0.138853	0.141791	0.0811895	0.0866349	0.0394648	0.0396076		2139.2	0.152104	0.158699	0.119392	0.123352	0.09477	0.101746	0.0574101	0.0647374	0.0435183	0.051427		1840	0.0927394	0.0905091	0.0655788	0.0670809	0.0261015	0.021154	0.00133847	0
2201.61	0.178747	0.178768	0.172267	0.172202	0.165073	0.166272	0.138146	0.141791	0.080775	0.0866349	0.0387561	0.0396076		2140.8	0.152407	0.158542	0.119565	0.12323	0.0952618	0.101646	0.0577135	0.0646734	0.0441755	0.0513762		1841.6	0.0943282	0.090498	0.0669326	0.0670726	0.0279898	0.0211514	0.00267979	0
2203.21	0.179467	0.178768	0.173078	0.172202	0.165375	0.166272	0.138257	0.141791	0.0813713	0.0866349	0.038314	0.0396076		2142.4	0.150611	0.158385	0.118821	0.123108	0.0939057	0.101545	0.0567006	0.0646095	0.0436301	0.0513254		1843.2	0.0944309	0.0904868	0.0665058	0.0670643	0.0274743	0.0211488	0.002777	0
2204.81	0.179034	0.178768	0.172283	0.172202	0.1652	0.166272	0.13875	0.141791	0.0809901	0.0866349	0.0382749	0.0396076		2144	0.149378	0.158229	0.118313	0.122987	0.0932361	0.101445	0.057521	0.0645457	0.0428354	0.0512747		1844.8	0.0943954	0.0904756	0.0666168	0.067056	0.0262998	0.0211462	0.00303294	0
2206.41	0.178096	0.178768	0.172271	0.172202	0.164039	0.166272	0.138583	0.141791	0.0813514	0.0866349	0.0377879	0.0396076		2145.6	0.149296	0.158072	0.118282	0.122865	0.0927444	0.101345	0.0583685	0.0644819	0.0424139	0.0512241		1846.4	0.093671	0.0904645	0.0665595	0.0670477	0.0243557	0.0211436	0.00329597	0
2208.01	0.177187	0.178768	0.172409	0.172202	0.163251	0.166272	0.138764	0.141791	0.0811036	0.0866349	0.0375689	0.0396076		2147.2	0.151087	0.157916	0.11996	0.122744	0.0938612	0.101245	0.0597447	0.0644182	0.044599	0.0511734		1848	0.0931006	0.0904533	0.0670722	0.0670395	0.0232925	0.021141	0.00307814	0
2209.61	0.17798	0.178768	0.174082	0.172202	0.163797	0.166272	0.140899	0.141791	0.0826915	0.0866349	0.0386694	0.0396076		2148.8	0.151372	0.15776	0.119812	0.122623	0.0939297	0.101145	0.0603833	0.0643545	0.045375	0.0511229		1849.6	0.0931175	0.0904421	0.0679487	0.0670312	0.0229506	0.0211384	0.00336284	0
2211.21	0.177426	0.178768	0.173848	0.172202	0.163192	0.166272	0.140451	0.141791	0.0823817	0.0866349	0.0380183	0.0396076		2150.4	0.151708	0.157604	0.120195	0.122501	0.0950029	0.101045	0.0615777	0.064291	0.0469359	0.0510724		1851.2	0.0934825	0.0904309	0.0680614	0.0670229	0.0226377	0.0211358	0.00340534	0
2212.81	0.178187	0.178768	0.174922	0.172202	0.163828	0.166272	0.140809	0.141791	0.0835414	0.0866349	0.0402583	0.0396076		2152	0.152679	0.157448	0.121338	0.12238	0.0956618	0.100945	0.0631507	0.0642274	0.0482239	0.0510219		1852.8	0.0933831	0.0904198	0.0682301	0.0670146	0.0219605	0.0211331	0.00304632	0
2214.41	0.177052	0.178768	0.174729	0.172202	0.16395	0.166272	0.140651	0.141791	0.0830439	0.0866349	0.0399943	0.0396076		2153.6	0.152673	0.157293	0.121504	0.122259	0.0956521	0.100845	0.0634246	0.064164	0.0491674	0.0509715		1854.4	0.0925844	0.0904086	0.0676414	0.0670064	0.02159	0.0211305	0.00176795	0
2216.01	0.176574	0.178768	0.174814	0.172202	0.164048	0.166272	0.142	0.141791	0.0832457	0.0866349	0.0395551	0.0396076		2155.2	0.152348	0.157137	0.122546	0.122139	0.0956005	0.100745	0.0631388	0.0641006	0.0495062	0.0509211		1856	0.0916292	0.0903974	0.0665426	0.0669981	0.0214697	0.0211279	0.00126543	0
2217.61	0.177206	0.178768	0.175	0.172202	0.165081	0.166272	0.14213	0.141791	0.0838149	0.0866349	0.040512	0.0396076		2156.8	0.151832	0.156982	0.121958	0.122018	0.0950169	0.100646	0.0626565	0.0640372	0.0489781	0.0508708		1857.6	0.0909922	0.0903863	0.0664586	0.0669898	0.0208464	0.0211253	-0.00031313	0
2219.21	0.176248	0.178768	0.174006	0.172202	0.16536	0.166272	0.142071	0.141791	0.0841591	0.0866349	0.0402147	0.0396076		2158.4	0.152556	0.156827	0.122904	0.121897	0.0953187	0.100546	0.0639579	0.063974	0.0490187	0.0508205		1859.2	0.0898363	0.0903751	0.0662531	0.0669815	0.0213505	0.0211227	-0.00154877	0
2220.81	0.1782	0.178768	0.174797	0.172202	0.166497	0.166272	0.14283	0.141791	0.0839504	0.0866349	0.041488	0.0396076		2160	0.152862	0.156672	0.121882	0.121777	0.0933206	0.100447	0.0637663	0.0639108	0.0483249	0.0507703		1860.8	0.0889071	0.090364	0.067058	0.0669733	0.0214596	0.0211201	-0.00242432	0
2222.41	0.178692	0.178768	0.174959	0.172202	0.167393	0.166272	0.143292	0.141791	0.0855476	0.0866349	0.042276	0.0396076		2161.6	0.152382	0.156517	0.120844	0.121657	0.0927948	0.100348	0.0632824	0.0638476	0.0482728	0.0507202		1862.4	0.0886107	0.0903528	0.0670606	0.066965	0.0230369	0.0211175	-0.00237059	0
2224.01	0.177125	0.178768	0.173912	0.172202	0.166595	0.166272	0.143028	0.141791	0.083995	0.0866349	0.041535	0.0396076		2163.2	0.153164	0.156363	0.120248	0.121536	0.0933579	0.100249	0.0626257	0.0637845	0.0480277	0.0506701		1864	0.0886705	0.0903416	0.0676578	0.0669567	0.0230741	0.0211149	-0.00222644	0
2225.61	0.177846	0.178768	0.173897	0.172202	0.166932	0.166272	0.144719	0.141791	0.0846408	0.0866349	0.0421617	0.0396076		2164.8	0.152565	0.156208	0.118771	0.121416	0.0925052	0.10015	0.0623961	0.0637215	0.0463371	0.05062		1865.6	0.0885384	0.0903305	0.0678714	0.0669485	0.0235743	0.0211123	-0.00202913	0
2227.21	0.178145	0.178768	0.174607	0.172202	0.167274	0.166272	0.145864	0.141791	0.0861774	0.0866349	0.0436014	0.0396076		2166.4	0.152922	0.156054	0.118755	0.121296	0.0929264	0.100051	0.0622382	0.0636585	0.0463065	0.05057		1867.2	0.0879378	0.0903193	0.0680803	0.0669402	0.0241138	0.0211097	-0.0029543	0
2228.81	0.178482	0.178768	0.174772	0.172202	0.16722	0.166272	0.146442	0.141791	0.0873629	0.0866349	0.0440707	0.0396076		2168	0.152897	0.1559	0.117426	0.121176	0.0925982	0.0999518	0.0617064	0.0635956	0.0458035	0.05052		1868.8	0.0877241	0.0903082	0.0677565	0.0669319	0.0246899	0.0211071	-0.00271169	0
2230.41	0.177729	0.178768	0.173683	0.172202	0.167468	0.166272	0.146637	0.141791	0.0870025	0.0866349	0.0437586	0.0396076		2169.6	0.151291	0.155746	0.116611	0.121057	0.0905933	0.099853	0.0609655	0.0635328	0.0447175	0.0504701		1870.4	0.0877069	0.090297	0.0666411	0.0669237	0.0248744	0.0211045	-0.00223667	0
2232.01	0.178346	0.178768	0.174385	0.172202	0.166886	0.166272	0.146102	0.141791	0.0876147	0.0866349	0.0431344	0.0396076		2171.2	0.149899	0.155592	0.115615	0.120937	0.0904517	0.0997544	0.0612702	0.06347	0.043793	0.0504202		1872	0.088365	0.0902859	0.0663679	0.0669154	0.0248842	0.0211018	-0.00098618	0
2233.61	0.177703	0.178768	0.174327	0.172202	0.165691	0.166272	0.145724	0.141791	0.0871144	0.0866349	0.0427317	0.0396076		2172.8	0.148773	0.155438	0.114728	0.120818	0.0894697	0.0996558	0.0602943	0.0634073	0.0434504	0.0503704		1873.6	0.0884502	0.0902747	0.0664649	0.0669071	0.0260127	0.0210992	3.893e-05	0
2235.21	0.177779	0.178768	0.174511	0.172202	0.165593	0.166272	0.145991	0.141791	0.0870765	0.0866349	0.0424942	0.0396076		2174.4	0.147241	0.155284	0.113901	0.120698	0.0888306	0.0995573	0.0593544	0.0633447	0.0422344	0.0503206		1875.2	0.0881241	0.0902636	0.0654377	0.0668989	0.0239076	0.0210966	-0.0002589	0
2236.81	0.177688	0.178768	0.173639	0.172202	0.165387	0.166272	0.145951	0.141791	0.0860421	0.0866349	0.0427902	0.0396076		2176	0.147032	0.155131	0.112924	0.120579	0.0905447	0.099459	0.0598646	0.0632821	0.0417923	0.0502709		1876.8	0.0878872	0.0902524	0.0647495	0.0668906	0.0227311	0.021094	0.00116647	0
2238.41	0.178311	0.178768	0.174086	0.172202	0.164027	0.166272	0.145556	0.141791	0.085717	0.0866349	0.041859	0.0396076		2177.6	0.147471	0.154978	0.112484	0.12046	0.0914976	0.0993607	0.0590839	0.0632195	0.0417795	0.0502212		1878.4	0.0889681	0.0902413	0.0658138	0.0668823	0.0229839	0.0210914	0.00262984	0
2240.01	0.178618	0.178768	0.17456	0.172202	0.163767	0.166272	0.145423	0.141791	0.0860187	0.0866349	0.0418015	0.0396076		2179.2	0.148257	0.154825	0.113546	0.120341	0.0921995	0.0992625	0.0591368	0.0631571	0.0426738	0.0501716		1880	0.0898171	0.0902301	0.0656289	0.0668741	0.0217989	0.0210888	0.00299714	0
2241.61	0.178606	0.178768	0.174321	0.172202	0.163814	0.166272	0.144793	0.141791	0.0853224	0.0866349	0.0413641	0.0396076		2180.8	0.147189	0.154672	0.112686	0.120222	0.0915641	0.0991644	0.0588035	0.0630947	0.0429504	0.050122		1881.6	0.0903412	0.090219	0.0656927	0.0668658	0.0217245	0.0210862	0.00308066	0
2243.21	0.177749	0.178768	0.173981	0.172202	0.163346	0.166272	0.143319	0.141791	0.0843162	0.0866349	0.040321	0.0396076		2182.4	0.146447	0.154519	0.113167	0.120103	0.0926885	0.0990665	0.05823	0.0630323	0.0437684	0.0500725		1883.2	0.0909041	0.0902079	0.0651244	0.0668576	0.0209968	0.0210836	0.0036824	0
2244.81	0.17776	0.178768	0.173861	0.172202	0.163303	0.166272	0.142127	0.141791	0.0834899	0.0866349	0.0409702	0.0396076		2184	0.147476	0.154366	0.11525	0.119984	0.0937856	0.0989686	0.059757	0.06297	0.0461355	0.050023		1884.8	0.0907378	0.0901967	0.0644509	0.0668493	0.0200155	0.021081	0.00279156	0
2246.41	0.176408	0.178768	0.173313	0.172202	0.16246	0.166272	0.140723	0.141791	0.0826536	0.0866349	0.0387468	0.0396076		2185.6	0.147743	0.154213	0.115835	0.119866	0.0942107	0.0988708	0.0590617	0.0629078	0.0472312	0.0499736		1886.4	0.0905463	0.0901856	0.0636537	0.066841	0.0191422	0.0210784	0.00292655	0
2248.01	0.17743	0.178768	0.17334	0.172202	0.163286	0.166272	0.141499	0.141791	0.0828289	0.0866349	0.0386017	0.0396076		2187.2	0.147319	0.154061	0.115805	0.119747	0.0933603	0.0987731	0.058731	0.0628457	0.0469418	0.0499242		1888	0.0905294	0.0901744	0.0633048	0.0668328	0.0188708	0.0210758	0.00349742	0
2249.61	0.178442	0.178768	0.173069	0.172202	0.163904	0.166272	0.140759	0.141791	0.0820487	0.0866349	0.0381368	0.0396076		2188.8	0.147182	0.153909	0.116094	0.119629	0.0923839	0.0986755	0.0588666	0.0627836	0.0469699	0.0498749		1889.6	0.0910942	0.0901633	0.0642698	0.0668245	0.0184861	0.0210732	0.00229426	0
2251.21	0.17864	0.178768	0.172718	0.172202	0.16406	0.166272	0.141311	0.141791	0.0829867	0.0866349	0.0373768	0.0396076		2190.4	0.14846	0.153757	0.116456	0.119511	0.092243	0.098578	0.0594501	0.0627215	0.0476269	0.0498256		1891.2	0.0909141	0.0901522	0.0639984	0.0668163	0.0176235	0.0210706	0.00235669	0
2252.81	0.179286	0.178768	0.172627	0.172202	0.163305	0.166272	0.141175	0.141791	0.0819464	0.0866349	0.0363359	0.0396076		2192	0.149163	0.153605	0.11718	0.119393	0.0918831	0.0984806	0.0593393	0.0626595	0.0481175	0.0497764		1892.8	0.0916131	0.090141	0.0642352	0.066808	0.0180585	0.021068	0.00201017	0
2254.41	0.178706	0.178768	0.173146	0.172202	0.163429	0.166272	0.14142	0.141791	0.0825585	0.0866349	0.0357058	0.0396076		2193.6	0.148812	0.153453	0.116991	0.119275	0.092081	0.0983833	0.0587805	0.0625976	0.0477599	0.0497272		1894.4	0.0917082	0.0901299	0.0635965	0.0667998	0.0181178	0.0210654	0.00080624	0
2256.01	0.178343	0.178768	0.173172	0.172202	0.162937	0.166272	0.141352	0.141791	0.0811877	0.0866349	0.0347258	0.0396076		2195.2	0.14924	0.153301	0.116795	0.119157	0.0921529	0.0982861	0.0584841	0.0625358	0.0472978	0.0496781		1896	0.0910117	0.0901188	0.0638144	0.0667915	0.0166323	0.0210628	0.00043304	0
2257.61	0.178786	0.178768	0.173768	0.172202	0.162816	0.166272	0.14177	0.141791	0.0816607	0.0866349	0.0357517	0.0396076		2196.8	0.149353	0.15315	0.116849	0.119039	0.0924804	0.0981889	0.0587748	0.062474	0.0467041	0.049629		1897.6	0.0901962	0.0901076	0.0631469	0.0667833	0.0170923	0.0210602	-0.00093007	0
2259.21	0.178581	0.178768	0.173333	0.172202	0.162523	0.166272	0.140812	0.141791	0.0819491	0.0866349	0.0357022	0.0396076		2198.4	0.149253	0.152999	0.116231	0.118922	0.0924217	0.0980919	0.0582231	0.0624123	0.0468959	0.0495799		1899.2	0.0900371	0.0900965	0.0628244	0.066775	0.018607	0.0210576	-0.00111922	0
2260.81	0.17781	0.178768	0.172265	0.172202	0.162161	0.166272	0.14024	0.141791	0.0810943	0.0866349	0.0351067	0.0396076		2200	0.148945	0.152847	0.116101	0.118804	0.0916896	0.097995	0.0579967	0.0623506	0.0458002	0.0495309		1900.8	0.0902531	0.0900854	0.0620413	0.0667668	0.0188924	0.021055	-0.00036115	0
2262.41	0.177907	0.178768	0.172132	0.172202	0.162167	0.166272	0.139658	0.141791	0.0806673	0.0866349	0.0348513	0.0396076		2201.6	0.147674	0.152696	0.114742	0.118687	0.0902663	0.0978982	0.0573852	0.062289	0.0448066	0.049482		1902.4	0.090481	0.0900743	0.0625478	0.0667585	0.0200948	0.0210524	0.00038996	0
2264.01	0.179035	0.178768	0.174067	0.172202	0.162725	0.166272	0.141025	0.141791	0.0821011	0.0866349	0.0361273	0.0396076		2203.2	0.146975	0.152546	0.115387	0.118569	0.0909633	0.0978014	0.0577858	0.0622274	0.0441754	0.0494331		1904	0.0906145	0.0900631	0.0630426	0.0667503	0.0213973	0.0210498	8.811e-05	0
2265.61	0.179273	0.178768	0.173783	0.172202	0.163664	0.166272	0.141384	0.141791	0.0815081	0.0866349	0.0371584	0.0396076		2204.8	0.145005	0.152395	0.114701	0.118452	0.0903297	0.0977048	0.0567405	0.0621659	0.0437629	0.0493843		1905.6	0.0897016	0.090052	0.0633841	0.0667421	0.0215314	0.0210472	-0.00049167	0
2267.21	0.180017	0.178768	0.173325	0.172202	0.164664	0.166272	0.14188	0.141791	0.081707	0.0866349	0.0382031	0.0396076		2206.4	0.14527	0.152244	0.115166	0.118335	0.0911354	0.0976083	0.0568436	0.0621045	0.0431496	0.0493355		1907.2	0.0895807	0.0900409	0.0635416	0.0667338	0.0215874	0.0210446	-0.00024122	0
2268.81	0.179851	0.178768	0.17234	0.172202	0.164081	0.166272	0.141302	0.141791	0.0812472	0.0866349	0.0378795	0.0396076		2208	0.144918	0.152094	0.115001	0.118218	0.0918948	0.0975118	0.0561795	0.0620432	0.0432373	0.0492867		1908.8	0.0903106	0.0900298	0.06543	0.0667256	0.0230058	0.021042	0.00053289	0
2270.41	0.179872	0.178768	0.172243	0.172202	0.163741	0.166272	0.141384	0.141791	0.0818931	0.0866349	0.0379714	0.0396076		2209.6	0.144861	0.151944	0.115801	0.118102	0.0914432	0.0974155	0.0554528	0.0619819	0.042941	0.049238		1910.4	0.0902709	0.0900187	0.0665453	0.0667173	0.0234025	0.0210394	0.00019549	0
2272.01	0.178622	0.178768	0.172024	0.172202	0.163374	0.166272	0.141004	0.141791	0.0823125	0.0866349	0.0382724	0.0396076		2211.2	0.144102	0.151793	0.116169	0.117985	0.0916053	0.0973192	0.0551714	0.0619206	0.0432624	0.0491894		1912	0.0898972	0.0900075	0.0668608	0.0667091	0.0228298	0.0210368	-0.00055358	0
2273.61	0.17808	0.178768	0.172377	0.172202	0.16368	0.166272	0.139868	0.141791	0.0820265	0.0866349	0.0384894	0.0396076		2212.8	0.142996	0.151643	0.115605	0.117868	0.0920517	0.0972231	0.0542907	0.0618594	0.0439384	0.0491408		1913.6	0.0888306	0.0899964	0.0668923	0.0667009	0.0227792	0.0210342	-0.0011856	0
2275.21	0.177053	0.178768	0.170979	0.172202	0.16297	0.166272	0.139468	0.141791	0.081804	0.0866349	0.0384008	0.0396076		2214.4	0.14192	0.151494	0.114756	0.117752	0.0930302	0.097127	0.0538038	0.0617983	0.0437915	0.0490922		1915.2	0.088824	0.0899853	0.067444	0.0666926	0.0220844	0.0210316	-7.294e-05	0
2276.81	0.17802	0.178768	0.171189	0.172202	0.162994	0.166272	0.138756	0.141791	0.0818072	0.0866349	0.0385128	0.0396076		2216	0.142443	0.151344	0.11464	0.117635	0.0933719	0.097031	0.0541054	0.0617373	0.0448842	0.0490437		1916.8	0.0886616	0.0899742	0.0672453	0.0666844	0.0215022	0.021029	-0.00050725	0
2278.41	0.178229	0.178768	0.171105	0.172202	0.162656	0.166272	0.138789	0.141791	0.0819988	0.0866349	0.0380791	0.0396076		2217.6	0.1423	0.151194	0.112982	0.117519	0.0924071	0.0969351	0.0526854	0.0616762	0.0441226	0.0489952		1918.4	0.0882715	0.0899631	0.0679581	0.0666762	0.0204178	0.0210264	-6.246e-05	0
2280.01	0.179125	0.178768	0.171659	0.172202	0.163544	0.166272	0.140805	0.141791	0.0826784	0.0866349	0.0390033	0.0396076		2219.2	0.142461	0.151045	0.112581	0.117403	0.0916692	0.0968394	0.0522821	0.0616153	0.0435391	0.0489468		1920	0.0876344	0.089952	0.0683621	0.0666679	0.0203144	0.0210238	7.49e-06	0
2281.61	0.178742	0.178768	0.17095	0.172202	0.163189	0.166272	0.140792	0.141791	0.0829159	0.0866349	0.0384599	0.0396076		2220.8	0.142243	0.150896	0.112208	0.117287	0.0909766	0.0967437	0.0525184	0.0615544	0.0432076	0.0488985		1921.6	0.0879222	0.0899409	0.0682305	0.0666597	0.0194692	0.0210212	-0.00076208	0
2283.21	0.178166	0.178768	0.17142	0.172202	0.163046	0.166272	0.140724	0.141791	0.0839808	0.0866349	0.0384028	0.0396076		2222.4	0.142389	0.150747	0.111721	0.117171	0.0908009	0.0966481	0.0530202	0.0614936	0.0434887	0.0488502		1923.2	0.0884018	0.0899298	0.0674198	0.0666515	0.0193168	0.0210186	-6.335e-05	0
2284.81	0.177875	0.178768	0.170847	0.172202	0.162672	0.166272	0.140638	0.141791	0.0832424	0.0866349	0.037344	0.0396076		2224	0.14207	0.150598	0.112012	0.117055	0.0904244	0.0965526	0.0543972	0.0614328	0.0437348	0.0488019		1924.8	0.0883228	0.0899187	0.0665069	0.0666432	0.0190709	0.021016	-0.00033769	0
2286.41	0.177598	0.178768	0.171993	0.172202	0.163037	0.166272	0.140917	0.141791	0.083603	0.0866349	0.0373742	0.0396076		2225.6	0.14259	0.150449	0.111054	0.11694	0.0908421	0.0964572	0.0549659	0.0613721	0.0439694	0.0487537		1926.4	0.0875829	0.0899076	0.0656613	0.066635	0.018371	0.0210134	-0.00110643	0
2288.01	0.177136	0.178768	0.172529	0.172202	0.162771	0.166272	0.140824	0.141791	0.0828666	0.0866349	0.0373553	0.0396076		2227.2	0.142465	0.1503	0.110567	0.116824	0.09059	0.0963619	0.0556967	0.0613115	0.0435665	0.0487055		1928	0.0881843	0.0898965	0.0661272	0.0666268	0.0183287	0.0210108	0.0003746	0
2289.61	0.177047	0.178768	0.17216	0.172202	0.162736	0.166272	0.140243	0.141791	0.0827261	0.0866349	0.0375262	0.0396076		2228.8	0.142192	0.150152	0.109794	0.116709	0.0902376	0.0962667	0.0562119	0.0612509	0.0437102	0.0486574		1929.6	0.0883514	0.0898854	0.0658131	0.0666185	0.0200433	0.0210082	0.00033367	0
2291.21	0.177355	0.178768	0.172228	0.172202	0.161849	0.166272	0.14056	0.141791	0.0821277	0.0866349	0.0369706	0.0396076		2230.4	0.141259	0.150003	0.10829	0.116593	0.0886205	0.0961715	0.0560121	0.0611904	0.0434478	0.0486093		1931.2	0.0897586	0.0898743	0.0661864	0.0666103	0.0212567	0.0210056	0.00196174	0
2292.81	0.176527	0.178768	0.17197	0.172202	0.161531	0.166272	0.141404	0.141791	0.0811044	0.0866349	0.0363007	0.0396076		2232	0.141043	0.149855	0.107917	0.116478	0.0886765	0.0960765	0.0565232	0.0611299	0.0435652	0.0485613		1932.8	0.0909326	0.0898632	0.066842	0.0666021	0.0220044	0.021003	0.00273776	0
2294.41	0.177773	0.178768	0.17284	0.172202	0.16196	0.166272	0.142096	0.141791	0.0810895	0.0866349	0.0364535	0.0396076		2233.6	0.14034	0.149707	0.10759	0.116363	0.0878815	0.0959816	0.0566267	0.0610695	0.0433614	0.0485133		1934.4	0.0906991	0.0898521	0.0668837	0.0665939	0.0225882	0.0210005	0.00176689	0
2296.01	0.177605	0.178768	0.173311	0.172202	0.162927	0.166272	0.143631	0.141791	0.0820904	0.0866349	0.0366324	0.0396076		2235.2	0.139509	0.149559	0.109336	0.116248	0.0882205	0.0958868	0.0576346	0.0610092	0.0433861	0.0484653		1936	0.0903702	0.089841	0.0666132	0.0665856	0.0229619	0.0209979	0.00211027	0
2297.61	0.176833	0.178768	0.172515	0.172202	0.162858	0.166272	0.142481	0.141791	0.0808654	0.0866349	0.0361996	0.0396076		2236.8	0.138719	0.149411	0.108689	0.116133	0.0876184	0.095792	0.055895	0.0609489	0.0428959	0.0484175		1937.6	0.0896899	0.0898299	0.0673062	0.0665774	0.0231728	0.0209953	0.00214845	0
2299.21	0.177482	0.178768	0.172536	0.172202	0.164177	0.166272	0.142386	0.141791	0.0815937	0.0866349	0.0359869	0.0396076		2238.4	0.139077	0.149264	0.109238	0.116019	0.0874136	0.0956974	0.0556129	0.0608887	0.042857	0.0483696		1939.2	0.0893578	0.0898188	0.0672686	0.0665692	0.0239777	0.0209927	0.00151193	0
2300.81	0.177227	0.178768	0.17191	0.172202	0.163623	0.166272	0.141233	0.141791	0.081132	0.0866349	0.0353649	0.0396076		2240	0.138792	0.149116	0.108947	0.115904	0.0872895	0.0956028	0.0552243	0.0608285	0.0429213	0.0483218		1940.8	0.0896859	0.0898077	0.0676781	0.066561	0.0247748	0.0209901	0.00154601	0
2302.41	0.178504	0.178768	0.173112	0.172202	0.164316	0.166272	0.142169	0.141791	0.0821746	0.0866349	0.0358933	0.0396076		2241.6	0.138248	0.148969	0.109018	0.115789	0.0871931	0.0955083	0.0549906	0.0607684	0.0422781	0.0482741		1942.4	0.0890009	0.0897966	0.0665074	0.0665527	0.0243168	0.0209875	0.00118107	0
2304.01	0.178835	0.178768	0.174104	0.172202	0.164659	0.166272	0.142943	0.141791	0.0822598	0.0866349	0.0362358	0.0396076		2243.2	0.136872	0.148822	0.108733	0.115675	0.0868329	0.095414	0.0532994	0.0607084	0.0415918	0.0482264		1944	0.0893622	0.0897855	0.0666269	0.0665445	0.0237457	0.0209849	0.00068281	0
2305.61	0.178143	0.178768	0.173466	0.172202	0.164221	0.166272	0.142144	0.141791	0.0815975	0.0866349	0.036026	0.0396076		2244.8	0.136165	0.148675	0.108508	0.115561	0.0869146	0.0953197	0.0529098	0.0606484	0.0416023	0.0481787		1945.6	0.0891271	0.0897744	0.0662748	0.0665363	0.0239159	0.0209823	0.00055898	0
2307.21	0.178027	0.178768	0.172799	0.172202	0.163919	0.166272	0.142625	0.141791	0.0813829	0.0866349	0.0362324	0.0396076		2246.4	0.135619	0.148528	0.108076	0.115447	0.086352	0.0952255	0.0519992	0.0605885	0.0412779	0.0481311		1947.2	0.0896264	0.0897633	0.0663328	0.0665281	0.0242254	0.0209797	0.00039165	0
2308.81	0.179259	0.178768	0.173189	0.172202	0.16417	0.166272	0.143085	0.141791	0.0817383	0.0866349	0.0366092	0.0396076		2248	0.136124	0.148381	0.108758	0.115332	0.0864767	0.0951314	0.0520408	0.0605286	0.0424496	0.0480836		1948.8	0.0898484	0.0897522	0.0660486	0.0665199	0.0240629	0.0209771	-0.000953	0
2310.41	0.177909	0.178768	0.172523	0.172202	0.164191	0.166272	0.143053	0.141791	0.0815863	0.0866349	0.0365132	0.0396076		2249.6	0.136448	0.148234	0.108616	0.115219	0.0870888	0.0950374	0.0515469	0.0604688	0.0429206	0.048036		1950.4	0.0890227	0.0897412	0.0661874	0.0665117	0.0233455	0.0209745	-0.00143338	0
2312.01	0.17759	0.178768	0.172365	0.172202	0.164388	0.166272	0.143078	0.141791	0.0813562	0.0866349	0.0370962	0.0396076		2251.2	0.136707	0.148088	0.110218	0.115105	0.0877801	0.0949435	0.0522491	0.060409	0.0429365	0.0479886		1952	0.0896421	0.0897301	0.0659962	0.0665035	0.0243384	0.0209719	-0.00123536	0
2313.61	0.176662	0.178768	0.17117	0.172202	0.164208	0.166272	0.141513	0.141791	0.0816428	0.0866349	0.036789	0.0396076		2252.8	0.136692	0.147942	0.111042	0.114991	0.0886618	0.0948497	0.0535576	0.0603494	0.0437115	0.0479412		1953.6	0.0897109	0.089719	0.0651392	0.0664952	0.023373	0.0209694	-0.00271641	0
2315.21	0.175848	0.178768	0.17164	0.172202	0.16437	0.166272	0.14061	0.141791	0.0813393	0.0866349	0.0376717	0.0396076		2254.4	0.137021	0.147795	0.111443	0.114877	0.0899491	0.094756	0.0540135	0.0602897	0.0440789	0.0478938		1955.2	0.0898111	0.0897079	0.0660991	0.066487	0.0249392	0.0209668	-0.00277694	0
2316.81	0.175838	0.178768	0.171364	0.172202	0.165218	0.166272	0.142212	0.141791	0.0818826	0.0866349	0.0381362	0.0396076		2256	0.138765	0.147649	0.112225	0.114764	0.0917219	0.0946623	0.0550724	0.0602301	0.0451741	0.0478465		1956.8	0.0893934	0.0896968	0.0662598	0.0664788	0.0251988	0.0209642	-0.00310929	0
2318.41	0.175201	0.178768	0.171143	0.172202	0.165262	0.166272	0.142059	0.141791	0.0810546	0.0866349	0.0387026	0.0396076		2257.6	0.140005	0.147504	0.112065	0.11465	0.0925631	0.0945688	0.0547803	0.0601706	0.0466323	0.0477992		1958.4	0.0884235	0.0896858	0.0670857	0.0664706	0.0254241	0.0209616	-0.00376767	0
2320.01	0.175152	0.178768	0.170412	0.172202	0.163968	0.166272	0.141149	0.141791	0.0807698	0.0866349	0.0383386	0.0396076		2259.2	0.138947	0.147358	0.111743	0.114537	0.0923734	0.0944754	0.0553829	0.0601112	0.0464945	0.047752		1960	0.089246	0.0896747	0.0684204	0.0664624	0.0259511	0.020959	-0.00247557	0
2321.61	0.174767	0.178768	0.169901	0.172202	0.163511	0.166272	0.141907	0.141791	0.0804374	0.0866349	0.0376977	0.0396076		2260.8	0.13821	0.147212	0.110476	0.114424	0.0912093	0.094382	0.0558676	0.0600518	0.0470532	0.0477048		1961.6	0.0894001	0.0896636	0.0685831	0.0664542	0.0265103	0.0209564	-0.00260301	0
2323.21	0.17523	0.178768	0.169791	0.172202	0.162729	0.166272	0.1417	0.141791	0.0800463	0.0866349	0.0369487	0.0396076		2262.4	0.13816	0.147067	0.110543	0.114311	0.0908286	0.0942888	0.0563725	0.0599925	0.0466713	0.0476577		1963.2	0.0899897	0.0896525	0.0692696	0.066446	0.0274962	0.0209538	-0.00104376	0
2324.81	0.173055	0.178768	0.168804	0.172202	0.161782	0.166272	0.140519	0.141791	0.0790946	0.0866349	0.0357572	0.0396076		2264	0.138673	0.146921	0.110642	0.114198	0.090916	0.0941956	0.0580486	0.0599332	0.0467426	0.0476106		1964.8	0.0899849	0.0896415	0.069931	0.0664378	0.0282369	0.0209512	-0.00072279	0
2326.41	0.174968	0.178768	0.169603	0.172202	0.162571	0.166272	0.141365	0.141791	0.0801867	0.0866349	0.036782	0.0396076		2265.6	0.139068	0.146776	0.110158	0.114085	0.0902558	0.0941025	0.0589015	0.059874	0.0468512	0.0475635		1966.4	0.0895278	0.0896304	0.0695978	0.0664296	0.0289583	0.0209486	-0.00086627	0
2328.01	0.17433	0.178768	0.169708	0.172202	0.163101	0.166272	0.141324	0.141791	0.0806367	0.0866349	0.0369379	0.0396076		2267.2	0.138441	0.146631	0.109142	0.113972	0.0896995	0.0940095	0.0588229	0.0598148	0.0464384	0.0475165		1968	0.0900259	0.0896193	0.0691901	0.0664214	0.0295485	0.0209461	0.00038574	0
2329.61	0.174408	0.178768	0.169366	0.172202	0.163608	0.166272	0.139519	0.141791	0.0799286	0.0866349	0.0364861	0.0396076		2268.8	0.137938	0.146486	0.108018	0.11386	0.0896402	0.0939167	0.0575873	0.0597557	0.0454203	0.0474696		1969.6	0.0896066	0.0896083	0.0689483	0.0664132	0.02974	0.0209435	-0.0009039	0
2331.21	0.17519	0.178768	0.16972	0.172202	0.164469	0.166272	0.139011	0.141791	0.0802873	0.0866349	0.0361428	0.0396076		2270.4	0.138315	0.146342	0.107897	0.113747	0.0893121	0.0938239	0.0583017	0.0596966	0.0454151	0.0474227		1971.2	0.0902417	0.0895972	0.068014	0.066405	0.0300029	0.0209409	-0.00076989	0
2332.81	0.175034	0.178768	0.169134	0.172202	0.163309	0.166272	0.138039	0.141791	0.0793571	0.0866349	0.0353818	0.0396076		2272	0.138078	0.146197	0.107113	0.113635	0.0883538	0.0937311	0.0582173	0.0596377	0.0441607	0.0473758		1972.8	0.091274	0.0895861	0.0674172	0.0663968	0.0298703	0.0209383	0.00034819	0
2334.41	0.176295	0.178768	0.169527	0.172202	0.163593	0.166272	0.139555	0.141791	0.0793417	0.0866349	0.0350103	0.0396076		2273.6	0.136665	0.146053	0.106313	0.113523	0.0875059	0.0936385	0.0571312	0.0595787	0.0426738	0.047329		1974.4	0.0921876	0.0895751	0.0675878	0.0663886	0.0293675	0.0209357	0.00080492	0
2336.01	0.17659	0.178768	0.169994	0.172202	0.163477	0.166272	0.140294	0.141791	0.079025	0.0866349	0.0350111	0.0396076		2275.2	0.136241	0.145908	0.106165	0.11341	0.086178	0.093546	0.0557786	0.0595199	0.0419767	0.0472822		1976	0.092621	0.089564	0.0673371	0.0663804	0.0286984	0.0209331	0.00030067	0
2337.61	0.176994	0.178768	0.170023	0.172202	0.163188	0.166272	0.140279	0.141791	0.0795336	0.0866349	0.0345858	0.0396076		2276.8	0.135331	0.145764	0.105469	0.113298	0.0857527	0.0934536	0.0557334	0.0594611	0.0424408	0.0472355		1977.6	0.0927149	0.0895529	0.0660604	0.0663722	0.0282514	0.0209305	0.00014603	0
2339.21	0.177572	0.178768	0.171285	0.172202	0.163192	0.166272	0.140732	0.141791	0.0814597	0.0866349	0.0352324	0.0396076		2278.4	0.135418	0.14562	0.106484	0.113186	0.0854016	0.0933612	0.0557078	0.0594023	0.0425724	0.0471888		1979.2	0.0926684	0.0895419	0.0656256	0.066364	0.0270763	0.020928	5.175e-05	0
2340.81	0.177484	0.178768	0.170871	0.172202	0.162894	0.166272	0.14006	0.141791	0.0808998	0.0866349	0.0348014	0.0396076		2280	0.135321	0.145476	0.106624	0.113075	0.0860063	0.093269	0.0561233	0.0593436	0.0428897	0.0471422		1980.8	0.0931163	0.0895308	0.0660538	0.0663558	0.0260542	0.0209254	0.00040241	0
2342.41	0.177736	0.178768	0.171909	0.172202	0.163069	0.166272	0.139018	0.141791	0.0821503	0.0866349	0.0350062	0.0396076		2281.6	0.135625	0.145332	0.106553	0.112963	0.0863557	0.0931768	0.0549851	0.059285	0.0425386	0.0470956		1982.4	0.0931012	0.0895198	0.066474	0.0663476	0.025184	0.0209228	-0.00048788	0
2344.01	0.178151	0.178768	0.171862	0.172202	0.162608	0.166272	0.139022	0.141791	0.0827422	0.0866349	0.0353769	0.0396076		2283.2	0.136384	0.145189	0.107754	0.112851	0.086897	0.0930848	0.0554004	0.0592264	0.0423992	0.0470491		1984	0.0935607	0.0895087	0.0669316	0.0663394	0.024768	0.0209202	-0.00086732	0
2345.61	0.177282	0.178768	0.172	0.172202	0.161817	0.166272	0.138879	0.141791	0.0831784	0.0866349	0.0358862	0.0396076		2284.8	0.136818	0.145045	0.106912	0.11274	0.0869399	0.0929928	0.0545918	0.0591679	0.0422916	0.0470026		1985.6	0.092894	0.0894977	0.0671544	0.0663312	0.024082	0.0209176	-0.00106266	0
2347.21	0.178494	0.178768	0.172845	0.172202	0.16256	0.166272	0.139398	0.141791	0.0837091	0.0866349	0.0369902	0.0396076		2286.4	0.136748	0.144902	0.106115	0.112628	0.0864593	0.0929009	0.0537808	0.0591094	0.0415178	0.0469562		1987.2	0.0915949	0.0894866	0.067249	0.066323	0.024917	0.020915	-0.0017009	0
2348.81	0.178548	0.178768	0.173396	0.172202	0.16313	0.166272	0.140511	0.141791	0.0847858	0.0866349	0.0376563	0.0396076		2288	0.136965	0.144759	0.105512	0.112517	0.0863589	0.0928091	0.0535848	0.059051	0.0420497	0.0469098		1988.8	0.0900467	0.0894756	0.0672674	0.0663148	0.0242977	0.0209125	-0.00198404	0
2350.41	0.179081	0.178768	0.173278	0.172202	0.16294	0.166272	0.140497	0.141791	0.0842535	0.0866349	0.0380391	0.0396076		2289.6	0.136419	0.144616	0.104683	0.112406	0.085925	0.0927174	0.0533434	0.0589927	0.0419954	0.0468634		1990.4	0.0884795	0.0894645	0.0664199	0.0663066	0.0231723	0.0209099	-0.00269934	0
2352.01	0.178997	0.178768	0.174249	0.172202	0.161853	0.166272	0.139817	0.141791	0.0847178	0.0866349	0.0378586	0.0396076		2291.2	0.135278	0.144473	0.104684	0.112295	0.0853838	0.0926258	0.0532055	0.0589344	0.0407902	0.0468171		1992	0.0882526	0.0894535	0.0654891	0.0662984	0.0232773	0.0209073	-0.00247182	0
2353.61	0.177307	0.178768	0.174244	0.172202	0.161471	0.166272	0.140018	0.141791	0.0834401	0.0866349	0.0373747	0.0396076		2292.8	0.13486	0.14433	0.10471	0.112184	0.0843283	0.0925343	0.0532165	0.0588761	0.0407335	0.0467709		1993.6	0.0871112	0.0894424	0.0653703	0.0662902	0.0221422	0.0209047	-0.00199595	0
2355.21	0.177024	0.178768	0.173368	0.172202	0.160979	0.166272	0.138948	0.141791	0.0838842	0.0866349	0.0382275	0.0396076		2294.4	0.135811	0.144188	0.10535	0.112073	0.0850212	0.0924428	0.0542726	0.058818	0.0406605	0.0467246		1995.2	0.0857536	0.0894314	0.0649758	0.0662821	0.0228802	0.0209021	-0.00134606	0
2356.81	0.17582	0.178768	0.173732	0.172202	0.160838	0.166272	0.13945	0.141791	0.0843209	0.0866349	0.038871	0.0396076		2296	0.135455	0.144045	0.104194	0.111962	0.08426	0.0923515	0.0552623	0.0587598	0.0418143	0.0466785		1996.8	0.0863402	0.0894203	0.0650409	0.0662739	0.0233926	0.0208995	-0.00125722	0
2358.41	0.17676	0.178768	0.173903	0.172202	0.161769	0.166272	0.140246	0.141791	0.0843136	0.0866349	0.0393276	0.0396076		2297.6	0.135714	0.143903	0.104321	0.111852	0.0849358	0.0922602	0.0555393	0.0587018	0.0419694	0.0466323		1998.4	0.0860182	0.0894093	0.0634535	0.0662657	0.023723	0.020897	-0.00227292	0
2360.01	0.176372	0.178768	0.173119	0.172202	0.162588	0.166272	0.139816	0.141791	0.0832118	0.0866349	0.0396691	0.0396076		2299.2	0.13619	0.143761	0.104461	0.111741	0.084872	0.0921691	0.0553339	0.0586438	0.0417481	0.0465863		2000	0.0859205	0.0893982	0.0630685	0.0662575	0.0240266	0.0208944	-0.00277655	0
2361.61	0.177298	0.178768	0.173403	0.172202	0.163109	0.166272	0.139446	0.141791	0.0830961	0.0866349	0.0396677	0.0396076		2300.8	0.13569	0.143618	0.104494	0.111631	0.0844792	0.092078	0.0549647	0.0585858	0.0414514	0.0465402		2001.6	0.0855824	0.0893872	0.0626658	0.0662493	0.0244514	0.0208918	-0.00328748	0
2363.21	0.177752	0.178768	0.173796	0.172202	0.16301	0.166272	0.14016	0.141791	0.0835947	0.0866349	0.0401964	0.0396076		2302.4	0.136386	0.143477	0.104567	0.11152	0.0844453	0.091987	0.0555673	0.0585279	0.0410214	0.0464943		2003.2	0.0865667	0.0893762	0.0635529	0.0662411	0.0249678	0.0208892	-0.00246656	0
2364.81	0.179117	0.178768	0.174208	0.172202	0.164385	0.166272	0.141066	0.141791	0.0839022	0.0866349	0.0402915	0.0396076		2304	0.134747	0.143335	0.103301	0.11141	0.0827562	0.0918961	0.0553687	0.0584701	0.0397953	0.0464483		2004.8	0.0865486	0.0893651	0.0641312	0.066233	0.0244704	0.0208866	-0.0020391	0
2366.41	0.179359	0.178768	0.172876	0.172202	0.163942	0.166272	0.140895	0.141791	0.0832823	0.0866349	0.0393705	0.0396076		2305.6	0.134478	0.143193	0.103111	0.1113	0.0822555	0.0918053	0.0557998	0.0584123	0.0400735	0.0464024		2006.4	0.0864451	0.0893541	0.0650336	0.0662248	0.0240617	0.0208841	-0.00258237	0
2368.01	0.179689	0.178768	0.173181	0.172202	0.163779	0.166272	0.140703	0.141791	0.0826029	0.0866349	0.0393298	0.0396076		2307.2	0.134569	0.143052	0.104233	0.11119	0.0828958	0.0917146	0.0553883	0.0583546	0.0411366	0.0463566		2008	0.0864577	0.089343	0.0646951	0.0662166	0.0225783	0.0208815	-0.00315136	0
2369.61	0.180469	0.178768	0.173674	0.172202	0.164975	0.166272	0.141285	0.141791	0.0833074	0.0866349	0.0399197	0.0396076		2308.8	0.134518	0.14291	0.105374	0.11108	0.0834018	0.091624	0.0564127	0.058297	0.0422978	0.0463108		2009.6	0.0870904	0.089332	0.0655754	0.0662084	0.021437	0.0208789	-0.0026541	0
2371.21	0.178859	0.178768	0.172519	0.172202	0.163732	0.166272	0.140101	0.141791	0.0829495	0.0866349	0.0385656	0.0396076		2310.4	0.135207	0.142769	0.106897	0.11097	0.083182	0.0915335	0.0567992	0.0582394	0.0424038	0.046265		2011.2	0.0884941	0.089321	0.067379	0.0662003	0.0213586	0.0208763	-0.00216475	0
2372.81	0.178258	0.178768	0.171379	0.172202	0.163152	0.166272	0.140168	0.141791	0.0817241	0.0866349	0.0380317	0.0396076		2312	0.134704	0.142628	0.107024	0.110861	0.0833779	0.091443	0.055337	0.0581818	0.0419969	0.0462193		2012.8	0.0892557	0.08931	0.0680746	0.0661921	0.0205818	0.0208738	-0.00290382	0
2374.41	0.17948	0.178768	0.172139	0.172202	0.163837	0.166272	0.141394	0.141791	0.0828195	0.0866349	0.0385883	0.0396076		2313.6	0.134597	0.142487	0.107238	0.110751	0.0832641	0.0913527	0.0549535	0.0581243	0.0421116	0.0461736		2014.4	0.0896201	0.0892989	0.06916	0.0661839	0.0199907	0.0208712	-0.00358405	0
2376.01	0.178625	0.178768	0.170864	0.172202	0.162784	0.166272	0.141356	0.141791	0.0810456	0.0866349	0.0373302	0.0396076		2315.2	0.134693	0.142346	0.105951	0.110642	0.083115	0.0912624	0.0545921	0.0580669	0.0423509	0.046128		2016	0.0899392	0.0892879	0.0695656	0.0661757	0.0199255	0.0208686	-0.00292227	0
2377.61	0.178624	0.178768	0.170511	0.172202	0.162875	0.166272	0.140864	0.141791	0.079805	0.0866349	0.0368864	0.0396076		2316.8	0.134074	0.142206	0.105282	0.110533	0.0823336	0.0911722	0.0534417	0.0580095	0.042086	0.0460824		2017.6	0.08946	0.0892769	0.0689548	0.0661676	0.0195652	0.020866	-0.00308574	0
2379.21	0.179885	0.178768	0.171273	0.172202	0.163565	0.166272	0.14128	0.141791	0.0802594	0.0866349	0.0373607	0.0396076		2318.4	0.13408	0.142065	0.105946	0.110423	0.0825094	0.0910821	0.0527194	0.0579522	0.0421294	0.0460369		2019.2	0.0892618	0.0892658	0.0688546	0.0661594	0.020191	0.0208634	-0.00350907	0
2380.81	0.17803	0.178768	0.171496	0.172202	0.162673	0.166272	0.141121	0.141791	0.0791241	0.0866349	0.0368456	0.0396076		2320	0.134237	0.141925	0.105887	0.110314	0.0830388	0.0909921	0.0530301	0.0578949	0.0429284	0.0459914		2020.8	0.0893858	0.0892548	0.0694052	0.0661512	0.0207043	0.0208609	-0.00271306	0
2382.41	0.17853	0.178768	0.171847	0.172202	0.163057	0.166272	0.141627	0.141791	0.0786357	0.0866349	0.0374306	0.0396076		2321.6	0.134551	0.141785	0.105261	0.110205	0.0845358	0.0909022	0.0528263	0.0578377	0.042766	0.0459459		2022.4	0.0891534	0.0892438	0.0679514	0.066143	0.0203145	0.0208583	-0.00218317	0
2384.01	0.177046	0.178768	0.172011	0.172202	0.16254	0.166272	0.140628	0.141791	0.0784022	0.0866349	0.0368274	0.0396076		2323.2	0.134118	0.141644	0.104885	0.110096	0.0847666	0.0908124	0.0521259	0.0577806	0.0426968	0.0459005		2024	0.0882773	0.0892328	0.0675342	0.0661349	0.0211383	0.0208557	-0.00177131	0
2385.61	0.177203	0.178768	0.171142	0.172202	0.162247	0.166272	0.140789	0.141791	0.0788903	0.0866349	0.0362728	0.0396076		2324.8	0.133736	0.141505	0.103726	0.109988	0.0846077	0.0907227	0.0520663	0.0577235	0.0434824	0.0458552		2025.6	0.087648	0.0892218	0.0669917	0.0661267	0.021236	0.0208531	-0.00175963	0
2387.21	0.176666	0.178768	0.17134	0.172202	0.162602	0.166272	0.141647	0.141791	0.0800596	0.0866349	0.0369379	0.0396076		2326.4	0.133914	0.141365	0.102823	0.109879	0.0852998	0.090633	0.0522164	0.0576665	0.0440717	0.0458099		2027.2	0.0878308	0.0892107	0.0658557	0.0661185	0.0228383	0.0208506	-0.00184027	0
2388.81	0.177266	0.178768	0.173111	0.172202	0.163714	0.166272	0.143097	0.141791	0.0815546	0.0866349	0.0372537	0.0396076		2328	0.133121	0.141225	0.101278	0.10977	0.0846404	0.0905435	0.0513457	0.0576095	0.0440894	0.0457646		2028.8	0.0885118	0.0891997	0.0651444	0.0661104	0.0226596	0.020848	-0.00154424	0
2390.41	0.178759	0.178768	0.172724	0.172202	0.164421	0.166272	0.143778	0.141791	0.0822536	0.0866349	0.0384256	0.0396076		2329.6	0.132698	0.141085	0.101262	0.109662	0.0848924	0.090454	0.0506085	0.0575526	0.0426289	0.0457194		2030.4	0.0877387	0.0891887	0.0640431	0.0661022	0.0230608	0.0208454	-0.00194935	0
2392.01	0.179514	0.178768	0.173512	0.172202	0.165398	0.166272	0.145161	0.141791	0.0836753	0.0866349	0.0397318	0.0396076		2331.2	0.131752	0.140946	0.100409	0.109553	0.0838294	0.0903647	0.0493512	0.0574957	0.0420199	0.0456742		2032	0.087472	0.0891777	0.064812	0.0660941	0.0237735	0.0208428	-0.00305639	0
2393.61	0.181077	0.178768	0.174953	0.172202	0.165654	0.166272	0.145437	0.141791	0.0855542	0.0866349	0.0402745	0.0396076		2332.8	0.130868	0.140807	0.100067	0.109445	0.0824932	0.0902754	0.0498643	0.0574389	0.0413589	0.0456291		2033.6	0.0875086	0.0891667	0.0640679	0.0660859	0.0236282	0.0208403	-0.00283354	0
2395.21	0.181741	0.178768	0.174848	0.172202	0.165455	0.166272	0.14515	0.141791	0.0867591	0.0866349	0.0406487	0.0396076		2334.4	0.12963	0.140668	0.0998415	0.109337	0.0825841	0.0901862	0.0496317	0.0573821	0.040694	0.045584		2035.2	0.0874484	0.0891557	0.0643322	0.0660777	0.0232134	0.0208377	-0.00309906	0
2396.81	0.182333	0.178768	0.174922	0.172202	0.165152	0.166272	0.144477	0.141791	0.0859133	0.0866349	0.0403953	0.0396076		2336	0.127775	0.140529	0.0981669	0.109229	0.080757	0.090097	0.0487129	0.0573254	0.0402359	0.045539		2036.8	0.0868334	0.0891447	0.0645943	0.0660696	0.0231481	0.0208351	-0.00320887	0
2398.41	0.181436	0.178768	0.17461	0.172202	0.164501	0.166272	0.143574	0.141791	0.0849844	0.0866349	0.0400448	0.0396076		2337.6	0.126502	0.14039	0.0979006	0.109121	0.0805061	0.090008	0.0479757	0.0572688	0.0391031	0.045494		2038.4	0.0866413	0.0891336	0.0649133	0.0660614	0.0234445	0.0208325	-0.0031802	0
2400.01	0.18218	0.178768	0.175887	0.172202	0.166223	0.166272	0.143993	0.141791	0.0852591	0.0866349	0.0409428	0.0396076		2339.2	0.125365	0.140251	0.0980982	0.109013	0.080657	0.0899191	0.0477888	0.0572122	0.0384167	0.045449		2040	0.0875261	0.0891226	0.064247	0.0660533	0.0230172	0.02083	-0.00348015	0
2401.61	0.182507	0.178768	0.175491	0.172202	0.167609	0.166272	0.14474	0.141791	0.0858649	0.0866349	0.0416796	0.0396076		2340.8	0.124957	0.140113	0.0984093	0.108906	0.0800068	0.0898302	0.0485084	0.0571557	0.0385941	0.0454041		2041.6	0.0874972	0.0891116	0.0633184	0.0660451	0.022253	0.0208274	-0.00388071	0
2403.21	0.180396	0.178768	0.174083	0.172202	0.166454	0.166272	0.143463	0.141791	0.0848921	0.0866349	0.0399779	0.0396076		2342.4	0.123856	0.139974	0.0985647	0.108798	0.0787908	0.0897415	0.0484181	0.0570992	0.0379757	0.0453592		2043.2	0.0874199	0.0891006	0.0622644	0.0660369	0.0219162	0.0208248	-0.00549715	0
2404.81	0.179655	0.178768	0.174192	0.172202	0.166651	0.166272	0.143561	0.141791	0.0839739	0.0866349	0.0404731	0.0396076		2344	0.124063	0.139836	0.0996933	0.10869	0.0800086	0.0896528	0.0495809	0.0570428	0.0390751	0.0453144		2044.8	0.0863376	0.0890896	0.0615257	0.0660288	0.0208325	0.0208223	-0.00696797	0
2406.41	0.179946	0.178768	0.174682	0.172202	0.16771	0.166272	0.144542	0.141791	0.0842257	0.0866349	0.0411209	0.0396076		2345.6	0.12466	0.139698	0.100277	0.108583	0.0806859	0.0895642	0.0509871	0.0569864	0.0405403	0.0452697		2046.4	0.0861338	0.0890786	0.060986	0.0660206	0.0210172	0.0208197	-0.00627903	0
2408.01	0.179555	0.178768	0.173274	0.172202	0.166948	0.166272	0.142851	0.141791	0.0832295	0.0866349	0.0401951	0.0396076		2347.2	0.125443	0.13956	0.0996693	0.108476	0.0808982	0.0894757	0.0517161	0.0569301	0.0413429	0.0452249		2048	0.0867312	0.0890676	0.0612431	0.0660125	0.0214351	0.0208171	-0.00563582	0
2409.61	0.178642	0.178768	0.173772	0.172202	0.167541	0.166272	0.142794	0.141791	0.0830463	0.0866349	0.0406957	0.0396076		2348.8	0.126156	0.139422	0.101394	0.108369	0.0815178	0.0893873	0.0524505	0.0568738	0.0421029	0.0451802		2049.6	0.0868443	0.0890566	0.0623008	0.0660043	0.0212348	0.0208146	-0.00484016	0
2411.21	0.17913	0.178768	0.174301	0.172202	0.167246	0.166272	0.143356	0.141791	0.0839359	0.0866349	0.0416668	0.0396076		2350.4	0.127256	0.139284	0.102041	0.108262	0.0820122	0.089299	0.0529513	0.0568176	0.0432983	0.0451356		2051.2	0.0884104	0.0890456	0.0635626	0.0659962	0.0232119	0.020812	-0.00316863	0
2412.81	0.179121	0.178768	0.175383	0.172202	0.167648	0.166272	0.143696	0.141791	0.0847563	0.0866349	0.0424521	0.0396076		2352	0.127479	0.139146	0.101844	0.108155	0.082502	0.0892108	0.0542536	0.0567615	0.0436277	0.045091		2052.8	0.0881236	0.0890346	0.0636207	0.065988	0.0238039	0.0208094	-0.00337301	0
2414.41	0.180718	0.178768	0.176491	0.172202	0.169827	0.166272	0.144811	0.141791	0.086048	0.0866349	0.0444804	0.0396076		2353.6	0.128213	0.139009	0.101745	0.108048	0.0826618	0.0891226	0.0537661	0.0567054	0.0432969	0.0450465		2054.4	0.0877997	0.0890236	0.0631317	0.0659799	0.0231175	0.0208068	-0.00321631	0
2416.01	0.180893	0.178768	0.177442	0.172202	0.169853	0.166272	0.145137	0.141791	0.0869855	0.0866349	0.0443027	0.0396076		2355.2	0.128525	0.138871	0.101343	0.107941	0.0831716	0.0890346	0.0529988	0.0566494	0.0427094	0.0450019		2056	0.0878975	0.0890126	0.0639678	0.0659717	0.024512	0.0208043	-0.00324583	0
2417.61	0.182355	0.178768	0.177907	0.172202	0.171011	0.166272	0.146618	0.141791	0.0878152	0.0866349	0.0450957	0.0396076		2356.8	0.129289	0.138734	0.101237	0.107834	0.0841396	0.0889466	0.0528399	0.0565934	0.0433781	0.0449575		2057.6	0.0883753	0.0890017	0.0639581	0.0659636	0.023829	0.0208017	-0.00400766	0
2419.21	0.181978	0.178768	0.178729	0.172202	0.17144	0.166272	0.147791	0.141791	0.0876853	0.0866349	0.0457688	0.0396076		2358.4	0.129927	0.138597	0.101696	0.107728	0.085089	0.0888587	0.0522306	0.0565375	0.0430338	0.0449131		2059.2	0.0879803	0.0889907	0.0640334	0.0659554	0.0236168	0.0207991	-0.00374475	0
2420.81	0.183039	0.178768	0.178897	0.172202	0.171067	0.166272	0.148321	0.141791	0.0883704	0.0866349	0.0457987	0.0396076		2360	0.130581	0.13846	0.101469	0.107621	0.0852261	0.0887709	0.0518566	0.0564816	0.0419251	0.0448687		2060.8	0.0886364	0.0889797	0.0645379	0.0659473	0.0227012	0.0207966	-0.00364304	0
2422.41	0.183257	0.178768	0.178261	0.172202	0.170529	0.166272	0.147421	0.141791	0.0882086	0.0866349	0.0463647	0.0396076		2361.6	0.130887	0.138323	0.100152	0.107515	0.0851524	0.0886832	0.0513339	0.0564258	0.0409808	0.0448243		2062.4	0.088841	0.0889687	0.0644389	0.0659392	0.0226955	0.020794	-0.00413826	0
2424.01	0.183065	0.178768	0.178454	0.172202	0.169413	0.166272	0.146559	0.141791	0.0877228	0.0866349	0.045589	0.0396076		2363.2	0.130747	0.138187	0.0998753	0.107409	0.0848229	0.0885955	0.0500371	0.0563701	0.0406838	0.0447801		2064	0.0884316	0.0889577	0.0646092	0.065931	0.022367	0.0207914	-0.00507759	0
2425.61	0.183928	0.178768	0.178047	0.172202	0.167764	0.166272	0.144652	0.141791	0.0869848	0.0866349	0.0441854	0.0396076		2364.8	0.130659	0.13805	0.0995769	0.107303	0.084556	0.088508	0.0496429	0.0563144	0.0395624	0.0447358		2065.6	0.0884736	0.0889467	0.0641734	0.0659229	0.0220623	0.0207889	-0.00353272	0
2427.21	0.184103	0.178768	0.177846	0.172202	0.166441	0.166272	0.143422	0.141791	0.0854546	0.0866349	0.042627	0.0396076		2366.4	0.129281	0.137914	0.0976373	0.107197	0.0838884	0.0884206	0.0478301	0.0562587	0.0386721	0.0446916		2067.2	0.0880766	0.0889357	0.0642014	0.0659147	0.0224898	0.0207863	-0.0036339	0
2428.81	0.184971	0.178768	0.178561	0.172202	0.166446	0.166272	0.143507	0.141791	0.0844607	0.0866349	0.0429447	0.0396076		2368	0.128807	0.137777	0.0952858	0.107091	0.0825358	0.0883332	0.0467697	0.0562031	0.0372107	0.0446474		2068.8	0.0873808	0.0889247	0.0642034	0.0659066	0.0233754	0.0207837	-0.00403343	0
2430.41	0.184507	0.178768	0.17886	0.172202	0.166552	0.166272	0.143053	0.141791	0.083755	0.0866349	0.0422837	0.0396076		2369.6	0.12791	0.137641	0.093585	0.106985	0.08131	0.0882459	0.0459536	0.0561476	0.0360403	0.0446033		2070.4	0.0871981	0.0889138	0.0633562	0.0658984	0.0246004	0.0207812	-0.00297135	0
2432.01	0.183272	0.178768	0.177873	0.172202	0.165837	0.166272	0.141634	0.141791	0.0820654	0.0866349	0.0405342	0.0396076		2371.2	0.127845	0.137505	0.0926694	0.106879	0.0810055	0.0881587	0.0473642	0.0560921	0.0365578	0.0445593		2072	0.0870005	0.0889028	0.0622645	0.0658903	0.0233222	0.0207786	-0.00341337	0
2433.61	0.182989	0.178768	0.177431	0.172202	0.164999	0.166272	0.141303	0.141791	0.080963	0.0866349	0.039616	0.0396076		2372.8	0.127999	0.137369	0.0921214	0.106773	0.0801379	0.0880716	0.0477509	0.0560367	0.0377495	0.0445152		2073.6	0.0861597	0.0888918	0.0616987	0.0658822	0.0220277	0.020776	-0.00355949	0
2435.21	0.181649	0.178768	0.176955	0.172202	0.163649	0.166272	0.139315	0.141791	0.0801116	0.0866349	0.0378349	0.0396076		2374.4	0.128098	0.137234	0.0925631	0.106668	0.0789046	0.0879846	0.0489731	0.0559813	0.0383174	0.0444712		2075.2	0.0869558	0.0888808	0.0620025	0.065874	0.0224618	0.0207735	-0.00405172	0
2436.81	0.180844	0.178768	0.176919	0.172202	0.16344	0.166272	0.139559	0.141791	0.0792123	0.0866349	0.0377108	0.0396076		2376	0.129096	0.137098	0.0924439	0.106563	0.0788828	0.0878976	0.0506369	0.055926	0.0395639	0.0444273		2076.8	0.0862803	0.0888699	0.0621603	0.0658659	0.0221652	0.0207709	-0.00380329	0
2438.41	0.181555	0.178768	0.177494	0.172202	0.164139	0.166272	0.141255	0.141791	0.0808444	0.0866349	0.0390602	0.0396076		2377.6	0.128612	0.136963	0.0920176	0.106457	0.0775288	0.0878108	0.0506785	0.0558707	0.039319	0.0443834		2078.4	0.086605	0.0888589	0.0623492	0.0658578	0.0228095	0.0207683	-0.00263163	0
2440.01	0.180489	0.178768	0.176346	0.172202	0.163485	0.166272	0.14039	0.141791	0.0805956	0.0866349	0.0380228	0.0396076		2379.2	0.128765	0.136827	0.0914728	0.106352	0.0765888	0.087724	0.0516649	0.0558155	0.04031	0.0443395		2080	0.0870948	0.0888479	0.0637791	0.0658496	0.023133	0.0207658	-0.00265748	0
2441.61	0.18021	0.178768	0.17717	0.172202	0.164485	0.166272	0.142466	0.141791	0.0825467	0.0866349	0.0389827	0.0396076		2380.8	0.128471	0.136692	0.0923642	0.106247	0.0762127	0.0876373	0.0517836	0.0557604	0.0409163	0.0442957		2081.6	0.0870968	0.0888369	0.0646624	0.0658415	0.0237987	0.0207632	-0.0034585	0
2443.21	0.181612	0.178768	0.177855	0.172202	0.164939	0.166272	0.143286	0.141791	0.0843658	0.0866349	0.0393041	0.0396076		2382.4	0.128326	0.136557	0.0925862	0.106142	0.0756363	0.0875507	0.0517082	0.0557053	0.0407244	0.044252		2083.2	0.0869731	0.088826	0.0651096	0.0658334	0.0250308	0.0207606	-0.00361544	0
2444.81	0.182199	0.178768	0.17889	0.172202	0.166812	0.166272	0.144969	0.141791	0.0859754	0.0866349	0.0399862	0.0396076		2384	0.128042	0.136422	0.0934413	0.106037	0.0752491	0.0874642	0.0522286	0.0556503	0.0397629	0.0442082		2084.8	0.085901	0.088815	0.0660649	0.0658252	0.0252824	0.0207581	-0.00455489	0
2446.41	0.18272	0.178768	0.179503	0.172202	0.167993	0.166272	0.146408	0.141791	0.0863124	0.0866349	0.0414961	0.0396076		2385.6	0.128156	0.136287	0.0944523	0.105932	0.0752146	0.0873778	0.051969	0.0555953	0.0396322	0.0441646		2086.4	0.0864822	0.088804	0.067523	0.0658171	0.0254396	0.0207555	-0.00423675	0
2448.01	0.18385	0.178768	0.18026	0.172202	0.168468	0.166272	0.147749	0.141791	0.0874453	0.0866349	0.0420236	0.0396076		2387.2	0.12744	0.136153	0.0945827	0.105828	0.076257	0.0872915	0.0516913	0.0555403	0.0396989	0.0441209		2088	0.0863534	0.0887931	0.0686754	0.065809	0.0267694	0.0207529	-0.00456907	0
2449.61	0.183522	0.178768	0.178822	0.172202	0.169493	0.166272	0.147976	0.141791	0.0876628	0.0866349	0.042848	0.0396076		2388.8	0.127294	0.136018	0.0958932	0.105723	0.0771278	0.0872052	0.0521749	0.0554855	0.0402028	0.0440773		2089.6	0.0861902	0.0887821	0.0676964	0.0658009	0.0259601	0.0207504	-0.00498574	0
2451.21	0.182294	0.178768	0.177719	0.172202	0.168244	0.166272	0.147732	0.141791	0.08662	0.0866349	0.042348	0.0396076		2390.4	0.127811	0.135884	0.0974228	0.105619	0.0770819	0.0871191	0.0529564	0.0554306	0.0395909	0.0440338		2091.2	0.0849737	0.0887711	0.0673526	0.0657927	0.0262411	0.0207478	-0.00525815	0
2452.81	0.182662	0.178768	0.177551	0.172202	0.168165	0.166272	0.147917	0.141791	0.0873301	0.0866349	0.0426292	0.0396076		2392	0.127597	0.13575	0.0969546	0.105514	0.0772443	0.087033	0.0523279	0.0553759	0.0389636	0.0439903		2092.8	0.0864645	0.0887602	0.0668742	0.0657846	0.0266231	0.0207453	-0.00437259	0
2454.41	0.181742	0.178768	0.17646	0.172202	0.167353	0.166272	0.147157	0.141791	0.0869626	0.0866349	0.0425086	0.0396076		2393.6	0.126283	0.135615	0.0966386	0.10541	0.0777902	0.086947	0.0511879	0.0553211	0.0383132	0.0439468		2094.4	0.0860194	0.0887492	0.0658925	0.0657765	0.0259297	0.0207427	-0.00388768	0
2456.01	0.18253	0.178768	0.175871	0.172202	0.167078	0.166272	0.147273	0.141791	0.0869413	0.0866349	0.0419885	0.0396076		2395.2	0.124886	0.135481	0.0974675	0.105306	0.0787464	0.0868611	0.0503559	0.0552665	0.0375194	0.0439034		2096	0.0859344	0.0887383	0.0656895	0.0657684	0.0260672	0.0207401	-0.003611	0
2457.61	0.182703	0.178768	0.175351	0.172202	0.16617	0.166272	0.145975	0.141791	0.0863174	0.0866349	0.0408312	0.0396076		2396.8	0.123739	0.135348	0.0971357	0.105202	0.0788167	0.0867752	0.0498968	0.0552119	0.0372952	0.04386		2097.6	0.0861084	0.0887273	0.0653109	0.0657602	0.0253833	0.0207376	-0.00239113	0
2459.21	0.182864	0.178768	0.174625	0.172202	0.165808	0.166272	0.144969	0.141791	0.0853738	0.0866349	0.0403194	0.0396076		2398.4	0.123429	0.135214	0.0970145	0.105098	0.0790065	0.0866895	0.0498635	0.0551573	0.0376753	0.0438166		2099.2	0.0865647	0.0887163	0.0645836	0.0657521	0.0256966	0.020735	-0.00308232	0
2460.81	0.181987	0.178768	0.173901	0.172202	0.165667	0.166272	0.144746	0.141791	0.0851577	0.0866349	0.0415465	0.0396076		2400	0.123772	0.13508	0.0969451	0.104994	0.0795356	0.0866038	0.0505043	0.0551028	0.0375748	0.0437734		2100.8	0.0866193	0.0887054	0.064202	0.065744	0.0258305	0.0207324	-0.00261258	0
2462.41	0.181433	0.178768	0.173102	0.172202	0.165065	0.166272	0.143661	0.141791	0.0845811	0.0866349	0.0403811	0.0396076		2401.6	0.123483	0.134947	0.0966512	0.10489	0.0800591	0.0865183	0.051021	0.0550484	0.0386085	0.0437301		2102.4	0.0869405	0.0886944	0.0639547	0.0657359	0.0254803	0.0207299	-0.00095727	0
2464.01	0.180343	0.178768	0.172535	0.172202	0.164744	0.166272	0.142787	0.141791	0.0836785	0.0866349	0.0392576	0.0396076		2403.2	0.124014	0.134813	0.0978802	0.104787	0.0815375	0.0864328	0.0522432	0.054994	0.0398007	0.0436869		2104	0.0872409	0.0886835	0.0625567	0.0657278	0.0233019	0.0207273	-0.00116726	0
2465.61	0.181272	0.178768	0.173017	0.172202	0.165659	0.166272	0.142343	0.141791	0.0840118	0.0866349	0.0397091	0.0396076		2404.8	0.124901	0.13468	0.0986143	0.104683	0.0815474	0.0863474	0.0525074	0.0549396	0.0406193	0.0436437		2105.6	0.0883058	0.0886725	0.0624307	0.0657196	0.0238893	0.0207248	-0.00058531	0
2467.21	0.180894	0.178768	0.172301	0.172202	0.165552	0.166272	0.142451	0.141791	0.0839889	0.0866349	0.0396532	0.0396076		2406.4	0.125567	0.134547	0.0990292	0.10458	0.0824166	0.0862621	0.0541717	0.0548854	0.0413598	0.0436006		2107.2	0.0897995	0.0886616	0.0629619	0.0657115	0.0245162	0.0207222	0.00035913	0
2468.81	0.181322	0.178768	0.17236	0.172202	0.166112	0.166272	0.143291	0.141791	0.084369	0.0866349	0.0400405	0.0396076		2408	0.126126	0.134414	0.0985941	0.104476	0.0827942	0.0861768	0.0550994	0.0548311	0.0429797	0.0435575		2108.8	0.0887762	0.0886506	0.0628016	0.0657034	0.0241868	0.0207196	0.00090285	0
2470.41	0.182181	0.178768	0.173284	0.172202	0.167274	0.166272	0.144071	0.141791	0.0862477	0.0866349	0.0406538	0.0396076		2409.6	0.125875	0.134281	0.0985872	0.104373	0.0833428	0.0860917	0.0552486	0.0547769	0.0435718	0.0435145		2110.4	0.0888965	0.0886397	0.0625573	0.0656953	0.0240123	0.0207171	0.00097456	0
2472.01	0.180698	0.178768	0.172425	0.172202	0.166765	0.166272	0.143204	0.141791	0.0852046	0.0866349	0.0395754	0.0396076		2411.2	0.126459	0.134149	0.0979445	0.10427	0.0839021	0.0860066	0.0556822	0.0547228	0.0439986	0.0434715		2112	0.0881431	0.0886287	0.0624483	0.0656872	0.023957	0.0207145	-9.309e-05	0
2473.61	0.182477	0.178768	0.173073	0.172202	0.1681	0.166272	0.144615	0.141791	0.0860547	0.0866349	0.0406852	0.0396076		2412.8	0.126591	0.134016	0.0976151	0.104167	0.0840615	0.0859216	0.0549048	0.0546688	0.0440473	0.0434285		2113.6	0.0881487	0.0886178	0.0628306	0.0656791	0.0244687	0.020712	0.00016747	0
2475.21	0.182468	0.178768	0.174036	0.172202	0.167745	0.166272	0.144045	0.141791	0.0855923	0.0866349	0.0399255	0.0396076		2414.4	0.127602	0.133884	0.0974266	0.104064	0.0847353	0.0858367	0.0558385	0.0546147	0.0445266	0.0433856		2115.2	0.0875495	0.0886068	0.0629085	0.065671	0.0245191	0.0207094	0.00018758	0
2476.81	0.182887	0.178768	0.174936	0.172202	0.169071	0.166272	0.144792	0.141791	0.0859654	0.0866349	0.0408524	0.0396076		2416	0.127668	0.133751	0.0971985	0.103961	0.0852617	0.0857519	0.0562067	0.0545608	0.0453301	0.0433428		2116.8	0.0878738	0.0885959	0.0637431	0.0656628	0.0250537	0.0207069	0.00049687	0
2478.41	0.181899	0.178768	0.175378	0.172202	0.168094	0.166272	0.144429	0.141791	0.0849615	0.0866349	0.0416427	0.0396076		2417.6	0.127412	0.133619	0.0967402	0.103859	0.0850492	0.0856672	0.0555737	0.0545069	0.0459333	0.0432999		2118.4	0.0889517	0.0885849	0.0638469	0.0656547	0.0255034	0.0207043	0.00056873	0
2480.01	0.182579	0.178768	0.175963	0.172202	0.1684	0.166272	0.144434	0.141791	0.0849662	0.0866349	0.0414894	0.0396076		2419.2	0.127028	0.133487	0.0963316	0.103756	0.0843061	0.0855825	0.0550885	0.054453	0.045917	0.0432572		2120	0.0882796	0.088574	0.0634655	0.0656466	0.0261316	0.0207018	0.0003819	0
2481.61	0.181168	0.178768	0.17601	0.172202	0.168169	0.166272	0.143849	0.141791	0.0841168	0.0866349	0.041496	0.0396076		2420.8	0.12618	0.133355	0.0960529	0.103653	0.0834373	0.085498	0.055196	0.0543992	0.0449437	0.0432144		2121.6	0.0876695	0.0885631	0.0619783	0.0656385	0.0261684	0.0206992	-0.00055503	0
2483.21	0.181313	0.178768	0.176426	0.172202	0.167245	0.166272	0.143966	0.141791	0.0833397	0.0866349	0.0411832	0.0396076		2422.4	0.126161	0.133224	0.0953405	0.103551	0.0828764	0.0854135	0.0551039	0.0543454	0.0444998	0.0431717		2123.2	0.0865753	0.0885521	0.0610087	0.0656304	0.0255622	0.0206966	-0.00088363	0
2484.81	0.182163	0.178768	0.177043	0.172202	0.166558	0.166272	0.143346	0.141791	0.0835566	0.0866349	0.0410976	0.0396076		2424	0.124601	0.133092	0.0931078	0.103449	0.0827029	0.0853291	0.0537737	0.0542917	0.0438529	0.0431291		2124.8	0.0869129	0.0885412	0.0605884	0.0656223	0.0253451	0.0206941	-0.00045284	0
2486.41	0.181994	0.178768	0.176904	0.172202	0.165689	0.166272	0.143357	0.141791	0.0824348	0.0866349	0.0406222	0.0396076		2425.6	0.123778	0.13296	0.0927563	0.103346	0.0821218	0.0852448	0.0533371	0.0542381	0.0422485	0.0430864		2126.4	0.0863364	0.0885303	0.0604652	0.0656142	0.024902	0.0206915	-0.00052625	0
2488.01	0.182562	0.178768	0.176805	0.172202	0.165457	0.166272	0.142362	0.141791	0.0821077	0.0866349	0.0401349	0.0396076		2427.2	0.123313	0.132829	0.0917656	0.103244	0.0817916	0.0851606	0.0530524	0.0541845	0.0413137	0.0430439		2128	0.0860829	0.0885193	0.060717	0.0656061	0.0244535	0.020689	-0.00086126	0
2489.61	0.18175	0.178768	0.1765	0.172202	0.164009	0.166272	0.140159	0.141791	0.0812582	0.0866349	0.0388466	0.0396076		2428.8	0.122435	0.132698	0.0915277	0.103142	0.0810553	0.0850764	0.0527753	0.054131	0.0413806	0.0430013		2129.6	0.085887	0.0885084	0.0604315	0.065598	0.0230378	0.0206864	-0.00081922	0
2491.21	0.182229	0.178768	0.17597	0.172202	0.163871	0.166272	0.139872	0.141791	0.0821763	0.0866349	0.0390544	0.0396076		2430.4	0.122472	0.132567	0.0915126	0.10304	0.0807683	0.0849923	0.0528586	0.0540775	0.0403271	0.0429588		2131.2	0.0858952	0.0884975	0.061108	0.0655899	0.023139	0.0206839	-0.00218614	0
2492.81	0.181526	0.178768	0.175519	0.172202	0.163759	0.166272	0.141079	0.141791	0.0828579	0.0866349	0.0393735	0.0396076		2432	0.121894	0.132436	0.091408	0.102939	0.0805686	0.0849084	0.0528173	0.054024	0.0400518	0.0429164		2132.8	0.0851031	0.0884865	0.060982	0.0655818	0.022497	0.0206813	-0.00311178	0
2494.41	0.182405	0.178768	0.176269	0.172202	0.163695	0.166272	0.140768	0.141791	0.0826289	0.0866349	0.0384797	0.0396076		2433.6	0.121599	0.132305	0.092114	0.102837	0.0809398	0.0848245	0.0518435	0.0539707	0.0401377	0.042874		2134.4	0.0849604	0.0884756	0.0610719	0.0655737	0.0216255	0.0206787	-0.00328173	0
2496.01	0.181732	0.178768	0.176184	0.172202	0.163872	0.166272	0.140828	0.141791	0.0825473	0.0866349	0.03788	0.0396076		2435.2	0.12152	0.132174	0.0922745	0.102735	0.0806904	0.0847407	0.0508495	0.0539174	0.0396266	0.0428316		2136	0.0853386	0.0884647	0.0616486	0.0655656	0.0221508	0.0206762	-0.00330124	0
2497.61	0.182257	0.178768	0.175941	0.172202	0.163702	0.166272	0.141035	0.141791	0.0838127	0.0866349	0.0379879	0.0396076		2436.8	0.121407	0.132043	0.092489	0.102634	0.080206	0.0846569	0.0507249	0.0538641	0.0395807	0.0427893		2137.6	0.085798	0.0884538	0.0631054	0.0655575	0.0237563	0.0206736	-0.00224989	0
2499.21	0.182055	0.178768	0.175243	0.172202	0.163582	0.166272	0.143247	0.141791	0.085113	0.0866349	0.0376905	0.0396076		2438.4	0.121155	0.131913	0.0928289	0.102532	0.0798618	0.0845733	0.0504781	0.0538109	0.0393384	0.042747		2139.2	0.0852366	0.0884428	0.0642312	0.0655494	0.0231304	0.0206711	-0.00206381	0
2500.81	0.182814	0.178768	0.175781	0.172202	0.164049	0.166272	0.143432	0.141791	0.086383	0.0866349	0.0380565	0.0396076		2440	0.120435	0.131783	0.092508	0.102431	0.0793309	0.0844897	0.0497398	0.0537577	0.039235	0.0427048		2140.8	0.0846887	0.0884319	0.0637185	0.0655413	0.0224054	0.0206685	-0.00247769	0
2502.41	0.182844	0.178768	0.175707	0.172202	0.164822	0.166272	0.144542	0.141791	0.0871035	0.0866349	0.0387469	0.0396076		2441.6	0.120244	0.131652	0.0933496	0.10233	0.0798737	0.0844062	0.0490641	0.0537046	0.0390434	0.0426626		2142.4	0.0849748	0.088421	0.0637543	0.0655332	0.0222666	0.020666	-0.00236249	0
2504.01	0.182376	0.178768	0.174855	0.172202	0.16537	0.166272	0.145043	0.141791	0.0861843	0.0866349	0.0389952	0.0396076		2443.2	0.120711	0.131522	0.0933668	0.102229	0.0798939	0.0843228	0.0484131	0.0536515	0.0394908	0.0426204		2144	0.0851961	0.0884101	0.0644625	0.0655251	0.0228163	0.0206634	-0.00204616	0
2505.61	0.1834	0.178768	0.175028	0.172202	0.166702	0.166272	0.147608	0.141791	0.0873762	0.0866349	0.0399333	0.0396076		2444.8	0.121572	0.131392	0.0950356	0.102128	0.0810242	0.0842395	0.0484402	0.0535985	0.0411843	0.0425783		2145.6	0.0860827	0.0883992	0.0648184	0.065517	0.0235892	0.0206609	-0.00064861	0
2507.21	0.183003	0.178768	0.176068	0.172202	0.167634	0.166272	0.148453	0.141791	0.0880393	0.0866349	0.0402517	0.0396076		2446.4	0.121992	0.131263	0.0957402	0.102027	0.0816301	0.0841563	0.0490585	0.0535455	0.0411597	0.0425362		2147.2	0.0863415	0.0883882	0.0649012	0.065509	0.0244071	0.0206583	-0.00130014	0
2508.81	0.181629	0.178768	0.175637	0.172202	0.16842	0.166272	0.149037	0.141791	0.0870172	0.0866349	0.0403598	0.0396076		2448	0.122102	0.131133	0.0952087	0.101926	0.0816205	0.0840731	0.0481681	0.0534926	0.0410774	0.0424942		2148.8	0.0874993	0.0883773	0.0657504	0.0655009	0.0258277	0.0206558	-0.00014788	0
2510.41	0.180189	0.178768	0.174882	0.172202	0.166979	0.166272	0.148766	0.141791	0.0854643	0.0866349	0.040001	0.0396076		2449.6	0.121749	0.131003	0.0944583	0.101825	0.0811225	0.08399	0.0482612	0.0534398	0.0403925	0.0424522		2150.4	0.0878585	0.0883664	0.065524	0.0654928	0.0259042	0.0206532	-0.00030486	0
2512.01	0.179958	0.178768	0.175043	0.172202	0.167007	0.166272	0.149086	0.141791	0.084598	0.0866349	0.0398899	0.0396076		2451.2	0.121418	0.130874	0.0941361	0.101725	0.0802407	0.0839071	0.0489004	0.053387	0.0400399	0.0424103		2152	0.0873679	0.0883555	0.0649131	0.0654847	0.0270658	0.0206507	-0.00033346	0
2513.61	0.179043	0.178768	0.174835	0.172202	0.166784	0.166272	0.149092	0.141791	0.0843267	0.0866349	0.0397858	0.0396076		2452.8	0.121004	0.130745	0.0938902	0.101624	0.0797596	0.0838242	0.049789	0.0533342	0.0398543	0.0423684		2153.6	0.0867381	0.0883446	0.0638475	0.0654766	0.0276553	0.0206481	-0.00089979	0
2515.21	0.178758	0.178768	0.174312	0.172202	0.165379	0.166272	0.147812	0.141791	0.0832964	0.0866349	0.0391748	0.0396076		2454.4	0.121694	0.130615	0.0924765	0.101524	0.0794688	0.0837413	0.0502106	0.0532815	0.0400341	0.0423265		2155.2	0.0873344	0.0883337	0.063128	0.0654685	0.0272275	0.0206456	0.00060775	0
2516.81	0.178068	0.178768	0.173907	0.172202	0.164229	0.166272	0.146483	0.141791	0.0818093	0.0866349	0.0384485	0.0396076		2456	0.121632	0.130486	0.0922055	0.101423	0.0790981	0.0836586	0.050842	0.0532289	0.0399682	0.0422847		2156.8	0.0868014	0.0883228	0.0629775	0.0654604	0.0266505	0.020643	0.00079961	0
2518.41	0.178959	0.178768	0.173829	0.172202	0.164623	0.166272	0.147396	0.141791	0.0820493	0.0866349	0.038369	0.0396076		2457.6	0.121053	0.130357	0.0915888	0.101323	0.0775557	0.0835759	0.0509646	0.0531763	0.0392345	0.0422429		2158.4	0.0862432	0.0883119	0.0617298	0.0654524	0.0258677	0.0206405	0.00020728	0
2520.01	0.177468	0.178768	0.171971	0.172202	0.162921	0.166272	0.145044	0.141791	0.0812333	0.0866349	0.0369093	0.0396076		2459.2	0.121318	0.130229	0.091684	0.101223	0.0787917	0.0834933	0.0508283	0.0531237	0.0409549	0.0422012		2160	0.0863686	0.088301	0.0620022	0.0654443	0.0249795	0.0206379	-0.00019834	0
2521.61	0.177677	0.178768	0.172755	0.172202	0.16311	0.166272	0.145601	0.141791	0.0814419	0.0866349	0.0371409	0.0396076		2460.8	0.120745	0.1301	0.0914833	0.101123	0.0789024	0.0834108	0.050961	0.0530712	0.0405829	0.0421595		2161.6	0.0862338	0.08829	0.0614208	0.0654362	0.0246233	0.0206354	-0.0013951	0
2523.21	0.17841	0.178768	0.173437	0.172202	0.163434	0.166272	0.146323	0.141791	0.0816652	0.0866349	0.037837	0.0396076		2462.4	0.120505	0.129971	0.0922159	0.101023	0.0784607	0.0833284	0.0508597	0.0530188	0.0402365	0.0421178		2163.2	0.0858673	0.0882792	0.0613223	0.0654281	0.0244227	0.0206328	-0.00267511	0
2524.81	0.178099	0.178768	0.173829	0.172202	0.163388	0.166272	0.14565	0.141791	0.0805275	0.0866349	0.0377197	0.0396076		2464	0.119259	0.129843	0.0924278	0.100923	0.0788562	0.0832461	0.0499386	0.0529664	0.0398615	0.0420762		2164.8	0.085935	0.0882683	0.0609894	0.06542	0.0237976	0.0206303	-0.00284056	0
2526.41	0.178996	0.178768	0.175565	0.172202	0.163031	0.166272	0.144787	0.141791	0.0807944	0.0866349	0.0373434	0.0396076		2465.6	0.119069	0.129715	0.0927787	0.100824	0.0790514	0.0831638	0.0497931	0.0529141	0.0393524	0.0420346		2166.4	0.0864537	0.0882573	0.0608914	0.0654119	0.0243893	0.0206277	-0.00208208	0
2528.01	0.179636	0.178768	0.175614	0.172202	0.163811	0.166272	0.144546	0.141791	0.0819313	0.0866349	0.0379674	0.0396076		2467.2	0.117889	0.129586	0.0915365	0.100724	0.0778668	0.0830817	0.0489421	0.0528618	0.0384722	0.0419931		2168	0.0862462	0.0882465	0.0614183	0.0654039	0.0250663	0.0206252	-0.00180682	0
2529.61	0.179849	0.178768	0.175733	0.172202	0.163963	0.166272	0.144447	0.141791	0.0830618	0.0866349	0.0393995	0.0396076		2468.8	0.117008	0.129458	0.0913078	0.100624	0.0777034	0.0829996	0.048826	0.0528095	0.0377905	0.0419516		2169.6	0.0868606	0.0882355	0.0611838	0.0653958	0.0256624	0.0206226	-0.00176468	0
2531.21	0.179258	0.178768	0.176156	0.172202	0.164531	0.166272	0.144279	0.141791	0.0826368	0.0866349	0.0396591	0.0396076		2470.4	0.116656	0.12933	0.0916306	0.100525	0.0779125	0.0829176	0.0485368	0.0527574	0.0377738	0.0419102		2171.2	0.0858824	0.0882247	0.0610466	0.0653877	0.0245967	0.0206201	-0.00284848	0
2532.81	0.180358	0.178768	0.177566	0.172202	0.16603	0.166272	0.144504	0.141791	0.0837846	0.0866349	0.0417967	0.0396076		2472	0.115908	0.129203	0.0913295	0.100426	0.0778907	0.0828356	0.0478473	0.0527052	0.0377645	0.0418687		2172.8	0.0870229	0.0882138	0.0611193	0.0653796	0.0247051	0.0206175	-0.00262338	0
2534.41	0.181208	0.178768	0.177956	0.172202	0.167112	0.166272	0.145515	0.141791	0.0841305	0.0866349	0.0426225	0.0396076		2473.6	0.116826	0.129075	0.0928788	0.100326	0.0787286	0.0827538	0.0477816	0.0526532	0.0390135	0.0418274		2174.4	0.086329	0.0882029	0.0618389	0.0653716	0.0251528	0.020615	-0.00250866	0
2536.01	0.181128	0.178768	0.177244	0.172202	0.168033	0.166272	0.144008	0.141791	0.0836335	0.0866349	0.0421305	0.0396076		2475.2	0.117387	0.128947	0.0934709	0.100227	0.0786483	0.082672	0.0481508	0.0526011	0.0396502	0.041786		2176	0.0866777	0.088192	0.0628652	0.0653635	0.0250339	0.0206125	-0.00257953	0
2537.61	0.181817	0.178768	0.177038	0.172202	0.168294	0.166272	0.14511	0.141791	0.0842791	0.0866349	0.0430089	0.0396076		2476.8	0.117121	0.12882	0.0929787	0.100128	0.0785291	0.0825903	0.0479088	0.0525492	0.0386715	0.0417447		2177.6	0.0862636	0.0881811	0.0631949	0.0653554	0.0252914	0.0206099	-0.00292354	0
2539.21	0.182292	0.178768	0.177564	0.172202	0.169004	0.166272	0.144691	0.141791	0.0844188	0.0866349	0.0436584	0.0396076		2478.4	0.117241	0.128693	0.0924981	0.100029	0.0783335	0.0825087	0.0481929	0.0524972	0.0376616	0.0417035		2179.2	0.0863094	0.0881702	0.0638693	0.0653473	0.0261431	0.0206074	-0.00349604	0
2540.81	0.180876	0.178768	0.176378	0.172202	0.16769	0.166272	0.143506	0.141791	0.0831641	0.0866349	0.0426099	0.0396076		2480	0.117549	0.128566	0.0910579	0.0999305	0.0777014	0.0824272	0.048144	0.0524454	0.0375777	0.0416623		2180.8	0.0862627	0.0881593	0.0637359	0.0653393	0.0264747	0.0206048	-0.00354707	0
2542.41	0.181056	0.178768	0.17577	0.172202	0.166415	0.166272	0.142392	0.141791	0.0825499	0.0866349	0.0424981	0.0396076		2481.6	0.117729	0.128439	0.0908486	0.0998318	0.0775243	0.0823457	0.048902	0.0523935	0.0381508	0.0416211		2182.4	0.0866968	0.0881484	0.0641704	0.0653312	0.0268626	0.0206023	-0.00361439	0
2544.01	0.18109	0.178768	0.175457	0.172202	0.165274	0.166272	0.142421	0.141791	0.0822478	0.0866349	0.042349	0.0396076		2483.2	0.118269	0.128312	0.091129	0.0997331	0.0762809	0.0822644	0.049283	0.0523418	0.0383872	0.04158		2184	0.0873481	0.0881375	0.0640481	0.0653231	0.0280914	0.0205997	-0.00429843	0
2545.61	0.180552	0.178768	0.175413	0.172202	0.164091	0.166272	0.14148	0.141791	0.0827816	0.0866349	0.0416732	0.0396076		2484.8	0.119617	0.128185	0.0908093	0.0996346	0.0764777	0.0821831	0.0502006	0.0522901	0.039337	0.0415389		2185.6	0.0870947	0.0881267	0.0646493	0.0653151	0.0278062	0.0205972	-0.00361791	0
2547.21	0.179733	0.178768	0.175291	0.172202	0.16308	0.166272	0.140597	0.141791	0.0827297	0.0866349	0.0411958	0.0396076		2486.4	0.120184	0.128058	0.0900618	0.0995361	0.0760078	0.0821019	0.0505283	0.0522384	0.0401778	0.0414979		2187.2	0.0868021	0.0881158	0.0647172	0.065307	0.0258573	0.0205946	-0.00270711	0
2548.81	0.179921	0.178768	0.175475	0.172202	0.163918	0.166272	0.141683	0.141791	0.0834663	0.0866349	0.0404963	0.0396076		2488	0.119686	0.127932	0.0907593	0.0994378	0.0753415	0.0820208	0.0504187	0.0521868	0.04049	0.0414569		2188.8	0.0853103	0.0881049	0.064722	0.0652989	0.0246868	0.0205921	-0.00317143	0
2550.41	0.181488	0.178768	0.175581	0.172202	0.165113	0.166272	0.143825	0.141791	0.0847178	0.0866349	0.0406325	0.0396076		2489.6	0.120181	0.127805	0.0905405	0.0993395	0.07596	0.0819397	0.0507216	0.0521352	0.0420902	0.0414159		2190.4	0.0853432	0.088094	0.0647319	0.0652909	0.0233782	0.0205896	-0.00382046	0
2552.01	0.18071	0.178768	0.175694	0.172202	0.164389	0.166272	0.144488	0.141791	0.08389	0.0866349	0.0397938	0.0396076		2491.2	0.121374	0.127679	0.0923679	0.0992414	0.0775978	0.0818588	0.0513142	0.0520837	0.0432597	0.041375		2192	0.0863515	0.0880831	0.0660222	0.0652828	0.0239035	0.020587	-0.00210955	0
2553.61	0.181605	0.178768	0.177229	0.172202	0.165845	0.166272	0.146715	0.141791	0.0847597	0.0866349	0.0405193	0.0396076		2492.8	0.121027	0.127553	0.0928156	0.0991433	0.0779432	0.0817779	0.0516676	0.0520322	0.042257	0.0413341		2193.6	0.0862897	0.0880723	0.0652833	0.0652748	0.0241088	0.0205845	-0.00160129	0
2555.21	0.180036	0.178768	0.17763	0.172202	0.165026	0.166272	0.145936	0.141791	0.0843331	0.0866349	0.039568	0.0396076		2494.4	0.1214	0.127427	0.0939859	0.0990454	0.0782597	0.0816971	0.0519954	0.0519808	0.0431163	0.0412933		2195.2	0.0860807	0.0880614	0.0649573	0.0652667	0.022173	0.0205819	-0.00117569	0
2556.81	0.181106	0.178768	0.17888	0.172202	0.16551	0.166272	0.146537	0.141791	0.0851444	0.0866349	0.0398008	0.0396076		2496	0.121338	0.127301	0.0938964	0.0989475	0.0793616	0.0816164	0.0520633	0.0519295	0.0430087	0.0412525		2196.8	0.0874473	0.0880505	0.0657372	0.0652586	0.0227599	0.0205794	-0.0004332	0
2558.41	0.181871	0.178768	0.180834	0.172202	0.166624	0.166272	0.14851	0.141791	0.0873982	0.0866349	0.0409658	0.0396076		2497.6	0.121364	0.127175	0.0936566	0.0988497	0.0792287	0.0815357	0.0519403	0.0518781	0.0426497	0.0412117		2198.4	0.0881307	0.0880396	0.0656679	0.0652506	0.023944	0.0205769	0.00033342	0
2560.01	0.181262	0.178768	0.180077	0.172202	0.166666	0.166272	0.147611	0.141791	0.0873112	0.0866349	0.0405997	0.0396076		2499.2	0.120843	0.127049	0.0931065	0.098752	0.0786564	0.0814551	0.0511579	0.0518269	0.042807	0.041171		2200	0.088799	0.0880288	0.0659055	0.0652425	0.0229435	0.0205743	0.00125747	0
2561.61	0.180594	0.178768	0.180348	0.172202	0.16694	0.166272	0.147393	0.141791	0.0880455	0.0866349	0.0416596	0.0396076		2500.8	0.12022	0.126924	0.0929381	0.0986545	0.0791704	0.0813747	0.0507722	0.0517757	0.0425002	0.0411303		2201.6	0.0893171	0.0880179	0.0661114	0.0652345	0.022651	0.0205718	0.00061802	0
2563.21	0.180451	0.178768	0.18023	0.172202	0.166548	0.166272	0.147156	0.141791	0.0878541	0.0866349	0.040246	0.0396076		2502.4	0.120734	0.126799	0.0934911	0.098557	0.0791674	0.0812942	0.0502197	0.0517245	0.0425409	0.0410897		2203.2	0.0883714	0.088007	0.065312	0.0652264	0.0212662	0.0205692	-0.00044013	0
2564.81	0.181406	0.178768	0.181096	0.172202	0.167864	0.166272	0.149017	0.141791	0.0891599	0.0866349	0.0419741	0.0396076		2504	0.120557	0.126673	0.0930536	0.0984596	0.0788309	0.0812139	0.0496652	0.0516734	0.0420179	0.0410491		2204.8	0.0882548	0.0879961	0.0652029	0.0652183	0.0208346	0.0205667	-0.00108723	0
2566.41	0.181043	0.178768	0.180098	0.172202	0.166703	0.166272	0.14789	0.141791	0.088034	0.0866349	0.0409363	0.0396076		2505.6	0.121559	0.126548	0.0935431	0.0983623	0.0792983	0.0811337	0.0494617	0.0516224	0.0424294	0.0410085		2206.4	0.0873258	0.0879853	0.0647929	0.0652103	0.019637	0.0205641	-0.00205051	0
2568.01	0.180572	0.178768	0.179155	0.172202	0.165927	0.166272	0.146632	0.141791	0.0882834	0.0866349	0.0402973	0.0396076		2507.2	0.120934	0.126423	0.0918581	0.0982651	0.0788755	0.0810535	0.048954	0.0515714	0.0411296	0.040968		2208	0.0876172	0.0879744	0.0648048	0.0652022	0.0195545	0.0205616	-0.0029853	0
2569.61	0.181448	0.178768	0.178987	0.172202	0.165923	0.166272	0.14782	0.141791	0.0888733	0.0866349	0.0412534	0.0396076		2508.8	0.120872	0.126298	0.091465	0.098168	0.0794925	0.0809734	0.0484912	0.0515204	0.0401	0.0409275		2209.6	0.0871733	0.0879636	0.0645309	0.0651942	0.0199485	0.0205591	-0.00415885	0
2571.21	0.180551	0.178768	0.178199	0.172202	0.165784	0.166272	0.147194	0.141791	0.0889819	0.0866349	0.0406697	0.0396076		2510.4	0.121913	0.126173	0.0916438	0.098071	0.0804504	0.0808934	0.0491409	0.0514695	0.040469	0.0408871		2211.2	0.0870292	0.0879527	0.0641771	0.0651861	0.0208456	0.0205565	-0.00457371	0
2572.81	0.179402	0.178768	0.176856	0.172202	0.165359	0.166272	0.146292	0.141791	0.0881053	0.0866349	0.039955	0.0396076		2512	0.121617	0.126049	0.0909024	0.0979741	0.0802559	0.0808135	0.0492594	0.0514186	0.0407933	0.0408467		2212.8	0.0863968	0.0879418	0.0636281	0.0651781	0.021285	0.020554	-0.00483706	0
2574.41	0.179479	0.178768	0.176058	0.172202	0.164166	0.166272	0.145868	0.141791	0.0866728	0.0866349	0.0402511	0.0396076		2513.6	0.122327	0.125924	0.0910302	0.0978773	0.0809794	0.0807336	0.0500365	0.0513678	0.0414517	0.0408063		2214.4	0.0872226	0.087931	0.0644576	0.06517	0.0218453	0.0205514	-0.0048602	0
2576.01	0.178893	0.178768	0.175433	0.172202	0.164042	0.166272	0.145764	0.141791	0.0859871	0.0866349	0.0403464	0.0396076		2515.2	0.122454	0.1258	0.0900128	0.0977806	0.0806367	0.0806539	0.0508361	0.0513171	0.0407836	0.040766		2216	0.0859372	0.0879201	0.0641197	0.065162	0.0220411	0.0205489	-0.00508633	0
2577.61	0.17801	0.178768	0.175116	0.172202	0.163999	0.166272	0.144845	0.141791	0.0851726	0.0866349	0.0392463	0.0396076		2516.8	0.123011	0.125675	0.0898639	0.097684	0.0815562	0.0805742	0.0522767	0.0512664	0.0416745	0.0407257		2217.6	0.0844656	0.0879092	0.0645678	0.065154	0.0221172	0.0205464	-0.00424415	0
2579.21	0.177678	0.178768	0.174867	0.172202	0.165185	0.166272	0.145416	0.141791	0.0853747	0.0866349	0.039945	0.0396076		2518.4	0.121823	0.125551	0.0888455	0.0975875	0.0803216	0.0804945	0.0515865	0.0512157	0.0407439	0.0406854		2219.2	0.0839991	0.0878984	0.0646846	0.0651459	0.0220432	0.0205438	-0.0033517	0
2580.81	0.179032	0.178768	0.17522	0.172202	0.166745	0.166272	0.146181	0.141791	0.0850034	0.0866349	0.0394021	0.0396076		2520	0.121298	0.125427	0.0892086	0.097491	0.0808274	0.080415	0.0520113	0.0511651	0.0406105	0.0406453		2220.8	0.084506	0.0878875	0.0653876	0.0651378	0.0224109	0.0205413	-0.00303338	0
2582.41	0.179737	0.178768	0.175491	0.172202	0.166759	0.166272	0.147702	0.141791	0.0851402	0.0866349	0.0406882	0.0396076		2521.6	0.121607	0.125303	0.0899925	0.0973947	0.0816567	0.0803356	0.0533656	0.0511145	0.0408939	0.0406051		2222.4	0.0845953	0.0878767	0.065396	0.0651298	0.0222958	0.0205388	-0.00204164	0
2584.01	0.178901	0.178768	0.1754	0.172202	0.16604	0.166272	0.147292	0.141791	0.0844676	0.0866349	0.0399884	0.0396076		2523.2	0.12117	0.125179	0.0902576	0.0972985	0.0815639	0.0802562	0.0541613	0.051064	0.0406759	0.040565		2224	0.0850078	0.0878658	0.0655079	0.0651218	0.0223931	0.0205362	-0.00073224	0
2585.61	0.179322	0.178768	0.175583	0.172202	0.166842	0.166272	0.146956	0.141791	0.0844702	0.0866349	0.0408162	0.0396076		2524.8	0.120699	0.125056	0.0903266	0.0972024	0.0817479	0.0801769	0.0533576	0.0510136	0.0408433	0.0405249		2225.6	0.0850891	0.087855	0.0659599	0.0651137	0.0219011	0.0205337	-0.00087632	0
2587.21	0.178344	0.178768	0.175686	0.172202	0.166933	0.166272	0.146638	0.141791	0.0842747	0.0866349	0.0402333	0.0396076		2526.4	0.119948	0.124932	0.0901129	0.0971063	0.0819227	0.0800977	0.0532383	0.0509632	0.0407644	0.0404849		2227.2	0.085071	0.0878441	0.0669706	0.0651057	0.0211475	0.0205312	-0.00097112	0
2588.81	0.180175	0.178768	0.17647	0.172202	0.167931	0.166272	0.146783	0.141791	0.084362	0.0866349	0.0408066	0.0396076		2528	0.11974	0.124809	0.0899092	0.0970104	0.081997	0.0800185	0.0525083	0.0509128	0.0401212	0.0404448		2228.8	0.0869049	0.0878333	0.0677406	0.0650976	0.022147	0.0205286	-0.000155	0
2590.41	0.180196	0.178768	0.176679	0.172202	0.168333	0.166272	0.146342	0.141791	0.0843851	0.0866349	0.0413026	0.0396076		2529.6	0.118966	0.124685	0.0894228	0.0969145	0.0814903	0.0799394	0.0511693	0.0508625	0.0397538	0.0404049		2230.4	0.08608	0.0878224	0.0670128	0.0650896	0.0211341	0.0205261	0.00038687	0
2592.01	0.18001	0.178768	0.175799	0.172202	0.16711	0.166272	0.144508	0.141791	0.083979	0.0866349	0.040772	0.0396076		2531.2	0.118588	0.124562	0.0899258	0.0968187	0.0811517	0.0798605	0.0505219	0.0508123	0.0405822	0.040365		2232	0.0859356	0.0878116	0.0667804	0.0650816	0.0199799	0.0205236	0.00035496	0
2593.61	0.181019	0.178768	0.176681	0.172202	0.167782	0.166272	0.144446	0.141791	0.0849027	0.0866349	0.0422131	0.0396076		2532.8	0.117086	0.124439	0.0895881	0.0967231	0.080114	0.0797816	0.0490019	0.0507621	0.0394376	0.0403251		2233.6	0.0855866	0.0878007	0.066151	0.0650735	0.0190919	0.020521	-0.00099893	0
2595.21	0.181886	0.178768	0.176439	0.172202	0.167075	0.166272	0.144731	0.141791	0.0847304	0.0866349	0.0410325	0.0396076		2534.4	0.117014	0.124316	0.0903437	0.0966275	0.0794902	0.0797027	0.0482978	0.0507119	0.03957	0.0402852		2235.2	0.0849641	0.0877899	0.0646328	0.0650655	0.0185021	0.0205185	-0.00217937	0
2596.81	0.183164	0.178768	0.177516	0.172202	0.16728	0.166272	0.145571	0.141791	0.085771	0.0866349	0.042448	0.0396076		2536	0.116921	0.124193	0.0905278	0.096532	0.0790833	0.079624	0.0473204	0.0506618	0.0396475	0.0402454		2236.8	0.0838694	0.0877791	0.0636135	0.0650575	0.0187951	0.020516	-0.0028298	0
2598.41	0.18257	0.178768	0.17642	0.172202	0.165803	0.166272	0.143648	0.141791	0.0857528	0.0866349	0.0403991	0.0396076		2537.6	0.116896	0.124071	0.0914636	0.0964366	0.0777318	0.0795453	0.046102	0.0506117	0.0390232	0.0402057		2238.4	0.0837823	0.0877682	0.0626907	0.0650494	0.0187854	0.0205134	-0.00355787	0
2600.01	0.181809	0.178768	0.176077	0.172202	0.165342	0.166272	0.143255	0.141791	0.0861788	0.0866349	0.0397663	0.0396076		2539.2	0.116742	0.123948	0.0912039	0.0963414	0.0778615	0.0794667	0.0460016	0.0505617	0.0386509	0.0401659		2240	0.083295	0.0877574	0.0626345	0.0650414	0.0203545	0.0205109	-0.00339756	0
2601.61	0.182598	0.178768	0.175866	0.172202	0.165972	0.166272	0.144261	0.141791	0.0858991	0.0866349	0.0403589	0.0396076		2540.8	0.116329	0.123826	0.0924074	0.0962462	0.0774148	0.0793882	0.0468889	0.0505118	0.0390717	0.0401262		2241.6	0.0834022	0.0877465	0.06213	0.0650334	0.0210988	0.0205084	-0.00313498	0
2603.21	0.181538	0.178768	0.175054	0.172202	0.165808	0.166272	0.144498	0.141791	0.0856928	0.0866349	0.0399844	0.0396076		2542.4	0.115609	0.123703	0.0910788	0.0961511	0.0763057	0.0793097	0.0467689	0.0504619	0.0389889	0.0400866		2243.2	0.0831978	0.0877357	0.0615902	0.0650253	0.0210558	0.0205058	-0.0024442	0
2604.81	0.181969	0.178768	0.175341	0.172202	0.166411	0.166272	0.144887	0.141791	0.0855589	0.0866349	0.0404195	0.0396076		2544	0.115186	0.123581	0.0905772	0.0960561	0.0756292	0.0792314	0.0466737	0.050412	0.0389805	0.040047		2244.8	0.0827543	0.0877249	0.0611746	0.0650173	0.0212006	0.0205033	-0.00077374	0
2606.41	0.182357	0.178768	0.175082	0.172202	0.165715	0.166272	0.144514	0.141791	0.0846651	0.0866349	0.0406403	0.0396076		2545.6	0.115277	0.123459	0.0901599	0.0959611	0.0758715	0.0791531	0.0463787	0.0503622	0.0386327	0.0400074		2246.4	0.0838081	0.087714	0.0611864	0.0650093	0.0218604	0.0205008	-0.00051199	0
2608.01	0.182388	0.178768	0.175387	0.172202	0.166381	0.166272	0.14429	0.141791	0.0849301	0.0866349	0.0407297	0.0396076		2547.2	0.115114	0.123337	0.0898375	0.0958663	0.0754169	0.0790749	0.0465854	0.0503124	0.0391747	0.0399679		2248	0.0833031	0.0877032	0.0602073	0.0650012	0.0226726	0.0204982	-0.00107389	0
2609.61	0.181861	0.178768	0.175722	0.172202	0.165755	0.166272	0.144547	0.141791	0.0846434	0.0866349	0.0405922	0.0396076		2548.8	0.114627	0.123215	0.0898189	0.0957716	0.0750942	0.0789967	0.0466453	0.0502627	0.0391595	0.0399284		2249.6	0.0840331	0.0876924	0.060469	0.0649932	0.0230309	0.0204957	-0.00082972	0
2611.21	0.181446	0.178768	0.175933	0.172202	0.165986	0.166272	0.144563	0.141791	0.0858207	0.0866349	0.0415641	0.0396076		2550.4	0.1148	0.123093	0.0881558	0.095677	0.0750511	0.0789187	0.046488	0.050213	0.0383597	0.0398889		2251.2	0.0848338	0.0876815	0.0613377	0.0649852	0.022775	0.0204932	0.00020204	0
2612.81	0.181854	0.178768	0.1768	0.172202	0.1658	0.166272	0.144353	0.141791	0.0858806	0.0866349	0.0412375	0.0396076		2552	0.115183	0.122972	0.0896645	0.0955824	0.0760635	0.0788407	0.0481137	0.0501634	0.0389295	0.0398495		2252.8	0.0847226	0.0876707	0.0615437	0.0649772	0.0227877	0.0204906	-0.00022549	0
2614.41	0.181085	0.178768	0.177592	0.172202	0.166284	0.166272	0.146183	0.141791	0.0866119	0.0866349	0.0427235	0.0396076		2553.6	0.115432	0.12285	0.0898396	0.095488	0.075396	0.0787628	0.0481428	0.0501139	0.0389063	0.0398102		2254.4	0.0845835	0.0876599	0.0618843	0.0649691	0.0226851	0.0204881	0.00032656	0
2616.01	0.179455	0.178768	0.176673	0.172202	0.166019	0.166272	0.145569	0.141791	0.0854199	0.0866349	0.0410207	0.0396076		2555.2	0.115512	0.122729	0.089087	0.0953936	0.0753149	0.078685	0.0479602	0.0500643	0.0393883	0.0397708		2256	0.0846119	0.0876491	0.0634765	0.0649611	0.0228893	0.0204856	0.00107754	0
2617.61	0.179432	0.178768	0.176482	0.172202	0.167004	0.166272	0.146539	0.141791	0.0860302	0.0866349	0.0414029	0.0396076		2556.8	0.115575	0.122607	0.0885919	0.0952994	0.0754575	0.0786072	0.0473501	0.0500149	0.0392415	0.0397315		2257.6	0.0856665	0.0876382	0.0653558	0.0649531	0.0238475	0.020483	0.00112849	0
2619.21	0.178261	0.178768	0.176177	0.172202	0.166541	0.166272	0.146326	0.141791	0.0862445	0.0866349	0.0404484	0.0396076		2558.4	0.115642	0.122486	0.087995	0.0952052	0.0760585	0.0785296	0.0474569	0.0499655	0.0385835	0.0396923		2259.2	0.0856484	0.0876274	0.0656913	0.0649451	0.0247713	0.0204805	0.00115681	0
2620.81	0.17757	0.178768	0.176179	0.172202	0.165633	0.166272	0.145858	0.141791	0.0856361	0.0866349	0.0405047	0.0396076		2560	0.116275	0.122365	0.087395	0.0951112	0.076521	0.078452	0.0469982	0.0499161	0.0387525	0.039653		2260.8	0.0864179	0.0876166	0.065802	0.064937	0.024447	0.020478	0.00173166	0
2622.41	0.177661	0.178768	0.177006	0.172202	0.166258	0.166272	0.146983	0.141791	0.0861003	0.0866349	0.0414109	0.0396076		2561.6	0.116073	0.122244	0.0874616	0.0950172	0.0759945	0.0783744	0.045539	0.0498668	0.0386966	0.0396139		2262.4	0.0854154	0.0876058	0.0655007	0.064929	0.0233216	0.0204754	0.0014449	0
2624.01	0.177778	0.178768	0.17723	0.172202	0.165905	0.166272	0.147181	0.141791	0.0869945	0.0866349	0.0413634	0.0396076		2563.2	0.115732	0.122124	0.0877507	0.0949233	0.075499	0.078297	0.0446964	0.0498175	0.0393904	0.0395747		2264	0.0862089	0.087595	0.0656575	0.064921	0.023427	0.0204729	0.00086075	0
2625.61	0.179538	0.178768	0.177937	0.172202	0.167215	0.166272	0.147905	0.141791	0.0881381	0.0866349	0.0421064	0.0396076		2564.8	0.115122	0.122003	0.088316	0.0948295	0.0750537	0.0782196	0.0440889	0.0497683	0.0390192	0.0395356		2265.6	0.0869528	0.0875841	0.0652887	0.064913	0.0239632	0.0204704	0.00049585	0
2627.21	0.18047	0.178768	0.178067	0.172202	0.167053	0.166272	0.148339	0.141791	0.0891139	0.0866349	0.041474	0.0396076		2566.4	0.115648	0.121882	0.0889922	0.0947358	0.0749937	0.0781423	0.0440765	0.0497191	0.0397318	0.0394965		2267.2	0.0861701	0.0875733	0.0651071	0.064905	0.0243413	0.0204679	0.0001757	0
2628.81	0.181976	0.178768	0.178786	0.172202	0.167788	0.166272	0.148509	0.141791	0.091016	0.0866349	0.0423667	0.0396076		2568	0.116121	0.121762	0.0885868	0.0946422	0.0746499	0.0780651	0.0433997	0.04967	0.0398862	0.0394575		2268.8	0.0855893	0.0875625	0.0653329	0.064897	0.0241555	0.0204653	0.0004148	0
2630.41	0.182006	0.178768	0.177835	0.172202	0.167162	0.166272	0.14793	0.141791	0.0908035	0.0866349	0.0418351	0.0396076		2569.6	0.115533	0.121642	0.0887738	0.0945487	0.0745285	0.077988	0.0435433	0.0496209	0.0402458	0.0394185		2270.4	0.08607	0.0875517	0.0643791	0.064889	0.0239982	0.0204628	0.00074918	0
2632.01	0.181193	0.178768	0.177183	0.172202	0.166507	0.166272	0.148252	0.141791	0.0902358	0.0866349	0.041856	0.0396076		2571.2	0.11597	0.121521	0.0882177	0.0944553	0.075488	0.0779109	0.044474	0.0495719	0.0405187	0.0393796		2272	0.0861624	0.0875409	0.0640019	0.0648809	0.0236105	0.0204603	0.00128682	0
2633.61	0.182258	0.178768	0.177518	0.172202	0.16713	0.166272	0.149521	0.141791	0.0904323	0.0866349	0.0430751	0.0396076		2572.8	0.115305	0.121401	0.0876563	0.0943619	0.0751763	0.077834	0.0449969	0.0495229	0.0401755	0.0393407		2273.6	0.0866666	0.0875301	0.063414	0.0648729	0.0234892	0.0204578	0.00213343	0
2635.21	0.182063	0.178768	0.177243	0.172202	0.16741	0.166272	0.149356	0.141791	0.090761	0.0866349	0.0432532	0.0396076		2574.4	0.116365	0.121281	0.0877211	0.0942687	0.0761361	0.077757	0.0454618	0.0494739	0.0408322	0.0393018		2275.2	0.085888	0.0875193	0.0632274	0.0648649	0.0224992	0.0204552	0.0023714	0
2636.81	0.182878	0.178768	0.177155	0.172202	0.167751	0.166272	0.149117	0.141791	0.0899222	0.0866349	0.0435608	0.0396076		2576	0.11735	0.121162	0.088623	0.0941755	0.0776425	0.0776802	0.0466274	0.049425	0.0415699	0.039263		2276.8	0.0859252	0.0875085	0.0627284	0.0648569	0.0229911	0.0204527	0.00243152	0
2638.41	0.182376	0.178768	0.176407	0.172202	0.167286	0.166272	0.148287	0.141791	0.0895695	0.0866349	0.0426747	0.0396076		2577.6	0.117644	0.121042	0.0889369	0.0940825	0.078147	0.0776035	0.0475219	0.0493762	0.0418516	0.0392242		2278.4	0.0857951	0.0874976	0.0622766	0.0648489	0.0230066	0.0204502	0.00131944	0
2640.01	0.182679	0.178768	0.177705	0.172202	0.167166	0.166272	0.148609	0.141791	0.089154	0.0866349	0.0432314	0.0396076		2579.2	0.117382	0.120922	0.0895896	0.0939895	0.0783377	0.0775268	0.0481908	0.0493274	0.0427317	0.0391854		2280	0.0846957	0.0874869	0.0609767	0.0648409	0.0219925	0.0204477	-7.602e-05	0
2641.61	0.182561	0.178768	0.177854	0.172202	0.167445	0.166272	0.148872	0.141791	0.0885317	0.0866349	0.0432081	0.0396076		2580.8	0.117645	0.120803	0.0895905	0.0938966	0.0790622	0.0774502	0.0497719	0.0492787	0.0426187	0.0391467		2281.6	0.0846818	0.087476	0.0612564	0.0648329	0.0215085	0.0204451	0.0002479	0
2643.21	0.181881	0.178768	0.177469	0.172202	0.16726	0.166272	0.148353	0.141791	0.0879735	0.0866349	0.0425603	0.0396076		2582.4	0.11967	0.120683	0.0895922	0.0938039	0.0812938	0.0773737	0.0515516	0.04923	0.0432797	0.039108		2283.2	0.0836939	0.0874652	0.0605371	0.0648249	0.0209341	0.0204426	-0.0010693	0
2644.81	0.1811	0.178768	0.177066	0.172202	0.166302	0.166272	0.147821	0.141791	0.086028	0.0866349	0.0415027	0.0396076		2584	0.120553	0.120564	0.0916831	0.0937112	0.0816134	0.0772972	0.0534196	0.0491813	0.0444093	0.0390694		2284.8	0.0831562	0.0874544	0.0606241	0.0648169	0.0210806	0.0204401	-0.00183512	0
2646.41	0.179524	0.178768	0.17627	0.172202	0.165583	0.166272	0.147121	0.141791	0.0851515	0.0866349	0.0401632	0.0396076		2585.6	0.120538	0.120445	0.0918864	0.0936186	0.0810373	0.0772208	0.0535093	0.0491328	0.0436656	0.0390308		2286.4	0.0832421	0.0874436	0.0608337	0.0648089	0.0214146	0.0204376	-0.00183165	0
2648.01	0.17722	0.178768	0.1746	0.172202	0.164103	0.166272	0.145463	0.141791	0.0831453	0.0866349	0.0371178	0.0396076		2587.2	0.119939	0.120326	0.0920222	0.0935261	0.0809861	0.0771445	0.0538286	0.0490842	0.0429716	0.0389922		2288	0.0827514	0.0874328	0.0613674	0.0648009	0.0217509	0.020435	-0.00268184	0
2649.61	0.176076	0.178768	0.174244	0.172202	0.163955	0.166272	0.145848	0.141791	0.0824113	0.0866349	0.0367467	0.0396076		2588.8	0.119026	0.120207	0.0914274	0.0934337	0.0805974	0.0770683	0.0539115	0.0490357	0.0419868	0.0389537		2289.6	0.0838823	0.087422	0.0613316	0.0647929	0.0217538	0.0204325	-0.00383354	0
2651.21	0.175756	0.178768	0.174898	0.172202	0.163765	0.166272	0.145264	0.141791	0.0816605	0.0866349	0.0360612	0.0396076		2590.4	0.118776	0.120088	0.0917791	0.0933414	0.0798571	0.0769921	0.0527237	0.0489873	0.0405702	0.0389152		2291.2	0.0839193	0.0874112	0.0611616	0.0647849	0.0223065	0.02043	-0.00318306	0
2652.81	0.175197	0.178768	0.174412	0.172202	0.164109	0.166272	0.14547	0.141791	0.0811976	0.0866349	0.0358796	0.0396076		2592	0.117148	0.11997	0.091313	0.0932491	0.0791284	0.0769161	0.0508472	0.0489388	0.0400493	0.0388767		2292.8	0.0838683	0.0874005	0.0607066	0.0647768	0.0214288	0.0204275	-0.0030564	0
2654.41	0.176018	0.178768	0.175086	0.172202	0.165065	0.166272	0.145962	0.141791	0.0813415	0.0866349	0.0353622	0.0396076		2593.6	0.116002	0.119851	0.0908239	0.093157	0.0779071	0.0768401	0.0491919	0.0488905	0.0395461	0.0388383		2294.4	0.0835239	0.0873897	0.0596679	0.0647689	0.0196992	0.0204249	-0.00416881	0
2656.01	0.177466	0.178768	0.176234	0.172202	0.165549	0.166272	0.146442	0.141791	0.0823046	0.0866349	0.0359587	0.0396076		2595.2	0.114747	0.119733	0.0906572	0.0930649	0.0776437	0.0767642	0.0485858	0.0488422	0.0397792	0.0387999		2296	0.0841184	0.0873789	0.0592915	0.0647609	0.0203187	0.0204224	-0.00434863	0
2657.61	0.180203	0.178768	0.177724	0.172202	0.167	0.166272	0.147182	0.141791	0.0843034	0.0866349	0.037687	0.0396076		2596.8	0.11389	0.119614	0.0901636	0.092973	0.0765963	0.0766883	0.0472937	0.0487939	0.0397622	0.0387616		2297.6	0.0846431	0.0873681	0.0593678	0.0647529	0.0214894	0.0204199	-0.00392174	0
2659.21	0.181477	0.178768	0.178462	0.172202	0.168203	0.166272	0.148102	0.141791	0.0870438	0.0866349	0.0391014	0.0396076		2598.4	0.113484	0.119496	0.088734	0.0928811	0.0755114	0.0766125	0.0449969	0.0487457	0.039537	0.0387233		2299.2	0.0837768	0.0873573	0.0594564	0.0647449	0.0203957	0.0204174	-0.00394286	0
2660.81	0.182363	0.178768	0.179347	0.172202	0.168772	0.166272	0.148388	0.141791	0.0879614	0.0866349	0.0402395	0.0396076		2600	0.112931	0.119378	0.0880816	0.0927893	0.0752228	0.0765368	0.0439257	0.0486975	0.0394271	0.038685		2300.8	0.08394	0.0873465	0.0600285	0.0647369	0.0204576	0.0204148	-0.0035747	0
2662.41	0.181262	0.178768	0.179191	0.172202	0.168864	0.166272	0.149404	0.141791	0.0883254	0.0866349	0.0402502	0.0396076		2601.6	0.111826	0.11926	0.0887242	0.0926977	0.0747435	0.0764612	0.0436864	0.0486494	0.0398035	0.0386468		2302.4	0.0844125	0.0873357	0.0590292	0.0647289	0.0214942	0.0204123	-0.00274553	0
2664.01	0.181029	0.178768	0.178852	0.172202	0.16921	0.166272	0.149027	0.141791	0.0885092	0.0866349	0.040005	0.0396076		2603.2	0.111528	0.119142	0.0882095	0.0926061	0.0745702	0.0763856	0.0436702	0.0486014	0.0393427	0.0386086		2304	0.0841554	0.0873249	0.0590191	0.0647209	0.022215	0.0204098	-0.00230412	0
2665.61	0.182018	0.178768	0.179331	0.172202	0.170495	0.166272	0.149361	0.141791	0.0895604	0.0866349	0.0413632	0.0396076		2604.8	0.112044	0.119025	0.0877993	0.0925146	0.0744078	0.0763102	0.0434186	0.0485533	0.0394457	0.0385705		2305.6	0.0842023	0.0873141	0.0594775	0.0647129	0.0237966	0.0204073	-0.00080333	0
2667.21	0.182069	0.178768	0.179581	0.172202	0.170652	0.166272	0.149902	0.141791	0.0895782	0.0866349	0.0419616	0.0396076		2606.4	0.112289	0.118907	0.0885571	0.0924231	0.0749649	0.0762348	0.0435513	0.0485054	0.0406056	0.0385324		2307.2	0.0838479	0.0873034	0.0597559	0.0647049	0.0240892	0.0204048	-0.00174731	0
2668.81	0.181166	0.178768	0.178881	0.172202	0.170871	0.166272	0.149685	0.141791	0.0886902	0.0866349	0.042246	0.0396076		2608	0.111716	0.11879	0.0877994	0.0923318	0.0749975	0.0761595	0.0436538	0.0484574	0.0413369	0.0384943		2308.8	0.0841023	0.0872926	0.0593663	0.0646969	0.0249716	0.0204023	-0.00219321	0
2670.41	0.181991	0.178768	0.180179	0.172202	0.170808	0.166272	0.149401	0.141791	0.0896064	0.0866349	0.0419964	0.0396076		2609.6	0.111456	0.118672	0.0880911	0.0922406	0.0748399	0.0760842	0.0431022	0.0484096	0.0425736	0.0384563		2310.4	0.0834662	0.0872818	0.0594813	0.0646889	0.0253707	0.0203997	-0.00178052	0
2672.01	0.182393	0.178768	0.180624	0.172202	0.169677	0.166272	0.149861	0.141791	0.0886335	0.0866349	0.0424445	0.0396076		2611.2	0.111663	0.118555	0.0880194	0.0921494	0.0752364	0.076009	0.0429034	0.0483617	0.0432212	0.0384183		2312	0.0830956	0.087271	0.0588239	0.0646809	0.0249307	0.0203972	-0.00337418	0
2673.61	0.182268	0.178768	0.18043	0.172202	0.169232	0.166272	0.149619	0.141791	0.0883896	0.0866349	0.042364	0.0396076		2612.8	0.11266	0.118438	0.087791	0.0920584	0.0762797	0.0759339	0.0446685	0.0483139	0.0440726	0.0383803		2313.6	0.0843808	0.0872602	0.059671	0.0646729	0.0253556	0.0203947	-0.00268595	0
2675.21	0.180975	0.178768	0.179017	0.172202	0.167508	0.166272	0.147885	0.141791	0.0872308	0.0866349	0.0415745	0.0396076		2614.4	0.114366	0.118321	0.0883109	0.0919674	0.0769236	0.0758589	0.046058	0.0482662	0.0446165	0.0383424		2315.2	0.0843949	0.0872495	0.0601297	0.0646649	0.024819	0.0203922	-0.00309607	0
2676.81	0.180815	0.178768	0.179122	0.172202	0.166773	0.166272	0.147062	0.141791	0.0869904	0.0866349	0.0420813	0.0396076		2616	0.115451	0.118204	0.0890733	0.0918766	0.0761692	0.0757839	0.0470679	0.0482185	0.0450964	0.0383045		2316.8	0.0842752	0.0872387	0.0617126	0.064657	0.0247556	0.0203896	-0.00263931	0
2678.41	0.180483	0.178768	0.177897	0.172202	0.166106	0.166272	0.145013	0.141791	0.0850674	0.0866349	0.0410246	0.0396076		2617.6	0.115606	0.118087	0.0883638	0.0917858	0.0759888	0.075709	0.0472432	0.0481709	0.0439307	0.0382666		2318.4	0.0847689	0.0872279	0.0624035	0.064649	0.0247545	0.0203871	-0.00221117	0
2680.01	0.17894	0.178768	0.175781	0.172202	0.164558	0.166272	0.144038	0.141791	0.0833501	0.0866349	0.0397288	0.0396076		2619.2	0.115653	0.11797	0.0875788	0.0916951	0.0757044	0.0756342	0.0471316	0.0481233	0.0440754	0.0382288		2320	0.0847003	0.0872171	0.0629235	0.064641	0.0237614	0.0203846	-0.00199724	0
2681.61	0.179725	0.178768	0.175958	0.172202	0.164687	0.166272	0.144686	0.141791	0.0834177	0.0866349	0.0403491	0.0396076		2620.8	0.115838	0.117854	0.0870914	0.0916045	0.0755727	0.0755595	0.0471826	0.0480757	0.0438317	0.0381911		2321.6	0.0848481	0.0872064	0.0628519	0.064633	0.0242602	0.0203821	-0.00193733	0
2683.21	0.180267	0.178768	0.175583	0.172202	0.164431	0.166272	0.143214	0.141791	0.0835477	0.0866349	0.0402877	0.0396076		2622.4	0.116489	0.117737	0.0874729	0.091514	0.0759749	0.0754849	0.0464466	0.0480282	0.0435867	0.0381533		2323.2	0.0852581	0.0871956	0.063067	0.064625	0.0234597	0.0203796	-0.00126647	0
2684.81	0.179887	0.178768	0.174001	0.172202	0.163626	0.166272	0.142052	0.141791	0.0830204	0.0866349	0.0390015	0.0396076		2624	0.11585	0.117621	0.0870268	0.0914236	0.0765693	0.0754103	0.0461777	0.0479808	0.0439944	0.0381156		2324.8	0.0853844	0.0871848	0.0626194	0.064617	0.0224156	0.0203771	-0.00142115	0
2686.41	0.18024	0.178768	0.17407	0.172202	0.163551	0.166272	0.142127	0.141791	0.0827021	0.0866349	0.0390321	0.0396076		2625.6	0.116275	0.117505	0.0862039	0.0913332	0.0769982	0.0753358	0.0466167	0.0479333	0.0435908	0.038078		2326.4	0.0855766	0.0871741	0.0620275	0.0646091	0.0209273	0.0203746	-0.00284485	0
2688.01	0.181916	0.178768	0.174349	0.172202	0.164823	0.166272	0.142723	0.141791	0.0830648	0.0866349	0.0406784	0.0396076		2627.2	0.115945	0.117389	0.0853897	0.091243	0.0767775	0.0752613	0.0462448	0.047886	0.0426595	0.0380404		2328	0.0854415	0.0871633	0.0618033	0.0646011	0.0214156	0.020372	-0.00296375	0
2689.61	0.181332	0.178768	0.17409	0.172202	0.164809	0.166272	0.142389	0.141791	0.0831358	0.0866349	0.0402684	0.0396076		2628.8	0.115514	0.117273	0.084442	0.0911528	0.07555	0.075187	0.0456861	0.0478387	0.0413787	0.0380028		2329.6	0.0848632	0.0871525	0.0617255	0.0645931	0.0203552	0.0203695	-0.00353743	0
2691.21	0.180771	0.178768	0.173946	0.172202	0.165629	0.166272	0.143343	0.141791	0.0837679	0.0866349	0.0408951	0.0396076		2630.4	0.115319	0.117157	0.0843273	0.0910627	0.0756249	0.0751127	0.0454125	0.0477914	0.0404117	0.0379652		2331.2	0.0839885	0.0871418	0.061579	0.0645851	0.0196606	0.020367	-0.00360557	0
2692.81	0.180623	0.178768	0.174169	0.172202	0.165496	0.166272	0.143763	0.141791	0.0839262	0.0866349	0.0402239	0.0396076		2632	0.11432	0.117041	0.0845668	0.0909728	0.0758068	0.0750384	0.0467901	0.0477442	0.0399036	0.0379277		2332.8	0.0840962	0.087131	0.0610876	0.0645772	0.0200184	0.0203645	-0.00281094	0
2694.41	0.179866	0.178768	0.173948	0.172202	0.166213	0.166272	0.14427	0.141791	0.0851322	0.0866349	0.0398431	0.0396076		2633.6	0.113117	0.116925	0.0842309	0.0908829	0.0758321	0.0749643	0.046838	0.047697	0.0392873	0.0378902		2334.4	0.0841877	0.0871203	0.0597626	0.0645692	0.0197662	0.020362	-0.00278045	0
2696.01	0.18068	0.178768	0.173479	0.172202	0.16636	0.166272	0.143881	0.141791	0.0848728	0.0866349	0.0397142	0.0396076		2635.2	0.112878	0.11681	0.0838015	0.0907931	0.0758456	0.0748902	0.0471314	0.0476499	0.0384398	0.0378528		2336	0.0834648	0.0871095	0.0587826	0.0645612	0.0193958	0.0203595	-0.0037092	0
2697.61	0.180368	0.178768	0.173674	0.172202	0.166187	0.166272	0.144741	0.141791	0.0853038	0.0866349	0.0402747	0.0396076		2636.8	0.112494	0.116694	0.0829792	0.0907034	0.0748948	0.0748162	0.046448	0.0476028	0.0378797	0.0378154		2337.6	0.0836706	0.0870987	0.0585686	0.0645532	0.0194255	0.0203569	-0.0040714	0
2699.21	0.180031	0.178768	0.174085	0.172202	0.166103	0.166272	0.144971	0.141791	0.0850505	0.0866349	0.0407443	0.0396076		2638.4	0.110725	0.116579	0.0826644	0.0906137	0.0741789	0.0747423	0.0447997	0.0475558	0.0380903	0.037778		2339.2	0.0838635	0.087088	0.0577251	0.0645453	0.0187348	0.0203544	-0.00526749	0
2700.81	0.179683	0.178768	0.174987	0.172202	0.166869	0.166272	0.145406	0.141791	0.0851489	0.0866349	0.0406919	0.0396076		2640	0.110711	0.116464	0.0825966	0.0905242	0.0734559	0.0746684	0.0452097	0.0475088	0.0387211	0.0377407		2340.8	0.0832397	0.0870772	0.0577446	0.0645373	0.0193247	0.0203519	-0.00604686	0
2702.41	0.180545	0.178768	0.176373	0.172202	0.166335	0.166272	0.145723	0.141791	0.0863021	0.0866349	0.0400614	0.0396076		2641.6	0.111055	0.116349	0.0836786	0.0904348	0.0733632	0.0745947	0.0449239	0.0474618	0.0392263	0.0377034		2342.4	0.0834528	0.0870665	0.0580102	0.0645293	0.0199793	0.0203494	-0.00558749	0
2704.01	0.180149	0.178768	0.176754	0.172202	0.166088	0.166272	0.147424	0.141791	0.0872104	0.0866349	0.0400745	0.0396076		2643.2	0.111587	0.116234	0.0841214	0.0903454	0.0734058	0.074521	0.0459362	0.0474149	0.0389639	0.0376661		2344	0.083796	0.0870557	0.0572148	0.0645214	0.0191386	0.0203469	-0.00688843	0
2705.61	0.18147	0.178768	0.178488	0.172202	0.167558	0.166272	0.148786	0.141791	0.0880906	0.0866349	0.0413006	0.0396076		2644.8	0.111536	0.116119	0.0838895	0.0902561	0.0736343	0.0744473	0.046579	0.0473681	0.039458	0.0376289		2345.6	0.0849856	0.087045	0.0580767	0.0645134	0.0200123	0.0203444	-0.00476952	0
2707.21	0.181206	0.178768	0.177631	0.172202	0.16807	0.166272	0.148862	0.141791	0.0880263	0.0866349	0.0411663	0.0396076		2646.4	0.113947	0.116004	0.0845826	0.0901669	0.0733096	0.0743738	0.0467501	0.0473213	0.0399377	0.0375917		2347.2	0.0844509	0.0870342	0.0591141	0.0645054	0.0197931	0.0203419	-0.00477213	0
2708.81	0.181583	0.178768	0.177619	0.172202	0.16853	0.166272	0.149052	0.141791	0.0876907	0.0866349	0.0414853	0.0396076		2648	0.113858	0.11589	0.0843997	0.0900779	0.0730353	0.0743003	0.0455407	0.0472745	0.0399954	0.0375546		2348.8	0.0837984	0.0870235	0.0600493	0.0644975	0.0212659	0.0203393	-0.00291352	0
2710.41	0.181252	0.178768	0.176247	0.172202	0.167648	0.166272	0.147932	0.141791	0.0861346	0.0866349	0.0406864	0.0396076		2649.6	0.113298	0.115775	0.0836004	0.0899888	0.0724131	0.0742269	0.0447578	0.0472278	0.0401778	0.0375175		2350.4	0.0839561	0.0870127	0.0608007	0.0644895	0.0219919	0.0203368	-0.00166882	0
2712.01	0.180081	0.178768	0.175594	0.172202	0.166371	0.166272	0.147701	0.141791	0.0861068	0.0866349	0.0397993	0.0396076		2651.2	0.113155	0.115661	0.0841684	0.0898999	0.071797	0.0741535	0.0438402	0.0471811	0.0406977	0.0374804		2352	0.0835951	0.087002	0.060668	0.0644815	0.0220847	0.0203343	-0.00150257	0
2713.61	0.180789	0.178768	0.177061	0.172202	0.166628	0.166272	0.148858	0.141791	0.0856185	0.0866349	0.0404721	0.0396076		2652.8	0.114048	0.115547	0.0853859	0.0898111	0.0722236	0.0740803	0.0441279	0.0471345	0.0409444	0.0374434		2353.6	0.0842352	0.0869912	0.0612774	0.0644736	0.0234399	0.0203318	-0.00094523	0
2715.21	0.180286	0.178768	0.177005	0.172202	0.166669	0.166272	0.147667	0.141791	0.0848516	0.0866349	0.040902	0.0396076		2654.4	0.11477	0.115432	0.0865742	0.0897224	0.0728339	0.0740071	0.0440538	0.047088	0.0410552	0.0374064		2355.2	0.0849185	0.0869805	0.0625328	0.0644656	0.0236822	0.0203293	0.00088482	0
2716.81	0.180454	0.178768	0.177137	0.172202	0.166609	0.166272	0.147815	0.141791	0.0841323	0.0866349	0.040805	0.0396076		2656	0.115064	0.115318	0.0872615	0.0896337	0.0730691	0.0739339	0.0448143	0.0470414	0.0412732	0.0373694		2356.8	0.085169	0.0869698	0.0632871	0.0644577	0.02523	0.0203268	0.00073713	0
2718.41	0.179996	0.178768	0.177284	0.172202	0.166658	0.166272	0.148732	0.141791	0.0837069	0.0866349	0.0411484	0.0396076		2657.6	0.115503	0.115204	0.0868619	0.0895452	0.0729229	0.0738609	0.0453301	0.0469949	0.0405768	0.0373325		2358.4	0.0840524	0.086959	0.0634999	0.0644497	0.0247043	0.0203243	-2.904e-05	0
2720.01	0.18072	0.178768	0.17765	0.172202	0.166106	0.166272	0.148609	0.141791	0.083512	0.0866349	0.0408237	0.0396076		2659.2	0.114602	0.115091	0.0863886	0.0894567	0.0722608	0.0737879	0.0451905	0.0469485	0.0392778	0.0372956		2360	0.0837961	0.0869483	0.0643653	0.0644417	0.025117	0.0203218	0.00121894	0
2721.61	0.179578	0.178768	0.177754	0.172202	0.165193	0.166272	0.148733	0.141791	0.0830187	0.0866349	0.0403592	0.0396076		2660.8	0.114962	0.114977	0.0875426	0.0893683	0.0722367	0.073715	0.0458317	0.0469021	0.0393416	0.0372588		2361.6	0.0835978	0.0869375	0.0650779	0.0644338	0.0244949	0.0203193	0.00144431	0
2723.21	0.179958	0.178768	0.177806	0.172202	0.164941	0.166272	0.148772	0.141791	0.0835447	0.0866349	0.0406747	0.0396076		2662.4	0.11525	0.114863	0.0889415	0.08928	0.0740607	0.0736422	0.0465633	0.0468558	0.0396023	0.0372219		2363.2	0.0846961	0.0869268	0.0662851	0.0644258	0.0257704	0.0203168	0.0028846	0
2724.81	0.18105	0.178768	0.178234	0.172202	0.164977	0.166272	0.148726	0.141791	0.0846922	0.0866349	0.0406135	0.0396076		2664	0.115095	0.11475	0.0894072	0.0891918	0.074751	0.0735694	0.0474503	0.0468095	0.0391474	0.0371852		2364.8	0.0845089	0.0869161	0.0667991	0.0644179	0.0252996	0.0203142	0.00248973	0
2726.41	0.180924	0.178768	0.177973	0.172202	0.165562	0.166272	0.148099	0.141791	0.0852743	0.0866349	0.0408949	0.0396076		2665.6	0.11493	0.114636	0.089233	0.0891036	0.0751319	0.0734967	0.0476232	0.0467632	0.0399807	0.0371484		2366.4	0.0839893	0.0869053	0.066796	0.0644099	0.0240059	0.0203117	0.00097966	0
2728.01	0.181172	0.178768	0.177346	0.172202	0.164673	0.166272	0.148111	0.141791	0.0848529	0.0866349	0.0413282	0.0396076		2667.2	0.115333	0.114523	0.0900769	0.0890156	0.0750366	0.0734241	0.0482301	0.046717	0.0404602	0.0371117		2368	0.0839357	0.0868946	0.0668214	0.0644019	0.0232881	0.0203092	0.00034155	0
2729.61	0.180288	0.178768	0.177351	0.172202	0.163455	0.166272	0.147769	0.141791	0.0849231	0.0866349	0.040691	0.0396076		2668.8	0.114753	0.11441	0.0901581	0.0889276	0.0752868	0.0733515	0.0478441	0.0466709	0.0409336	0.037075		2369.6	0.0840501	0.0868839	0.066914	0.064394	0.022646	0.0203067	1.8e-05	0
2731.21	0.178868	0.178768	0.176402	0.172202	0.162622	0.166272	0.146882	0.141791	0.085166	0.0866349	0.0404036	0.0396076		2670.4	0.115229	0.114297	0.0907021	0.0888398	0.0765558	0.073279	0.0478346	0.0466247	0.0415323	0.0370384		2371.2	0.0838181	0.0868731	0.0671061	0.064386	0.0217927	0.0203042	-8.95e-05	0
2732.81	0.178199	0.178768	0.175525	0.172202	0.16182	0.166272	0.146404	0.141791	0.0851634	0.0866349	0.0390682	0.0396076		2672	0.116121	0.114184	0.0905271	0.088752	0.0774704	0.0732066	0.0481887	0.0465787	0.0416305	0.0370018		2372.8	0.0828238	0.0868624	0.067102	0.0643781	0.021593	0.0203017	-0.00145998	0
2734.41	0.177433	0.178768	0.173943	0.172202	0.161095	0.166272	0.144924	0.141791	0.0851155	0.0866349	0.0376341	0.0396076		2673.6	0.116409	0.114071	0.0898666	0.0886643	0.077823	0.0731343	0.048537	0.0465327	0.0418892	0.0369653		2374.4	0.083234	0.0868517	0.0660668	0.0643701	0.0214049	0.0202992	-0.0019188	0
2736.01	0.177126	0.178768	0.17373	0.172202	0.16123	0.166272	0.144966	0.141791	0.0851397	0.0866349	0.0375323	0.0396076		2675.2	0.116311	0.113958	0.0886814	0.0885767	0.0782733	0.073062	0.0485196	0.0464867	0.0412205	0.0369287		2376	0.0827592	0.086841	0.0639397	0.0643622	0.0195391	0.0202967	-0.00382483	0
2737.61	0.177041	0.178768	0.172185	0.172202	0.161091	0.166272	0.144166	0.141791	0.0839265	0.0866349	0.0369873	0.0396076		2676.8	0.115734	0.113846	0.0860412	0.0884892	0.0772155	0.0729898	0.0475899	0.0464407	0.040682	0.0368923		2377.6	0.0828326	0.0868302	0.0636169	0.0643542	0.0191171	0.0202942	-0.00423115	0
2739.21	0.174881	0.178768	0.170901	0.172202	0.160257	0.166272	0.143153	0.141791	0.0834997	0.0866349	0.0360522	0.0396076		2678.4	0.115836	0.113733	0.0864991	0.0884017	0.077062	0.0729177	0.0468749	0.0463949	0.0408833	0.0368558		2379.2	0.0824684	0.0868195	0.0623189	0.0643463	0.0170128	0.0202917	-0.00471689	0
2740.81	0.174488	0.178768	0.171201	0.172202	0.16102	0.166272	0.142407	0.141791	0.0837707	0.0866349	0.0363616	0.0396076		2680	0.114232	0.113621	0.0851254	0.0883144	0.0763815	0.0728457	0.0451456	0.046349	0.0406039	0.0368194		2380.8	0.0812496	0.0868088	0.0604833	0.0643384	0.0166425	0.0202892	-0.00525362	0
2742.41	0.17466	0.178768	0.171463	0.172202	0.161604	0.166272	0.143818	0.141791	0.0841392	0.0866349	0.0371657	0.0396076		2681.6	0.11419	0.113509	0.0845468	0.0882271	0.0752959	0.0727737	0.0454591	0.0463032	0.0409958	0.036783		2382.4	0.0811989	0.0867981	0.0597285	0.0643304	0.0159732	0.0202867	-0.00669754	0
2744.01	0.17443	0.178768	0.171749	0.172202	0.161865	0.166272	0.144185	0.141791	0.0843229	0.0866349	0.0373274	0.0396076		2683.2	0.114964	0.113396	0.0860652	0.0881399	0.0755904	0.0727018	0.0457116	0.0462575	0.0408607	0.0367466		2384	0.0809818	0.0867874	0.0587604	0.0643225	0.0148524	0.0202842	-0.00702768	0
2745.61	0.175498	0.178768	0.173252	0.172202	0.162774	0.166272	0.145094	0.141791	0.0852512	0.0866349	0.0390653	0.0396076		2684.8	0.11495	0.113284	0.0851698	0.0880528	0.0751881	0.0726299	0.0459862	0.0462118	0.0402167	0.0367103		2385.6	0.0805372	0.0867766	0.0583449	0.0643145	0.0163217	0.0202817	-0.00590672	0
2747.21	0.176821	0.178768	0.174094	0.172202	0.163207	0.166272	0.144736	0.141791	0.0859695	0.0866349	0.0402642	0.0396076		2686.4	0.113881	0.113172	0.0839408	0.0879658	0.0741942	0.0725582	0.0453275	0.0461661	0.0391882	0.0366741		2387.2	0.0801296	0.0867659	0.0585	0.0643066	0.0174118	0.0202792	-0.0058787	0
2748.81	0.177101	0.178768	0.174156	0.172202	0.162622	0.166272	0.144747	0.141791	0.0861886	0.0866349	0.0401151	0.0396076		2688	0.112135	0.113061	0.0827467	0.0878789	0.0719022	0.0724865	0.0443422	0.0461205	0.0379713	0.0366378		2388.8	0.0799193	0.0867552	0.0587411	0.0642986	0.0185224	0.0202767	-0.00664001	0
2750.41	0.177506	0.178768	0.175095	0.172202	0.162621	0.166272	0.145091	0.141791	0.0868136	0.0866349	0.0398972	0.0396076		2689.6	0.11161	0.112949	0.0811794	0.0877921	0.0706281	0.0724149	0.04338	0.0460749	0.0366283	0.0366016		2390.4	0.0793603	0.0867445	0.0582443	0.0642907	0.0175983	0.0202742	-0.00616749	0
2752.01	0.179582	0.178768	0.176002	0.172202	0.163572	0.166272	0.14472	0.141791	0.0878181	0.0866349	0.0399786	0.0396076		2691.2	0.111153	0.112837	0.0816853	0.0877053	0.0713896	0.0723433	0.0440995	0.0460294	0.0364303	0.0365655		2392	0.0806279	0.0867338	0.0597072	0.0642827	0.0187148	0.0202716	-0.00546922	0
2753.61	0.179838	0.178768	0.176309	0.172202	0.16479	0.166272	0.145118	0.141791	0.088555	0.0866349	0.0411126	0.0396076		2692.8	0.11119	0.112726	0.0823514	0.0876187	0.0714515	0.0722718	0.0447971	0.0459839	0.0359919	0.0365293		2393.6	0.0810501	0.0867231	0.0603899	0.0642748	0.0189948	0.0202691	-0.00544444	0
2755.21	0.181896	0.178768	0.177624	0.172202	0.165255	0.166272	0.145045	0.141791	0.0898555	0.0866349	0.0415962	0.0396076		2694.4	0.109804	0.112614	0.0817745	0.0875321	0.0719104	0.0722004	0.044792	0.0459385	0.0354375	0.0364932		2395.2	0.0820513	0.0867124	0.0613753	0.0642669	0.0197033	0.0202666	-0.00474405	0
2756.81	0.184123	0.178768	0.179614	0.172202	0.166988	0.166272	0.146688	0.141791	0.0915746	0.0866349	0.0431505	0.0396076		2696	0.109467	0.112503	0.0821818	0.0874456	0.0721003	0.0721291	0.0455302	0.0458931	0.0359194	0.0364572		2396.8	0.0815321	0.0867017	0.0616995	0.0642589	0.0198161	0.0202641	-0.00510157	0
2758.41	0.184965	0.178768	0.17908	0.172202	0.166955	0.166272	0.146508	0.141791	0.0919558	0.0866349	0.0433283	0.0396076		2697.6	0.109618	0.112392	0.082558	0.0873592	0.072655	0.0720578	0.0459804	0.0458477	0.0373629	0.0364212		2398.4	0.0814583	0.086691	0.0622981	0.064251	0.0200542	0.0202616	-0.00458287	0
2760.01	0.184167	0.178768	0.178045	0.172202	0.165631	0.166272	0.14592	0.141791	0.0907991	0.0866349	0.0420605	0.0396076		2699.2	0.109605	0.112281	0.0831791	0.0872729	0.0730246	0.0719866	0.0464628	0.0458024	0.0371506	0.0363852		2400	0.0823323	0.0866802	0.0628257	0.0642431	0.0209106	0.0202591	-0.0033274	0
2761.61	0.183307	0.178768	0.177274	0.172202	0.165124	0.166272	0.145273	0.141791	0.0903014	0.0866349	0.0404304	0.0396076		2700.8	0.108888	0.11217	0.0835526	0.0871867	0.0741395	0.0719155	0.0467259	0.0457572	0.0374884	0.0363492		2401.6	0.0824374	0.0866695	0.0631334	0.0642351	0.0208453	0.0202566	-0.00290673	0
2763.21	0.182746	0.178768	0.175677	0.172202	0.163818	0.166272	0.143712	0.141791	0.089398	0.0866349	0.0398081	0.0396076		2702.4	0.108247	0.112059	0.0817035	0.0871005	0.0729738	0.0718444	0.0457743	0.045712	0.0366996	0.0363133		2403.2	0.0821865	0.0866588	0.0631619	0.0642272	0.0207775	0.0202541	-0.00315422	0
2764.81	0.183259	0.178768	0.174859	0.172202	0.16385	0.166272	0.143159	0.141791	0.0879369	0.0866349	0.0385706	0.0396076		2704	0.108448	0.111948	0.0810389	0.0870144	0.0715317	0.0717734	0.0453206	0.0456668	0.0370624	0.0362774		2404.8	0.0818907	0.0866481	0.0628575	0.0642193	0.0203141	0.0202516	-0.00347089	0
2766.41	0.181476	0.178768	0.173594	0.172202	0.163432	0.166272	0.141995	0.141791	0.0855713	0.0866349	0.0368676	0.0396076		2705.6	0.108103	0.111838	0.0805457	0.0869285	0.0708893	0.0717025	0.0459411	0.0456217	0.0369331	0.0362416		2406.4	0.0825838	0.0866374	0.0616949	0.0642113	0.0200393	0.0202491	-0.00381504	0
2768.01	0.180554	0.178768	0.173963	0.172202	0.162779	0.166272	0.142536	0.141791	0.084309	0.0866349	0.0363668	0.0396076		2707.2	0.107485	0.111727	0.0800727	0.0868426	0.0706763	0.0716317	0.0456622	0.0455766	0.0367609	0.0362058		2408	0.0830521	0.0866267	0.0615552	0.0642034	0.0201149	0.0202466	-0.00342213	0
2769.61	0.178877	0.178768	0.172383	0.172202	0.161549	0.166272	0.141984	0.141791	0.0826928	0.0866349	0.0347007	0.0396076		2708.8	0.106872	0.111617	0.0804749	0.0867568	0.070069	0.0715609	0.0453627	0.0455315	0.0377272	0.03617		2409.6	0.0841176	0.086616	0.0615381	0.0641955	0.0203963	0.0202441	-0.00374029	0
2771.21	0.177914	0.178768	0.173535	0.172202	0.161934	0.166272	0.14279	0.141791	0.0827723	0.0866349	0.0344329	0.0396076		2710.4	0.106508	0.111507	0.0811574	0.086671	0.0707538	0.0714902	0.0452982	0.0454866	0.0380088	0.0361342		2411.2	0.0842941	0.0866053	0.0602638	0.0641876	0.0198661	0.0202416	-0.00388924	0
2772.81	0.178498	0.178768	0.174081	0.172202	0.163328	0.166272	0.143593	0.141791	0.0825941	0.0866349	0.0349161	0.0396076		2712	0.106807	0.111396	0.0804935	0.0865854	0.07136	0.0714195	0.0443553	0.0454416	0.0381768	0.0360986		2412.8	0.0837627	0.0865946	0.060029	0.0641796	0.020074	0.0202391	-0.00434253	0
2774.41	0.178214	0.178768	0.173218	0.172202	0.162959	0.166272	0.145017	0.141791	0.0822922	0.0866349	0.0346737	0.0396076		2713.6	0.106875	0.111286	0.0820389	0.0864999	0.0714633	0.071349	0.0447112	0.0453967	0.0384517	0.0360629		2414.4	0.0842331	0.086584	0.0609701	0.0641717	0.020488	0.0202366	-0.00315092	0
2776.01	0.178542	0.178768	0.173148	0.172202	0.162534	0.166272	0.14412	0.141791	0.0820569	0.0866349	0.0348491	0.0396076		2715.2	0.106966	0.111176	0.082037	0.0864144	0.071549	0.0712785	0.0439072	0.0453519	0.0382789	0.0360272		2416	0.0845693	0.0865733	0.0609021	0.0641638	0.0200596	0.0202341	-0.00258252	0
2777.61	0.179007	0.178768	0.173813	0.172202	0.163213	0.166272	0.145371	0.141791	0.0825536	0.0866349	0.0357612	0.0396076		2716.8	0.105941	0.111067	0.0812431	0.086329	0.0709747	0.071208	0.0433483	0.0453071	0.037851	0.0359917		2417.6	0.0845396	0.0865626	0.060876	0.0641559	0.0220549	0.0202316	-0.00183744	0
2779.21	0.178988	0.178768	0.173593	0.172202	0.16241	0.166272	0.144897	0.141791	0.0815241	0.0866349	0.0354376	0.0396076		2718.4	0.105393	0.110957	0.0820986	0.0862437	0.0697539	0.0711377	0.0422531	0.0452623	0.038002	0.0359561		2419.2	0.0844144	0.0865519	0.0612016	0.0641479	0.0221183	0.0202291	-0.00270748	0
2780.81	0.17928	0.178768	0.173789	0.172202	0.163076	0.166272	0.144917	0.141791	0.0822892	0.0866349	0.0354003	0.0396076		2720	0.105883	0.110847	0.0831332	0.0861585	0.0695858	0.0710674	0.0419174	0.0452176	0.0386035	0.0359206		2420.8	0.0838496	0.0865412	0.061049	0.06414	0.0223497	0.0202266	-0.00325967	0
2782.41	0.180272	0.178768	0.174406	0.172202	0.164687	0.166272	0.145306	0.141791	0.0830675	0.0866349	0.0358685	0.0396076		2721.6	0.107018	0.110738	0.0830731	0.0860734	0.0701884	0.0709972	0.0429429	0.0451729	0.0390137	0.0358851		2422.4	0.0836017	0.0865305	0.0606856	0.0641321	0.021777	0.0202241	-0.00426788	0
2784.01	0.18099	0.178768	0.174934	0.172202	0.16602	0.166272	0.145405	0.141791	0.0842779	0.0866349	0.0365251	0.0396076		2723.2	0.107763	0.110628	0.0835533	0.0859883	0.0710469	0.070927	0.0442427	0.0451282	0.0396955	0.0358496		2424	0.0834934	0.0865198	0.0611545	0.0641242	0.0219686	0.0202216	-0.00509882	0
2785.61	0.181784	0.178768	0.176195	0.172202	0.166906	0.166272	0.145822	0.141791	0.0848138	0.0866349	0.0385168	0.0396076		2724.8	0.107945	0.110519	0.083558	0.0859033	0.0709152	0.0708569	0.0442527	0.0450837	0.0399357	0.0358142		2425.6	0.0825101	0.0865091	0.0606375	0.0641162	0.0206266	0.0202191	-0.00645776	0
2787.21	0.182863	0.178768	0.17681	0.172202	0.167062	0.166272	0.146034	0.141791	0.0852121	0.0866349	0.0387979	0.0396076		2726.4	0.108345	0.11041	0.0831579	0.0858185	0.0718757	0.0707869	0.0437425	0.0450391	0.0405595	0.0357788		2427.2	0.0828801	0.0864985	0.0612144	0.0641083	0.020767	0.0202166	-0.00656823	0
2788.81	0.182735	0.178768	0.177157	0.172202	0.166633	0.166272	0.146307	0.141791	0.0863127	0.0866349	0.0392943	0.0396076		2728	0.108948	0.110301	0.0836713	0.0857337	0.0730094	0.070717	0.0443446	0.0449946	0.0399709	0.0357435		2428.8	0.0823353	0.0864878	0.0620708	0.0641004	0.0204689	0.0202142	-0.0066092	0
2790.41	0.181995	0.178768	0.175864	0.172202	0.165882	0.166272	0.145354	0.141791	0.0864815	0.0866349	0.0385405	0.0396076		2729.6	0.109468	0.110192	0.0836392	0.085649	0.0732412	0.0706471	0.0449401	0.0449501	0.0404567	0.0357081		2430.4	0.0819188	0.0864771	0.0624646	0.0640925	0.0203977	0.0202117	-0.00724476	0
2792.01	0.181344	0.178768	0.176461	0.172202	0.165877	0.166272	0.145129	0.141791	0.0863092	0.0866349	0.0381129	0.0396076		2731.2	0.109676	0.110083	0.0824286	0.0855643	0.0731061	0.0705773	0.0456452	0.0449057	0.0397018	0.0356728		2432	0.0820651	0.0864664	0.0626841	0.0640846	0.0207078	0.0202091	-0.00681469	0
2793.61	0.182288	0.178768	0.177148	0.172202	0.166235	0.166272	0.146141	0.141791	0.0872437	0.0866349	0.0390767	0.0396076		2732.8	0.109582	0.109974	0.0815197	0.0854798	0.0731201	0.0705076	0.0458382	0.0448614	0.03991	0.0356376		2433.6	0.0816627	0.0864557	0.0627349	0.0640767	0.0199389	0.0202067	-0.00688289	0
2795.21	0.182794	0.178768	0.177403	0.172202	0.165844	0.166272	0.146292	0.141791	0.0870304	0.0866349	0.0398318	0.0396076		2734.4	0.109619	0.109865	0.0801378	0.0853953	0.0707244	0.0704379	0.0453768	0.044817	0.0394633	0.0356024		2435.2	0.080584	0.086445	0.0624101	0.0640688	0.0191881	0.0202042	-0.00739952	0
2796.81	0.182283	0.178768	0.176515	0.172202	0.165339	0.166272	0.146838	0.141791	0.0861018	0.0866349	0.0398003	0.0396076		2736	0.110049	0.109757	0.0800732	0.0853109	0.0704441	0.0703683	0.0458967	0.0447728	0.0401503	0.0355672		2436.8	0.0802971	0.0864344	0.0620678	0.0640609	0.0197799	0.0202017	-0.00668676	0
2798.41	0.180681	0.178768	0.175458	0.172202	0.164079	0.166272	0.146337	0.141791	0.0845652	0.0866349	0.0388964	0.0396076		2737.6	0.109874	0.109648	0.0797328	0.0852266	0.0715561	0.0702988	0.0461387	0.0447285	0.0406836	0.0355321		2438.4	0.080572	0.0864237	0.0620203	0.0640529	0.0209534	0.0201992	-0.00605401	0
2800.01	0.180661	0.178768	0.175826	0.172202	0.163476	0.166272	0.146634	0.141791	0.0849448	0.0866349	0.0392093	0.0396076		2739.2	0.10948	0.10954	0.0793237	0.0851424	0.0713279	0.0702293	0.0457556	0.0446843	0.0399488	0.0354969		2440	0.0811511	0.086413	0.0631504	0.064045	0.0222969	0.0201967	-0.00439621	0
2801.61	0.179402	0.178768	0.174925	0.172202	0.162018	0.166272	0.146106	0.141791	0.084684	0.0866349	0.0385215	0.0396076		2740.8	0.109472	0.109432	0.0798329	0.0850583	0.0716991	0.0701599	0.0456278	0.0446402	0.0399633	0.0354619		2441.6	0.0810344	0.0864024	0.0618417	0.0640371	0.0221486	0.0201942	-0.0048577	0
2803.21	0.179938	0.178768	0.176014	0.172202	0.162841	0.166272	0.147324	0.141791	0.0845333	0.0866349	0.038979	0.0396076		2742.4	0.108917	0.109324	0.0793545	0.0849743	0.0720465	0.0700906	0.0458566	0.044596	0.0398657	0.0354268		2443.2	0.0816336	0.0863917	0.0620392	0.0640292	0.0227834	0.0201917	-0.00292906	0
2804.81	0.178768	0.178768	0.175653	0.172202	0.161957	0.166272	0.147249	0.141791	0.0837389	0.0866349	0.0386714	0.0396076		2744	0.109295	0.109216	0.0806683	0.0848903	0.0725695	0.0700213	0.0448103	0.044552	0.0404011	0.0353918		2444.8	0.0814385	0.086381	0.0625041	0.0640213	0.0226602	0.0201892	-0.00171143	0
2806.41	0.178587	0.178768	0.174312	0.172202	0.161101	0.166272	0.14675	0.141791	0.0836743	0.0866349	0.0379575	0.0396076		2745.6	0.109775	0.109108	0.0818146	0.0848064	0.0717009	0.0699522	0.0454183	0.044508	0.0406605	0.0353569		2446.4	0.0813125	0.0863703	0.0627081	0.0640134	0.0222123	0.0201867	-0.00156972	0
2808.01	0.179613	0.178768	0.174964	0.172202	0.161724	0.166272	0.146973	0.141791	0.084166	0.0866349	0.038518	0.0396076		2747.2	0.109443	0.109	0.0823439	0.0847226	0.0710741	0.069883	0.0445248	0.044464	0.0406204	0.0353219		2448	0.0825171	0.0863597	0.0626331	0.0640055	0.0222569	0.0201842	-0.00140849	0
2809.61	0.178972	0.178768	0.17571	0.172202	0.162275	0.166272	0.148401	0.141791	0.0842707	0.0866349	0.0389478	0.0396076		2748.8	0.108984	0.108892	0.0840838	0.0846389	0.071332	0.069814	0.0444691	0.0444201	0.0409376	0.035287		2449.6	0.0811947	0.086349	0.0619712	0.0639976	0.0229605	0.0201817	-0.00085922	0
2811.21	0.179331	0.178768	0.1757	0.172202	0.163742	0.166272	0.147951	0.141791	0.0840685	0.0866349	0.0393009	0.0396076		2750.4	0.109615	0.108785	0.0847205	0.0845553	0.070847	0.069745	0.0440725	0.0443762	0.0409931	0.0352522		2451.2	0.0803992	0.0863384	0.0623119	0.0639897	0.0229377	0.0201792	-0.00100107	0
2812.81	0.180545	0.178768	0.176201	0.172202	0.165545	0.166272	0.148778	0.141791	0.0858053	0.0866349	0.0402366	0.0396076		2752	0.110556	0.108677	0.0856249	0.0844717	0.0712023	0.0696761	0.04498	0.0443323	0.0413036	0.0352173		2452.8	0.0806348	0.0863277	0.0627863	0.0639818	0.0230564	0.0201767	-0.00018651	0
2814.41	0.180836	0.178768	0.176769	0.172202	0.16688	0.166272	0.148944	0.141791	0.0862758	0.0866349	0.0409434	0.0396076		2753.6	0.110604	0.10857	0.0849342	0.0843883	0.0706517	0.0696072	0.0459752	0.0442885	0.0414137	0.0351825		2454.4	0.0808372	0.086317	0.0627456	0.0639739	0.0222879	0.0201742	-0.0003615	0
2816.01	0.180057	0.178768	0.177821	0.172202	0.166603	0.166272	0.148221	0.141791	0.0861086	0.0866349	0.0406387	0.0396076		2755.2	0.111631	0.108462	0.0846616	0.0843049	0.0703921	0.0695385	0.045972	0.0442447	0.041214	0.0351478		2456	0.0806538	0.0863064	0.0626066	0.063966	0.0205773	0.0201717	-0.00112959	0
2817.61	0.180989	0.178768	0.178323	0.172202	0.167531	0.166272	0.147211	0.141791	0.0863989	0.0866349	0.0419739	0.0396076		2756.8	0.111852	0.108355	0.0840493	0.0842216	0.0707957	0.0694697	0.0450044	0.044201	0.0404128	0.035113		2457.6	0.0807563	0.0862957	0.0632487	0.0639581	0.0196058	0.0201693	-0.00119635	0
2819.21	0.181343	0.178768	0.178369	0.172202	0.167203	0.166272	0.147751	0.141791	0.0874221	0.0866349	0.0418393	0.0396076		2758.4	0.112146	0.108248	0.0831697	0.0841384	0.0720695	0.0694011	0.0449285	0.0441574	0.039663	0.0350783		2459.2	0.0817337	0.0862851	0.0633764	0.0639502	0.0198162	0.0201668	-0.00120121	0
2820.81	0.182028	0.178768	0.179302	0.172202	0.166807	0.166272	0.147498	0.141791	0.0888459	0.0866349	0.0430042	0.0396076		2760	0.11137	0.108141	0.0819535	0.0840552	0.0724007	0.0693325	0.0448579	0.0441137	0.0389725	0.0350437		2460.8	0.0828314	0.0862744	0.0640454	0.0639423	0.0185964	0.0201643	-0.00117537	0
2822.41	0.182048	0.178768	0.178995	0.172202	0.167088	0.166272	0.148176	0.141791	0.089017	0.0866349	0.0431978	0.0396076		2761.6	0.112353	0.108034	0.0820977	0.0839722	0.0728744	0.069264	0.0456458	0.0440701	0.0401596	0.0350091		2462.4	0.082275	0.0862638	0.064118	0.0639344	0.0182776	0.0201618	-0.00208468	0
2824.01	0.182623	0.178768	0.179645	0.172202	0.168294	0.166272	0.148333	0.141791	0.0894255	0.0866349	0.0439234	0.0396076		2763.2	0.111909	0.107928	0.0809538	0.0838892	0.0730966	0.0691956	0.0456534	0.0440266	0.0397773	0.0349745		2464	0.0826634	0.0862531	0.0636486	0.0639265	0.0171974	0.0201593	-0.00166243	0
2825.61	0.183684	0.178768	0.178938	0.172202	0.168909	0.166272	0.149073	0.141791	0.0894087	0.0866349	0.0445945	0.0396076		2764.8	0.111212	0.107821	0.0801661	0.0838063	0.0724688	0.0691272	0.0452322	0.0439831	0.0402477	0.0349399		2465.6	0.0822	0.0862424	0.0621916	0.0639186	0.0162525	0.0201568	-0.00202708	0
2827.21	0.183906	0.178768	0.177963	0.172202	0.169092	0.166272	0.149368	0.141791	0.0899343	0.0866349	0.0447763	0.0396076		2766.4	0.109848	0.107714	0.0789737	0.0837235	0.0708581	0.0690589	0.0445241	0.0439396	0.0399734	0.0349054		2467.2	0.0815566	0.0862318	0.0615154	0.0639107	0.0159252	0.0201543	-0.00314663	0
2828.81	0.184008	0.178768	0.177591	0.172202	0.16869	0.166272	0.149356	0.141791	0.0900369	0.0866349	0.0449183	0.0396076		2768	0.109197	0.107608	0.0782839	0.0836408	0.0715317	0.0689907	0.0439223	0.0438962	0.040072	0.0348709		2468.8	0.081966	0.0862211	0.0611465	0.0639028	0.0176599	0.0201518	-0.00295837	0
2830.41	0.182999	0.178768	0.176491	0.172202	0.168466	0.166272	0.148577	0.141791	0.089506	0.0866349	0.0447529	0.0396076		2769.6	0.10909	0.107502	0.078162	0.0835581	0.0722671	0.0689225	0.0431803	0.0438528	0.0405248	0.0348364		2470.4	0.0825242	0.0862105	0.0625622	0.0638949	0.0183042	0.0201493	-0.002626	0
2832.01	0.183461	0.178768	0.176642	0.172202	0.16779	0.166272	0.148992	0.141791	0.0897228	0.0866349	0.0451119	0.0396076		2771.2	0.108408	0.107396	0.0780065	0.0834756	0.072045	0.0688544	0.0428618	0.0438095	0.039621	0.034802		2472	0.0824705	0.0861998	0.0617578	0.063887	0.0182999	0.0201469	-0.0033911	0
2833.61	0.182369	0.178768	0.17654	0.172202	0.167626	0.166272	0.149111	0.141791	0.0891082	0.0866349	0.0444952	0.0396076		2772.8	0.108873	0.107289	0.0787996	0.0833931	0.0722884	0.0687864	0.0433184	0.0437662	0.0405971	0.0347676		2473.6	0.0828001	0.0861892	0.0619085	0.0638791	0.0192977	0.0201444	-0.00387622	0
2835.21	0.18151	0.178768	0.175545	0.172202	0.167086	0.166272	0.148319	0.141791	0.0877532	0.0866349	0.04313	0.0396076		2774.4	0.107992	0.107183	0.0801765	0.0833107	0.0729294	0.0687184	0.0436701	0.043723	0.0407652	0.0347333		2475.2	0.0836729	0.0861786	0.0630669	0.0638713	0.0204203	0.0201419	-0.00306207	0
2836.81	0.180391	0.178768	0.174326	0.172202	0.16516	0.166272	0.147119	0.141791	0.0872807	0.0866349	0.0419508	0.0396076		2776	0.107189	0.107077	0.0812557	0.0832284	0.0727113	0.0686505	0.0422443	0.0436798	0.0397517	0.034699		2476.8	0.0827148	0.0861679	0.0628696	0.0638634	0.0202698	0.0201394	-0.00471968	0
2838.41	0.180332	0.178768	0.17319	0.172202	0.164618	0.166272	0.146244	0.141791	0.0866039	0.0866349	0.0411319	0.0396076		2777.6	0.107365	0.106972	0.0810394	0.0831461	0.0715656	0.0685827	0.0423866	0.0436366	0.0400681	0.0346647		2478.4	0.0828473	0.0861573	0.062409	0.0638555	0.0203353	0.0201369	-0.00561369	0
2840.01	0.179419	0.178768	0.17323	0.172202	0.164541	0.166272	0.146137	0.141791	0.0863748	0.0866349	0.0407765	0.0396076		2779.2	0.106427	0.106866	0.0811331	0.083064	0.0713004	0.0685149	0.0415009	0.0435935	0.0394901	0.0346304		2480	0.0832032	0.0861466	0.0626299	0.0638476	0.0209039	0.0201344	-0.00503118	0
2841.61	0.178381	0.178768	0.173586	0.172202	0.164919	0.166272	0.146666	0.141791	0.0859525	0.0866349	0.0403582	0.0396076		2780.8	0.106128	0.10676	0.0811337	0.0829819	0.0701777	0.0684472	0.0423879	0.0435504	0.0385014	0.0345962		2481.6	0.0824375	0.086136	0.0623961	0.0638397	0.0215626	0.0201319	-0.00532105	0
2843.21	0.178301	0.178768	0.173157	0.172202	0.165907	0.166272	0.14607	0.141791	0.0865748	0.0866349	0.0399348	0.0396076		2782.4	0.106967	0.106655	0.0814344	0.0828999	0.0706969	0.0683796	0.0432612	0.0435074	0.0384257	0.034562		2483.2	0.0833088	0.0861254	0.0636744	0.0638318	0.0224017	0.0201294	-0.00490045	0
2844.81	0.178381	0.178768	0.174	0.172202	0.165052	0.166272	0.146405	0.141791	0.0865602	0.0866349	0.0399897	0.0396076		2784	0.108095	0.10655	0.0824464	0.082818	0.0697362	0.068312	0.0444055	0.0434644	0.0379236	0.0345279		2484.8	0.0839387	0.0861147	0.0633838	0.0638239	0.0224892	0.020127	-0.00511983	0
2846.41	0.178001	0.178768	0.174179	0.172202	0.164586	0.166272	0.145533	0.141791	0.0859425	0.0866349	0.0392477	0.0396076		2785.6	0.108511	0.106444	0.0820311	0.0827362	0.0691303	0.0682445	0.0443882	0.0434215	0.03807	0.0344937		2486.4	0.0842432	0.0861041	0.0629517	0.0638161	0.0224401	0.0201245	-0.0057329	0
2848.01	0.177861	0.178768	0.174564	0.172202	0.164401	0.166272	0.144855	0.141791	0.0853203	0.0866349	0.0394369	0.0396076		2787.2	0.109594	0.106339	0.0822652	0.0826544	0.069166	0.0681771	0.0450087	0.0433786	0.0377455	0.0344597		2488	0.0843267	0.0860935	0.0629865	0.0638082	0.0225731	0.020122	-0.00487286	0
2849.61	0.18006	0.178768	0.175349	0.172202	0.16595	0.166272	0.145056	0.141791	0.0866385	0.0866349	0.0410087	0.0396076		2788.8	0.109612	0.106234	0.0818228	0.0825727	0.0695341	0.0681097	0.0434506	0.0433357	0.0387057	0.0344256		2489.6	0.0848429	0.0860828	0.0633662	0.0638003	0.0231562	0.0201195	-0.00431801	0
2851.21	0.181226	0.178768	0.175468	0.172202	0.165137	0.166272	0.146082	0.141791	0.0865848	0.0866349	0.0414918	0.0396076		2790.4	0.108947	0.106129	0.0822926	0.0824911	0.0705424	0.0680424	0.0438538	0.0432929	0.0401213	0.0343916		2491.2	0.0842502	0.0860722	0.0632738	0.0637924	0.0232144	0.020117	-0.00465698	0
2852.81	0.181501	0.178768	0.17545	0.172202	0.164859	0.166272	0.1456	0.141791	0.0866589	0.0866349	0.0413039	0.0396076		2792	0.108792	0.106024	0.0819011	0.0824096	0.0706359	0.0679752	0.044041	0.0432501	0.0412059	0.0343576		2492.8	0.084645	0.0860616	0.0641602	0.0637845	0.0221735	0.0201145	-0.00394347	0
2854.41	0.181481	0.178768	0.174001	0.172202	0.164941	0.166272	0.145207	0.141791	0.0859083	0.0866349	0.0404523	0.0396076		2793.6	0.108406	0.105919	0.0829203	0.0823282	0.0706495	0.067908	0.0449925	0.0432074	0.0417737	0.0343237		2494.4	0.0826219	0.0860509	0.0634424	0.0637767	0.0214019	0.020112	-0.00465225	0
2856.01	0.181637	0.178768	0.174705	0.172202	0.166332	0.166272	0.144901	0.141791	0.0855455	0.0866349	0.0409622	0.0396076		2795.2	0.106913	0.105815	0.0824604	0.0822469	0.0703779	0.0678409	0.0451243	0.0431647	0.0418108	0.0342898		2496	0.0818423	0.0860403	0.0625369	0.0637688	0.0206871	0.0201096	-0.00423378	0
2857.61	0.182439	0.178768	0.17485	0.172202	0.166684	0.166272	0.145961	0.141791	0.0856496	0.0866349	0.0409432	0.0396076		2796.8	0.105985	0.10571	0.0813765	0.0821656	0.0698545	0.0677739	0.0447182	0.043122	0.0415155	0.0342559		2497.6	0.0811513	0.0860297	0.0620095	0.0637609	0.0211825	0.0201071	-0.00385137	0
2859.21	0.183411	0.178768	0.175868	0.172202	0.167169	0.166272	0.147042	0.141791	0.0871602	0.0866349	0.0416871	0.0396076		2798.4	0.105184	0.105606	0.0808286	0.0820844	0.0703177	0.0677069	0.0447042	0.0430794	0.0411276	0.034222		2499.2	0.0817148	0.0860191	0.0616669	0.063753	0.021478	0.0201046	-0.00394876	0
2860.81	0.184269	0.178768	0.175989	0.172202	0.16674	0.166272	0.147063	0.141791	0.0870188	0.0866349	0.0422214	0.0396076		2800	0.105065	0.105501	0.080779	0.0820033	0.0702497	0.06764	0.0451355	0.0430368	0.0412499	0.0341882		2500.8	0.0829946	0.0860084	0.0627731	0.0637452	0.0233483	0.0201021	-0.00243042	0
2862.41	0.183996	0.178768	0.175753	0.172202	0.166899	0.166272	0.147339	0.141791	0.0871008	0.0866349	0.0428909	0.0396076		2801.6	0.105337	0.105397	0.0807878	0.0819223	0.0708928	0.0675732	0.0457518	0.0429943	0.0415499	0.0341544		2502.4	0.0840367	0.0859978	0.0638485	0.0637373	0.0234764	0.0200996	-0.00219757	0
2864.01	0.18405	0.178768	0.175884	0.172202	0.166537	0.166272	0.147797	0.141791	0.086568	0.0866349	0.0418633	0.0396076		2803.2	0.105534	0.105293	0.080693	0.0818413	0.0716792	0.0675064	0.0467429	0.0429518	0.0412447	0.0341207		2504	0.0836242	0.0859872	0.0622289	0.0637294	0.0231163	0.0200972	-0.00267022	0
2865.61	0.183225	0.178768	0.176524	0.172202	0.166739	0.166272	0.148117	0.141791	0.0863164	0.0866349	0.0416215	0.0396076		2804.8	0.105634	0.105189	0.0806196	0.0817605	0.072174	0.0674397	0.0469195	0.0429094	0.0412862	0.034087		2505.6	0.0835809	0.0859766	0.0627327	0.0637216	0.0233739	0.0200947	-0.00212715	0
2867.21	0.183125	0.178768	0.175971	0.172202	0.165763	0.166272	0.148229	0.141791	0.0862634	0.0866349	0.0411478	0.0396076		2806.4	0.105356	0.105085	0.0806536	0.0816797	0.0731537	0.0673731	0.047113	0.042867	0.0406055	0.0340533		2507.2	0.0833617	0.085966	0.062187	0.0637137	0.0234208	0.0200922	-0.00233268	0
2868.81	0.182012	0.178768	0.175405	0.172202	0.164718	0.166272	0.148475	0.141791	0.0862305	0.0866349	0.0413592	0.0396076		2808	0.104975	0.104981	0.0787548	0.081599	0.0721202	0.0673065	0.0463618	0.0428246	0.0407554	0.0340196		2508.8	0.0828484	0.0859553	0.061534	0.0637058	0.0229566	0.0200897	-0.00294164	0
2870.41	0.181106	0.178768	0.174868	0.172202	0.164757	0.166272	0.14726	0.141791	0.0861333	0.0866349	0.0408723	0.0396076		2809.6	0.105906	0.104877	0.0780799	0.0815183	0.0719035	0.06724	0.046488	0.0427823	0.04062	0.033986		2510.4	0.0831098	0.0859447	0.0613953	0.063698	0.0227757	0.0200872	-0.00297234	0
2872.01	0.180851	0.178768	0.175695	0.172202	0.165868	0.166272	0.147059	0.141791	0.0868548	0.0866349	0.0413469	0.0396076		2811.2	0.106709	0.104774	0.0775057	0.0814378	0.0709934	0.0671736	0.0475965	0.0427401	0.040482	0.0339525		2512	0.083614	0.0859341	0.0621755	0.0636901	0.0230856	0.0200847	-0.00273689	0
2873.61	0.181216	0.178768	0.176428	0.172202	0.166742	0.166272	0.147522	0.141791	0.0875354	0.0866349	0.040933	0.0396076		2812.8	0.107835	0.10467	0.0774	0.0813573	0.0698708	0.0671072	0.0481331	0.0426978	0.0400533	0.0339189		2513.6	0.0831465	0.0859235	0.0611618	0.0636822	0.0232735	0.0200823	-0.00447144	0
2875.21	0.181457	0.178768	0.176093	0.172202	0.166824	0.166272	0.146582	0.141791	0.0880781	0.0866349	0.041257	0.0396076		2814.4	0.109681	0.104567	0.0774993	0.0812769	0.070197	0.0670409	0.0485525	0.0426556	0.0405751	0.0338854		2515.2	0.0826125	0.0859129	0.0605489	0.0636744	0.0228618	0.0200798	-0.00542939	0
2876.81	0.181617	0.178768	0.176189	0.172202	0.166318	0.166272	0.147088	0.141791	0.0887563	0.0866349	0.0415562	0.0396076		2816	0.110313	0.104464	0.0770771	0.0811966	0.0689532	0.0669746	0.0481359	0.0426135	0.0402932	0.0338519		2516.8	0.0824968	0.0859023	0.0595672	0.0636665	0.0226219	0.0200773	-0.00600802	0
2878.41	0.181305	0.178768	0.175469	0.172202	0.166359	0.166272	0.146477	0.141791	0.0892709	0.0866349	0.0403222	0.0396076		2817.6	0.110196	0.10436	0.076887	0.0811164	0.0698854	0.0669085	0.0473025	0.0425714	0.0412511	0.0338184		2518.4	0.0821159	0.0858917	0.0591209	0.0636586	0.0228762	0.0200748	-0.0049511	0
2880.01	0.182166	0.178768	0.176043	0.172202	0.167165	0.166272	0.146642	0.141791	0.0906187	0.0866349	0.0406358	0.0396076		2819.2	0.110592	0.104257	0.0768824	0.0810363	0.0702257	0.0668423	0.0475573	0.0425293	0.0419897	0.033785		2520	0.0819874	0.0858811	0.0594614	0.0636508	0.0233741	0.0200723	-0.00435635	0
2881.61	0.184213	0.178768	0.175653	0.172202	0.16698	0.166272	0.14573	0.141791	0.0906566	0.0866349	0.0400388	0.0396076		2820.8	0.110383	0.104154	0.0764108	0.0809562	0.070033	0.0667763	0.0454237	0.0424873	0.0425891	0.0337517		2521.6	0.0813929	0.0858705	0.0600014	0.0636429	0.0235451	0.0200699	-0.00477665	0
2883.21	0.184052	0.178768	0.174853	0.172202	0.166624	0.166272	0.14559	0.141791	0.0899252	0.0866349	0.039641	0.0396076		2822.4	0.109697	0.104051	0.0763726	0.0808762	0.070123	0.0667103	0.0447593	0.0424453	0.0414817	0.0337183		2523.2	0.080385	0.0858599	0.0612161	0.063635	0.0235592	0.0200674	-0.00458217	0
2884.81	0.184043	0.178768	0.174132	0.172202	0.166825	0.166272	0.144911	0.141791	0.0906021	0.0866349	0.0386885	0.0396076		2824	0.110025	0.103948	0.0766089	0.0807963	0.0697154	0.0666444	0.0451623	0.0424034	0.0413949	0.033685		2524.8	0.0803097	0.0858493	0.0608527	0.0636272	0.022285	0.0200649	-0.00580442	0
2886.41	0.183983	0.178768	0.173734	0.172202	0.167156	0.166272	0.144462	0.141791	0.0903125	0.0866349	0.0387342	0.0396076		2825.6	0.108808	0.103846	0.0775606	0.0807164	0.0691266	0.0665786	0.0436416	0.0423615	0.040451	0.0336517		2526.4	0.0800848	0.0858387	0.0607321	0.0636193	0.0221069	0.0200624	-0.00595259	0
2888.01	0.183766	0.178768	0.17434	0.172202	0.16742	0.166272	0.144303	0.141791	0.0910374	0.0866349	0.0394733	0.0396076		2827.2	0.108338	0.103743	0.0781187	0.0806367	0.0695238	0.0665128	0.0425939	0.0423196	0.0396302	0.0336185		2528	0.0803202	0.0858281	0.0604395	0.0636115	0.021636	0.02006	-0.00648891	0
2889.61	0.18408	0.178768	0.17401	0.172202	0.167906	0.166272	0.144641	0.141791	0.0916994	0.0866349	0.0392783	0.0396076		2828.8	0.107817	0.103641	0.0780165	0.080557	0.0687901	0.066447	0.0421361	0.0422778	0.038163	0.0335852		2529.6	0.0809343	0.0858175	0.0605538	0.0636036	0.0224475	0.0200575	-0.00582927	0
2891.21	0.184927	0.178768	0.173895	0.172202	0.16707	0.166272	0.144886	0.141791	0.0923898	0.0866349	0.0401059	0.0396076		2830.4	0.10662	0.103538	0.0781953	0.0804774	0.0682724	0.0663814	0.0420203	0.042236	0.0373411	0.033552		2531.2	0.0819228	0.0858069	0.0607821	0.0635958	0.0233211	0.020055	-0.00565252	0
2892.81	0.184386	0.178768	0.173168	0.172202	0.165793	0.166272	0.144648	0.141791	0.0920369	0.0866349	0.0397049	0.0396076		2832	0.106042	0.103436	0.0778744	0.0803979	0.0675852	0.0663158	0.0420525	0.0421943	0.0368092	0.0335189		2532.8	0.0824839	0.0857963	0.0621451	0.0635879	0.0241177	0.0200525	-0.00423572	0
2894.41	0.184691	0.178768	0.175011	0.172202	0.166611	0.166272	0.14554	0.141791	0.0930195	0.0866349	0.0398403	0.0396076		2833.6	0.10598	0.103334	0.0784899	0.0803184	0.0693468	0.0662503	0.0422067	0.0421526	0.0366166	0.0334858		2534.4	0.082875	0.0857857	0.0622899	0.0635801	0.023113	0.02005	-0.00373901	0
2896.01	0.18394	0.178768	0.174924	0.172202	0.166787	0.166272	0.146123	0.141791	0.0924365	0.0866349	0.0389394	0.0396076		2835.2	0.106307	0.103232	0.078425	0.0802391	0.0697274	0.0661848	0.0426352	0.042111	0.0362897	0.0334527		2536	0.0823933	0.0857751	0.0617199	0.0635722	0.0232532	0.0200476	-0.00319374	0
2897.61	0.184474	0.178768	0.176232	0.172202	0.167074	0.166272	0.147343	0.141791	0.0929418	0.0866349	0.0403368	0.0396076		2836.8	0.105979	0.10313	0.0774923	0.0801598	0.0702431	0.0661194	0.0423209	0.0420693	0.0366438	0.0334196		2537.6	0.082123	0.0857645	0.0620127	0.0635644	0.0225652	0.0200451	-0.00192178	0
2899.21	0.185917	0.178768	0.17722	0.172202	0.167787	0.166272	0.147928	0.141791	0.0937942	0.0866349	0.0406085	0.0396076		2838.4	0.106368	0.103028	0.076351	0.0800806	0.0709918	0.0660541	0.0428205	0.0420278	0.036756	0.0333866		2539.2	0.0815769	0.0857539	0.0622906	0.0635565	0.0227336	0.0200426	-0.00129398	0
2900.81	0.184591	0.178768	0.176998	0.172202	0.166425	0.166272	0.148033	0.141791	0.092649	0.0866349	0.0399251	0.0396076		2840	0.10613	0.102926	0.0764607	0.0800015	0.0711274	0.0659888	0.0435815	0.0419862	0.038003	0.0333536		2540.8	0.0816146	0.0857433	0.063425	0.0635487	0.0219957	0.0200401	-0.00036585	0
2902.41	0.185504	0.178768	0.178974	0.172202	0.167617	0.166272	0.147259	0.141791	0.0923629	0.0866349	0.0408367	0.0396076		2841.6	0.106194	0.102824	0.0767821	0.0799224	0.0716963	0.0659236	0.043771	0.0419448	0.0377174	0.0333207		2542.4	0.0815893	0.0857327	0.0644394	0.0635408	0.0214752	0.0200377	0.00029278	0
2904.01	0.185455	0.178768	0.179494	0.172202	0.168467	0.166272	0.148563	0.141791	0.0923064	0.0866349	0.041298	0.0396076		2843.2	0.106445	0.102723	0.0761392	0.0798434	0.0704421	0.0658585	0.0452191	0.0419033	0.0391205	0.0332877		2544	0.081749	0.0857221	0.064671	0.063533	0.0202489	0.0200352	-9.3e-05	0
2905.61	0.186131	0.178768	0.179851	0.172202	0.168794	0.166272	0.148574	0.141791	0.092306	0.0866349	0.0418275	0.0396076		2844.8	0.106682	0.102621	0.0765786	0.0797646	0.0704429	0.0657934	0.0447099	0.0418619	0.0392335	0.0332549		2545.6	0.0811019	0.0857115	0.0630868	0.0635251	0.018614	0.0200327	-0.00103463	0
2907.21	0.185463	0.178768	0.179507	0.172202	0.168882	0.166272	0.149248	0.141791	0.0926465	0.0866349	0.0420068	0.0396076		2846.4	0.106913	0.10252	0.0769842	0.0796857	0.070309	0.0657284	0.045852	0.0418205	0.0401609	0.033222		2547.2	0.0815018	0.0857009	0.0629235	0.0635173	0.0177519	0.0200302	-0.00103775	0
2908.81	0.184627	0.178768	0.178468	0.172202	0.168155	0.166272	0.147984	0.141791	0.091841	0.0866349	0.0409566	0.0396076		2848	0.106536	0.102418	0.076765	0.079607	0.0708122	0.0656634	0.0463281	0.0417792	0.0406995	0.0331892		2548.8	0.0820923	0.0856904	0.0623393	0.0635094	0.0174579	0.0200278	-0.00016789	0
2910.41	0.18458	0.178768	0.178219	0.172202	0.168199	0.166272	0.147815	0.141791	0.091742	0.0866349	0.0409101	0.0396076		2849.6	0.106697	0.102317	0.076645	0.0795283	0.0710213	0.0655986	0.0462975	0.0417379	0.0415255	0.0331564		2550.4	0.0817333	0.0856798	0.0613115	0.0635016	0.0174371	0.0200253	-0.00049441	0
2912.01	0.185677	0.178768	0.178954	0.172202	0.168087	0.166272	0.148135	0.141791	0.091852	0.0866349	0.0415711	0.0396076		2851.2	0.105862	0.102216	0.0755589	0.0794498	0.0710578	0.0655338	0.0457552	0.0416967	0.0411645	0.0331236		2552	0.081929	0.0856692	0.0613291	0.0634937	0.0172945	0.0200228	-0.00139735	0
2913.61	0.186357	0.178768	0.178671	0.172202	0.168998	0.166272	0.148155	0.141791	0.0915172	0.0866349	0.0425083	0.0396076		2852.8	0.105764	0.102115	0.0762292	0.0793713	0.0717117	0.065469	0.044624	0.0416555	0.0405419	0.0330909		2553.6	0.081929	0.0856586	0.0610062	0.0634859	0.0170875	0.0200204	-0.00150721	0
2915.21	0.184276	0.178768	0.178318	0.172202	0.168652	0.166272	0.148657	0.141791	0.0915159	0.0866349	0.0427102	0.0396076		2854.4	0.105148	0.102014	0.0772844	0.0792928	0.0711286	0.0654043	0.0435942	0.0416143	0.0400106	0.0330582		2555.2	0.0822044	0.0856481	0.061246	0.0634781	0.0173904	0.0200179	-0.00223312	0
2916.81	0.18375	0.178768	0.177142	0.172202	0.167596	0.166272	0.147716	0.141791	0.0908634	0.0866349	0.0423407	0.0396076		2856	0.104752	0.101913	0.0773249	0.0792145	0.0705479	0.0653397	0.0431868	0.0415732	0.039919	0.0330255		2556.8	0.082003	0.0856375	0.0604518	0.0634702	0.0169069	0.0200154	-0.00319596	0
2918.41	0.1822	0.178768	0.177045	0.172202	0.166902	0.166272	0.147595	0.141791	0.0904875	0.0866349	0.0423409	0.0396076		2857.6	0.104357	0.101813	0.0788191	0.0791362	0.0708854	0.0652751	0.0418029	0.0415321	0.0398896	0.0329929		2558.4	0.0829751	0.0856269	0.0604326	0.0634624	0.0184228	0.0200129	-0.00339367	0
2920.01	0.181671	0.178768	0.176951	0.172202	0.166527	0.166272	0.1463	0.141791	0.0903961	0.0866349	0.042671	0.0396076		2859.2	0.103108	0.101712	0.0790528	0.079058	0.0710645	0.0652106	0.0407211	0.0414911	0.0393945	0.0329603		2560	0.0818477	0.0856163	0.0591703	0.0634545	0.0184679	0.0200105	-0.00435679	0
2921.61	0.180686	0.178768	0.176527	0.172202	0.165837	0.166272	0.146611	0.141791	0.0896703	0.0866349	0.0424973	0.0396076		2860.8	0.102011	0.101612	0.0782737	0.0789799	0.0699777	0.0651462	0.0396256	0.0414501	0.0385536	0.0329277		2561.6	0.0806473	0.0856057	0.0596792	0.0634467	0.0197367	0.020008	-0.00396279	0
2923.21	0.180787	0.178768	0.176608	0.172202	0.165532	0.166272	0.146656	0.141791	0.0894926	0.0866349	0.0424073	0.0396076		2862.4	0.101451	0.101511	0.0783873	0.0789019	0.0697324	0.0650818	0.0395617	0.0414091	0.0385524	0.0328952		2563.2	0.0808169	0.0855952	0.0589078	0.0634389	0.0188613	0.0200055	-0.00435861	0
2924.81	0.180538	0.178768	0.176742	0.172202	0.164939	0.166272	0.146913	0.141791	0.0893773	0.0866349	0.0418054	0.0396076		2864	0.101978	0.101411	0.0779344	0.0788239	0.0692919	0.0650175	0.0394709	0.0413682	0.038465	0.0328627		2564.8	0.0808394	0.0855846	0.059173	0.063431	0.0195577	0.0200031	-0.00405172	0
2926.41	0.180762	0.178768	0.177495	0.172202	0.164599	0.166272	0.146419	0.141791	0.0895768	0.0866349	0.0410863	0.0396076		2865.6	0.102176	0.101311	0.0788879	0.078746	0.0689594	0.0649533	0.0397177	0.0413274	0.0382575	0.0328302		2566.4	0.0808178	0.085574	0.0588686	0.0634232	0.0193162	0.0200006	-0.00420471	0
2928.01	0.181673	0.178768	0.178398	0.172202	0.165809	0.166272	0.14845	0.141791	0.0908498	0.0866349	0.0416865	0.0396076		2867.2	0.103135	0.101211	0.0789063	0.0786682	0.0686497	0.0648891	0.0398699	0.0412865	0.0372247	0.0327978		2568	0.0811165	0.0855635	0.0591293	0.0634154	0.0204057	0.0199981	-0.003853	0
2929.61	0.18252	0.178768	0.179201	0.172202	0.165808	0.166272	0.148984	0.141791	0.0907671	0.0866349	0.0424748	0.0396076		2868.8	0.102148	0.101111	0.0782416	0.0785905	0.0693499	0.064825	0.0405203	0.0412457	0.0371675	0.0327654		2569.6	0.0813809	0.0855529	0.0596008	0.0634075	0.0208658	0.0199957	-0.00378316	0
2931.21	0.182743	0.178768	0.179476	0.172202	0.165267	0.166272	0.148888	0.141791	0.0899482	0.0866349	0.0419756	0.0396076		2870.4	0.102353	0.101011	0.0780573	0.0785128	0.0689855	0.0647609	0.0414318	0.041205	0.037166	0.032733		2571.2	0.081297	0.0855423	0.0606365	0.0633997	0.021674	0.0199932	-0.0036723	0
2932.81	0.181772	0.178768	0.179265	0.172202	0.164912	0.166272	0.149126	0.141791	0.0890054	0.0866349	0.0418068	0.0396076		2872	0.103041	0.100911	0.0790825	0.0784352	0.0692634	0.0646969	0.0427858	0.0411643	0.0374746	0.0327006		2572.8	0.0821751	0.0855318	0.0610657	0.0633919	0.0213011	0.0199907	-0.00383262	0
2934.41	0.181393	0.178768	0.179039	0.172202	0.165232	0.166272	0.147647	0.141791	0.0882414	0.0866349	0.0417883	0.0396076		2873.6	0.102596	0.100811	0.0788949	0.0783578	0.069728	0.064633	0.0434613	0.0411236	0.0368106	0.0326683		2574.4	0.0830635	0.0855212	0.0608242	0.0633841	0.0205852	0.0199882	-0.00336167	0
2936.01	0.181803	0.178768	0.178556	0.172202	0.165091	0.166272	0.147614	0.141791	0.0881694	0.0866349	0.0412266	0.0396076		2875.2	0.102227	0.100712	0.0770186	0.0782803	0.0682261	0.0645691	0.043267	0.041083	0.0364203	0.0326361		2576	0.0841663	0.0855106	0.0602493	0.0633762	0.0198951	0.0199858	-0.00405807	0
2937.61	0.1831	0.178768	0.178798	0.172202	0.165414	0.166272	0.146531	0.141791	0.0881567	0.0866349	0.0417857	0.0396076		2876.8	0.103397	0.100612	0.0780644	0.078203	0.0684446	0.0645053	0.0448576	0.0410424	0.0370258	0.0326038		2577.6	0.0854623	0.0855001	0.0600993	0.0633684	0.0199193	0.0199833	-0.00404881	0
2939.21	0.181965	0.178768	0.178292	0.172202	0.165713	0.166272	0.146014	0.141791	0.0887324	0.0866349	0.0414253	0.0396076		2878.4	0.104228	0.100513	0.0777745	0.0781257	0.0691828	0.0644416	0.0464381	0.0410018	0.0376185	0.0325716		2579.2	0.0857588	0.0854895	0.0603688	0.0633606	0.0201029	0.0199808	-0.00374647	0
2940.81	0.182623	0.178768	0.177644	0.172202	0.165442	0.166272	0.143619	0.141791	0.0874606	0.0866349	0.041462	0.0396076		2880	0.104855	0.100413	0.076505	0.0780485	0.0694078	0.0643779	0.0467492	0.0409613	0.0376999	0.0325394		2580.8	0.085127	0.085479	0.059792	0.0633527	0.0201521	0.0199784	-0.00282494	0
2942.41	0.183885	0.178768	0.178199	0.172202	0.165856	0.166272	0.144602	0.141791	0.0885213	0.0866349	0.0423283	0.0396076		2881.6	0.105427	0.100314	0.0760458	0.0779714	0.0704109	0.0643143	0.0469549	0.0409208	0.038612	0.0325073		2582.4	0.0845924	0.0854684	0.0596625	0.0633449	0.0202293	0.0199759	-0.00314696	0
2944.01	0.185271	0.178768	0.179037	0.172202	0.167347	0.166272	0.144322	0.141791	0.0892622	0.0866349	0.042736	0.0396076		2883.2	0.104468	0.100215	0.075736	0.0778944	0.0710824	0.0642508	0.0471616	0.0408804	0.0376915	0.0324751		2584	0.0846726	0.0854579	0.0604596	0.0633371	0.0204954	0.0199734	-0.00303155	0
2945.61	0.184385	0.178768	0.178431	0.172202	0.168038	0.166272	0.144289	0.141791	0.0890901	0.0866349	0.043003	0.0396076		2884.8	0.104348	0.100116	0.0764355	0.0778174	0.0709052	0.0641873	0.0472134	0.04084	0.0376776	0.0324431		2585.6	0.0856058	0.0854473	0.0606411	0.0633293	0.0206969	0.019971	-0.0020603	0
2947.21	0.182455	0.178768	0.177092	0.172202	0.165627	0.166272	0.143578	0.141791	0.0872199	0.0866349	0.0413626	0.0396076		2886.4	0.104255	0.100017	0.0759149	0.0777405	0.0710198	0.0641239	0.0468134	0.0407996	0.0381693	0.032411		2587.2	0.0843661	0.0854368	0.0597292	0.0633215	0.0199166	0.0199685	-0.00313397	0
2948.81	0.181759	0.178768	0.17653	0.172202	0.164991	0.166272	0.143248	0.141791	0.086652	0.0866349	0.0404932	0.0396076		2888	0.104173	0.0999182	0.0750111	0.0776637	0.0712139	0.0640605	0.0457844	0.0407593	0.0380124	0.032379		2588.8	0.0834859	0.0854262	0.0594114	0.0633136	0.0189681	0.019966	-0.00409821	0
2950.41	0.180956	0.178768	0.176712	0.172202	0.16517	0.166272	0.14298	0.141791	0.087006	0.0866349	0.0396375	0.0396076		2889.6	0.104363	0.0998195	0.0757917	0.0775869	0.0720014	0.0639972	0.0448147	0.040719	0.0383123	0.032347		2590.4	0.0827275	0.0854157	0.0578164	0.0633058	0.0192991	0.0199636	-0.00476753	0
2952.01	0.180969	0.178768	0.177176	0.172202	0.165388	0.166272	0.142989	0.141791	0.0859855	0.0866349	0.0400361	0.0396076		2891.2	0.102837	0.0997209	0.0744181	0.0775103	0.0711786	0.063934	0.0418629	0.0406788	0.0375244	0.032315		2592	0.0815321	0.0854051	0.0578229	0.063298	0.0194117	0.0199611	-0.00404633	0
2953.61	0.18039	0.178768	0.176634	0.172202	0.164206	0.166272	0.142982	0.141791	0.0854473	0.0866349	0.0394463	0.0396076		2892.8	0.103057	0.0996223	0.0740016	0.0774337	0.0713817	0.0638708	0.0414149	0.0406386	0.0380808	0.0322831		2593.6	0.0804795	0.0853946	0.0577206	0.0632902	0.0182627	0.0199586	-0.00489831	0
2955.21	0.181203	0.178768	0.176482	0.172202	0.165006	0.166272	0.143223	0.141791	0.0855148	0.0866349	0.0395842	0.0396076		2894.4	0.102676	0.0995239	0.0735254	0.0773572	0.0702977	0.0638077	0.0414144	0.0405985	0.0374047	0.0322512		2595.2	0.0801348	0.085384	0.0569288	0.0632824	0.0166942	0.0199562	-0.00605482	0
2956.81	0.181111	0.178768	0.176179	0.172202	0.163997	0.166272	0.143921	0.141791	0.0858847	0.0866349	0.0394142	0.0396076		2896	0.1033	0.0994256	0.0733397	0.0772807	0.0697938	0.0637446	0.0405803	0.0405584	0.0373778	0.0322193		2596.8	0.07946	0.0853735	0.0581315	0.0632746	0.0174969	0.0199537	-0.00689728	0
2958.41	0.180454	0.178768	0.176295	0.172202	0.163824	0.166272	0.144024	0.141791	0.086164	0.0866349	0.038933	0.0396076		2897.6	0.103438	0.0993273	0.0749331	0.0772044	0.0690237	0.0636817	0.0406814	0.0405183	0.0364666	0.0321875		2598.4	0.0787234	0.0853629	0.0584763	0.0632667	0.0171376	0.0199513	-0.00685217	0
2960.01	0.181522	0.178768	0.177537	0.172202	0.165739	0.166272	0.146298	0.141791	0.0875023	0.0866349	0.0404525	0.0396076		2899.2	0.103113	0.0992292	0.0745278	0.0771281	0.0692049	0.0636187	0.0406976	0.0404783	0.0363063	0.0321557		2600	0.0788614	0.0853524	0.0593434	0.0632589	0.0184369	0.0199488	-0.00695621	0
2961.61	0.180342	0.178768	0.176204	0.172202	0.164652	0.166272	0.146202	0.141791	0.0861726	0.0866349	0.0400622	0.0396076		2900.8	0.103788	0.0991311	0.0754444	0.0770519	0.0690532	0.0635559	0.0423994	0.0404383	0.0375965	0.0321239		2601.6	0.0784802	0.0853418	0.0593886	0.0632511	0.0189374	0.0199463	-0.00736315	0
2963.21	0.17842	0.178768	0.175003	0.172202	0.16363	0.166272	0.145468	0.141791	0.0852071	0.0866349	0.038781	0.0396076		2902.4	0.104672	0.0990332	0.0753158	0.0769758	0.0675053	0.0634931	0.0423246	0.0403983	0.0378314	0.0320922		2603.2	0.078495	0.0853313	0.0597383	0.0632433	0.0186395	0.0199439	-0.00724266	0
2964.81	0.178752	0.178768	0.174545	0.172202	0.163799	0.166272	0.146018	0.141791	0.0863406	0.0866349	0.0386886	0.0396076		2904	0.104984	0.0989353	0.0748017	0.0768997	0.0675302	0.0634303	0.0421102	0.0403584	0.0379989	0.0320605		2604.8	0.0788145	0.0853208	0.0588391	0.0632355	0.0176867	0.0199414	-0.00784854	0
2966.41	0.177862	0.178768	0.173042	0.172202	0.162252	0.166272	0.145358	0.141791	0.0852127	0.0866349	0.0374893	0.0396076		2905.6	0.104997	0.0988376	0.0750795	0.0768237	0.0681405	0.0633677	0.0424966	0.0403185	0.0390229	0.0320288		2606.4	0.0789828	0.0853102	0.0584831	0.0632277	0.0164476	0.0199389	-0.00780379	0
2968.01	0.179195	0.178768	0.174095	0.172202	0.162621	0.166272	0.145194	0.141791	0.0852898	0.0866349	0.0375696	0.0396076		2907.2	0.10604	0.0987399	0.0749381	0.0767478	0.0682071	0.0633051	0.0424537	0.0402787	0.0397395	0.0319971		2608	0.0793844	0.0852997	0.058851	0.0632199	0.0160432	0.0199365	-0.00793438	0
2969.61	0.178283	0.178768	0.173574	0.172202	0.163046	0.166272	0.143948	0.141791	0.0860756	0.0866349	0.0375352	0.0396076		2908.8	0.107472	0.0986424	0.0771609	0.076672	0.0698981	0.0632425	0.0435707	0.0402389	0.0412557	0.0319655		2609.6	0.0799459	0.0852892	0.0605878	0.0632121	0.0167205	0.019934	-0.00690754	0
2971.21	0.177723	0.178768	0.173971	0.172202	0.164194	0.166272	0.143738	0.141791	0.0858771	0.0866349	0.037714	0.0396076		2910.4	0.107388	0.0985449	0.0770784	0.0765962	0.0715026	0.06318	0.0436	0.0401991	0.041675	0.0319339		2611.2	0.0794508	0.0852786	0.0608084	0.0632043	0.0168997	0.0199315	-0.00653582	0
2972.81	0.179264	0.178768	0.174249	0.172202	0.165654	0.166272	0.144976	0.141791	0.0863461	0.0866349	0.038641	0.0396076		2912	0.107293	0.0984475	0.0776844	0.0765205	0.0707292	0.0631176	0.0436633	0.0401594	0.0421106	0.0319024		2612.8	0.0793403	0.0852681	0.0605363	0.0631965	0.0176489	0.0199291	-0.00562753	0
2974.41	0.178767	0.178768	0.173881	0.172202	0.165865	0.166272	0.145634	0.141791	0.0868967	0.0866349	0.0386515	0.0396076		2913.6	0.107054	0.0983502	0.0783396	0.0764449	0.070916	0.0630552	0.043986	0.0401197	0.0423934	0.0318708		2614.4	0.0800681	0.0852576	0.0608711	0.0631887	0.0176971	0.0199266	-0.0054761	0
2976.01	0.17985	0.178768	0.17423	0.172202	0.167411	0.166272	0.146144	0.141791	0.0874913	0.0866349	0.0393302	0.0396076		2915.2	0.106193	0.0982531	0.0789641	0.0763694	0.0702201	0.0629929	0.0449343	0.0400801	0.0424253	0.0318394		2616	0.0807337	0.085247	0.0608711	0.0631809	0.0186164	0.0199242	-0.00434281	0
2977.61	0.178426	0.178768	0.17419	0.172202	0.167112	0.166272	0.147611	0.141791	0.0873046	0.0866349	0.0388366	0.0396076		2916.8	0.105882	0.098156	0.0792947	0.0762939	0.0703879	0.0629307	0.0442633	0.0400404	0.0427614	0.0318079		2617.6	0.0817809	0.0852365	0.0599305	0.063173	0.0189766	0.0199217	-0.00351634	0
2979.21	0.17867	0.178768	0.174575	0.172202	0.167215	0.166272	0.148687	0.141791	0.0877727	0.0866349	0.0392079	0.0396076		2918.4	0.105535	0.098059	0.0792148	0.0762185	0.071152	0.0628685	0.0434596	0.0400009	0.0424138	0.0317765		2619.2	0.0809567	0.085226	0.058501	0.0631653	0.0183471	0.0199192	-0.00419592	0
2980.81	0.179452	0.178768	0.175327	0.172202	0.167571	0.166272	0.149552	0.141791	0.0894491	0.0866349	0.0390352	0.0396076		2920	0.105005	0.0979621	0.0792461	0.0761432	0.0711873	0.0628064	0.0423009	0.0399614	0.0417236	0.0317451		2620.8	0.0812005	0.0852155	0.0580704	0.0631575	0.0191507	0.0199168	-0.00302594	0
2982.41	0.179853	0.178768	0.175411	0.172202	0.16744	0.166272	0.149273	0.141791	0.0904904	0.0866349	0.0390794	0.0396076		2921.6	0.104465	0.0978653	0.0798448	0.076068	0.0712666	0.0627443	0.0419083	0.0399219	0.0417022	0.0317137		2622.4	0.0818599	0.0852049	0.0570981	0.0631497	0.0205172	0.0199143	-0.00187559	0
2984.01	0.179649	0.178768	0.176767	0.172202	0.167109	0.166272	0.14931	0.141791	0.0904543	0.0866349	0.039687	0.0396076		2923.2	0.10349	0.0977686	0.079855	0.0759928	0.0710599	0.0626823	0.0414609	0.0398824	0.041877	0.0316824		2624	0.0820175	0.0851944	0.0579038	0.0631418	0.0206071	0.0199119	-0.00112524	0
2985.61	0.180989	0.178768	0.177731	0.172202	0.167256	0.166272	0.149194	0.141791	0.0911853	0.0866349	0.0402106	0.0396076		2924.8	0.103365	0.097672	0.0797745	0.0759177	0.0715863	0.0626204	0.0427092	0.039843	0.0417207	0.0316511		2625.6	0.0810866	0.0851839	0.057126	0.0631341	0.0196364	0.0199094	-0.00182998	0
2987.21	0.181272	0.178768	0.177548	0.172202	0.167325	0.166272	0.149141	0.141791	0.0908797	0.0866349	0.0402634	0.0396076		2926.4	0.102238	0.0975755	0.0790746	0.0758427	0.0700887	0.0625585	0.0422932	0.0398037	0.0407363	0.0316198		2627.2	0.081251	0.0851734	0.0582648	0.0631263	0.0207527	0.0199069	-0.00164627	0
2988.81	0.181327	0.178768	0.177723	0.172202	0.166831	0.166272	0.149084	0.141791	0.0904025	0.0866349	0.0398268	0.0396076		2928	0.102116	0.0974791	0.078625	0.0757678	0.069956	0.0624967	0.0427087	0.0397643	0.0402718	0.0315885		2628.8	0.0811298	0.0851629	0.0590866	0.0631185	0.0219287	0.0199045	-0.00197209	0
2990.41	0.181254	0.178768	0.177343	0.172202	0.165696	0.166272	0.148141	0.141791	0.0889299	0.0866349	0.0395344	0.0396076		2929.6	0.102191	0.0973828	0.0787004	0.0756929	0.0695994	0.0624349	0.043494	0.039725	0.0400944	0.0315573		2630.4	0.0806117	0.0851523	0.0582813	0.0631107	0.0224798	0.019902	-0.00176425	0
2992.01	0.181189	0.178768	0.177374	0.172202	0.16502	0.166272	0.147436	0.141791	0.0875882	0.0866349	0.0398421	0.0396076		2931.2	0.102158	0.0972865	0.0778619	0.0756181	0.0691754	0.0623732	0.0441225	0.0396858	0.039532	0.0315262		2632	0.0802569	0.0851418	0.0588505	0.0631029	0.0228275	0.0198996	-0.00235915	0
2993.61	0.180646	0.178768	0.176865	0.172202	0.164372	0.166272	0.147979	0.141791	0.0872802	0.0866349	0.0393746	0.0396076		2932.8	0.103111	0.0971904	0.0783788	0.0755434	0.0682828	0.0623116	0.0445415	0.0396466	0.0390626	0.031495		2633.6	0.0796652	0.0851313	0.0588955	0.0630951	0.0220682	0.0198971	-0.00341899	0
2995.21	0.180529	0.178768	0.176734	0.172202	0.164217	0.166272	0.147402	0.141791	0.0871134	0.0866349	0.0397872	0.0396076		2934.4	0.102869	0.0970944	0.0778071	0.0754688	0.0683145	0.0622501	0.0437528	0.0396074	0.0383532	0.0314639		2635.2	0.0804206	0.0851208	0.0588301	0.0630873	0.0217529	0.0198947	-0.00472742	0
2996.81	0.181495	0.178768	0.176284	0.172202	0.164001	0.166272	0.147159	0.141791	0.0867231	0.0866349	0.0403053	0.0396076		2936	0.103104	0.0969984	0.0780235	0.0753942	0.0693924	0.0621885	0.0442849	0.0395683	0.0377331	0.0314328		2636.8	0.0803691	0.0851103	0.0591299	0.0630795	0.0204781	0.0198922	-0.00539248	0
2998.41	0.180436	0.178768	0.175762	0.172202	0.163076	0.166272	0.145724	0.141791	0.0844383	0.0866349	0.039655	0.0396076		2937.6	0.104502	0.0969026	0.0782385	0.0753197	0.0702258	0.0621271	0.0443684	0.0395292	0.0384617	0.0314017		2638.4	0.0798416	0.0850998	0.0598438	0.0630717	0.0198658	0.0198897	-0.00565174	0
3000.01	0.179795	0.178768	0.176246	0.172202	0.16298	0.166272	0.144504	0.141791	0.0837889	0.0866349	0.0389127	0.0396076		2939.2	0.104236	0.0968068	0.0774127	0.0752453	0.0704736	0.0620657	0.0441278	0.0394901	0.0379658	0.0313707		2640	0.0803542	0.0850893	0.0604546	0.0630639	0.0196744	0.0198873	-0.00579587	0
3001.61	0.178742	0.178768	0.176433	0.172202	0.163749	0.166272	0.143667	0.141791	0.0845658	0.0866349	0.0398308	0.0396076		2940.8	0.103508	0.0967112	0.0773366	0.0751709	0.0718092	0.0620044	0.0434764	0.0394511	0.0380293	0.0313397		2641.6	0.0794995	0.0850788	0.061161	0.0630561	0.0194389	0.0198848	-0.00667111	0
3003.21	0.179253	0.178768	0.175652	0.172202	0.164325	0.166272	0.144389	0.141791	0.0836558	0.0866349	0.040156	0.0396076		2942.4	0.102967	0.0966156	0.0769163	0.0750967	0.0723328	0.0619431	0.043909	0.0394121	0.0378197	0.0313088		2643.2	0.080454	0.0850683	0.0610477	0.0630484	0.0202845	0.0198824	-0.00676254	0
3004.81	0.179706	0.178768	0.175981	0.172202	0.16536	0.166272	0.145358	0.141791	0.0846425	0.0866349	0.0415404	0.0396076		2944	0.102724	0.0965202	0.0765356	0.0750225	0.0722932	0.0618819	0.0430566	0.0393732	0.0379368	0.0312778		2644.8	0.0804804	0.0850578	0.0611859	0.0630406	0.0211611	0.0198799	-0.0061032	0
3006.41	0.17948	0.178768	0.175673	0.172202	0.165119	0.166272	0.145356	0.141791	0.0839251	0.0866349	0.0413713	0.0396076		2945.6	0.102328	0.0964248	0.0759401	0.0749483	0.0718036	0.0618208	0.0426063	0.0393343	0.0373276	0.0312469		2646.4	0.0816083	0.0850473	0.0611433	0.0630328	0.0216589	0.0198775	-0.00529107	0
3008.01	0.180273	0.178768	0.176627	0.172202	0.165985	0.166272	0.146047	0.141791	0.0844617	0.0866349	0.0419927	0.0396076		2947.2	0.101737	0.0963295	0.0773644	0.0748743	0.0727454	0.0617597	0.0443146	0.0392954	0.0380961	0.031216		2648	0.080952	0.0850367	0.0604345	0.063025	0.0221618	0.019875	-0.00531074	0
3009.61	0.180919	0.178768	0.177422	0.172202	0.166534	0.166272	0.147451	0.141791	0.0865181	0.0866349	0.0419677	0.0396076		2948.8	0.101062	0.0962343	0.0768111	0.0748003	0.0725825	0.0616987	0.0432552	0.0392566	0.0383693	0.0311852		2649.6	0.0810551	0.0850262	0.06081	0.0630172	0.0222595	0.0198725	-0.00560638	0
3011.21	0.182308	0.178768	0.178448	0.172202	0.167187	0.166272	0.148712	0.141791	0.0885498	0.0866349	0.0434507	0.0396076		2950.4	0.100669	0.0961392	0.0771959	0.0747264	0.0725538	0.0616377	0.0441708	0.0392178	0.0390017	0.0311544		2651.2	0.0800203	0.0850157	0.0595	0.0630094	0.02161	0.0198701	-0.00596263	0
3012.81	0.182353	0.178768	0.17837	0.172202	0.166503	0.166272	0.149014	0.141791	0.0897844	0.0866349	0.0425978	0.0396076		2952	0.101674	0.0960443	0.0770413	0.0746525	0.0729535	0.0615768	0.0446493	0.039179	0.0402235	0.0311236		2652.8	0.0799117	0.0850052	0.0587995	0.0630017	0.0215094	0.0198677	-0.00598316	0
3014.41	0.182694	0.178768	0.179215	0.172202	0.166732	0.166272	0.148548	0.141791	0.0912848	0.0866349	0.0428765	0.0396076		2953.6	0.102221	0.0959494	0.0780854	0.0745788	0.0726342	0.0615159	0.0461807	0.0391403	0.0415373	0.0310928		2654.4	0.0805565	0.0849947	0.0593089	0.0629939	0.0214173	0.0198652	-0.00552929	0
3016.01	0.183901	0.178768	0.180469	0.172202	0.167439	0.166272	0.148018	0.141791	0.0920981	0.0866349	0.0433784	0.0396076		2955.2	0.101703	0.0958545	0.0776888	0.0745051	0.0721119	0.0614552	0.0464345	0.0391016	0.0415193	0.0310621		2656	0.0798919	0.0849842	0.059831	0.0629861	0.0207809	0.0198627	-0.00488753	0
3017.61	0.185365	0.178768	0.180547	0.172202	0.168255	0.166272	0.148356	0.141791	0.0922822	0.0866349	0.0439739	0.0396076		2956.8	0.101323	0.0957598	0.0781627	0.0744315	0.0716432	0.0613944	0.0471146	0.039063	0.0411734	0.0310314		2657.6	0.0802274	0.0849738	0.0590699	0.0629783	0.021701	0.0198603	-0.00502736	0
3019.21	0.185244	0.178768	0.179477	0.172202	0.168193	0.166272	0.148159	0.141791	0.0921155	0.0866349	0.0430533	0.0396076		2958.4	0.100451	0.0956652	0.0781536	0.0743579	0.0715785	0.0613338	0.046184	0.0390244	0.0413433	0.0310008		2659.2	0.0801533	0.0849633	0.0593499	0.0629705	0.0224402	0.0198578	-0.00468561	0
3020.81	0.185322	0.178768	0.179843	0.172202	0.168289	0.166272	0.148324	0.141791	0.0926103	0.0866349	0.0424769	0.0396076		2960	0.10028	0.0955707	0.0777189	0.0742845	0.0715766	0.0612732	0.0459763	0.0389859	0.0407353	0.0309701		2660.8	0.0793348	0.0849528	0.0590428	0.0629627	0.0230485	0.0198554	-0.0048688	0
3022.41	0.185114	0.178768	0.17976	0.172202	0.168082	0.166272	0.148559	0.141791	0.0919632	0.0866349	0.0420846	0.0396076		2961.6	0.101523	0.0954763	0.0782183	0.0742111	0.0719662	0.0612126	0.0450926	0.0389473	0.0402492	0.0309395		2662.4	0.0782411	0.0849423	0.0583237	0.062955	0.0229143	0.0198529	-0.00523809	0
3024.01	0.184766	0.178768	0.179923	0.172202	0.168681	0.166272	0.148229	0.141791	0.0918404	0.0866349	0.0426832	0.0396076		2963.2	0.102131	0.0953819	0.0782325	0.0741377	0.0715541	0.0611521	0.0444642	0.0389088	0.0394986	0.030909		2664	0.0777974	0.0849318	0.0585634	0.0629472	0.0230646	0.0198505	-0.00591713	0
3025.61	0.184432	0.178768	0.179525	0.172202	0.169094	0.166272	0.148048	0.141791	0.0914851	0.0866349	0.0422989	0.0396076		2964.8	0.102417	0.0952877	0.0787456	0.0740645	0.0719506	0.0610917	0.0435072	0.0388704	0.039628	0.0308784		2665.6	0.0776993	0.0849213	0.0579498	0.0629394	0.0223508	0.019848	-0.00703315	0
3027.21	0.184283	0.178768	0.178955	0.172202	0.169456	0.166272	0.146715	0.141791	0.0901819	0.0866349	0.0420859	0.0396076		2966.4	0.103062	0.0951935	0.0793866	0.0739913	0.0727013	0.0610313	0.0439864	0.038832	0.039775	0.0308479		2667.2	0.0786383	0.0849108	0.0583961	0.0629317	0.0221115	0.0198456	-0.00746122	0
3028.81	0.183392	0.178768	0.176861	0.172202	0.168953	0.166272	0.145515	0.141791	0.0892695	0.0866349	0.0411499	0.0396076		2968	0.103624	0.0950995	0.0788959	0.0739182	0.0725361	0.060971	0.042917	0.0387936	0.0389257	0.0308174		2668.8	0.0784459	0.0849003	0.0595164	0.0629239	0.0213665	0.0198431	-0.00713273	0
3030.41	0.182021	0.178768	0.176403	0.172202	0.167848	0.166272	0.144517	0.141791	0.0882727	0.0866349	0.0398609	0.0396076		2969.6	0.104075	0.0950055	0.0778788	0.0738451	0.0721593	0.0609108	0.0425017	0.0387553	0.0392905	0.030787		2670.4	0.0786591	0.0848898	0.0597139	0.0629161	0.0207152	0.0198407	-0.00680153	0
3032.01	0.182303	0.178768	0.176389	0.172202	0.16799	0.166272	0.144057	0.141791	0.087942	0.0866349	0.0394545	0.0396076		2971.2	0.103761	0.0949116	0.077341	0.0737722	0.0723636	0.0608506	0.0430011	0.038717	0.0389071	0.0307566		2672	0.0785678	0.0848794	0.0599379	0.0629084	0.0204236	0.0198382	-0.0068997	0
3033.61	0.182088	0.178768	0.176023	0.172202	0.168431	0.166272	0.143027	0.141791	0.0873069	0.0866349	0.0397578	0.0396076		2972.8	0.104095	0.0948178	0.078055	0.0736993	0.0727095	0.0607905	0.0427657	0.0386787	0.0387212	0.0307262		2673.6	0.0784158	0.0848689	0.060196	0.0629006	0.0204363	0.0198358	-0.00630718	0
3035.21	0.182699	0.178768	0.17495	0.172202	0.16802	0.166272	0.142923	0.141791	0.0860836	0.0866349	0.038713	0.0396076		2974.4	0.103657	0.0947242	0.0775003	0.0736265	0.0728766	0.0607304	0.0432103	0.0386405	0.0382811	0.0306958		2675.2	0.0793318	0.0848584	0.0602016	0.0628928	0.0210463	0.0198333	-0.00574809	0
3036.81	0.18386	0.178768	0.176237	0.172202	0.168652	0.166272	0.144599	0.141791	0.0863615	0.0866349	0.0398317	0.0396076		2976	0.103493	0.0946306	0.077286	0.0735537	0.0733598	0.0606704	0.0426516	0.0386023	0.0385666	0.0306655		2676.8	0.0786288	0.0848479	0.059734	0.062885	0.0211379	0.0198309	-0.00554043	0
3038.41	0.183736	0.178768	0.177171	0.172202	0.16909	0.166272	0.145684	0.141791	0.0861436	0.0866349	0.0394424	0.0396076		2977.6	0.103473	0.0945371	0.0776371	0.073481	0.072089	0.0606105	0.0438503	0.0385642	0.0382342	0.0306352		2678.4	0.0787115	0.0848374	0.0592321	0.0628773	0.0213501	0.0198284	-0.00562069	0
3040.01	0.183441	0.178768	0.17738	0.172202	0.168237	0.166272	0.145573	0.141791	0.0861146	0.0866349	0.0391804	0.0396076		2979.2	0.103221	0.0944436	0.0780176	0.0734084	0.0726002	0.0605506	0.0455107	0.0385261	0.0388896	0.0306049		2680	0.0775988	0.084827	0.0582712	0.0628695	0.0209192	0.019826	-0.00598956	0
3041.61	0.185344	0.178768	0.178012	0.172202	0.168892	0.166272	0.147158	0.141791	0.0868292	0.0866349	0.039827	0.0396076		2980.8	0.10328	0.0943503	0.0771281	0.0733359	0.0712206	0.0604908	0.0450811	0.038488	0.0379879	0.0305747		2681.6	0.0780972	0.0848165	0.0587231	0.0628617	0.0208117	0.0198235	-0.00558723	0
3043.21	0.185873	0.178768	0.177383	0.172202	0.168484	0.166272	0.14736	0.141791	0.0858895	0.0866349	0.0398112	0.0396076		2982.4	0.103432	0.0942571	0.0779383	0.0732634	0.0717045	0.060431	0.0467624	0.03845	0.0380096	0.0305445		2683.2	0.0783762	0.084806	0.0589045	0.062854	0.0207657	0.0198211	-0.0049123	0
3044.81	0.185147	0.178768	0.176311	0.172202	0.167813	0.166272	0.146796	0.141791	0.086285	0.0866349	0.0398766	0.0396076		2984	0.10377	0.094164	0.0779086	0.073191	0.0725022	0.0603713	0.0469547	0.038412	0.0386674	0.0305143		2684.8	0.0801786	0.0847955	0.0599179	0.0628462	0.021024	0.0198186	-0.00405009	0
3046.41	0.186511	0.178768	0.176816	0.172202	0.168271	0.166272	0.146936	0.141791	0.0881009	0.0866349	0.0404418	0.0396076		2985.6	0.103786	0.0940709	0.079322	0.0731187	0.0718723	0.0603116	0.0478877	0.038374	0.0382399	0.0304841		2686.4	0.0803773	0.0847851	0.0605143	0.0628385	0.0211857	0.0198162	-0.00317401	0
3048.01	0.187548	0.178768	0.176426	0.172202	0.167927	0.166272	0.14843	0.141791	0.089627	0.0866349	0.0413259	0.0396076		2987.2	0.102102	0.093978	0.0785281	0.0730465	0.0708173	0.060252	0.0465034	0.0383361	0.0374619	0.030454		2688	0.0803382	0.0847746	0.0601645	0.0628307	0.0215828	0.0198137	-0.00263655	0
3049.61	0.186581	0.178768	0.174996	0.172202	0.166998	0.166272	0.148884	0.141791	0.0895119	0.0866349	0.0398745	0.0396076		2988.8	0.101307	0.0938851	0.0787158	0.0729743	0.0702337	0.0601925	0.0466369	0.0382982	0.0369059	0.0304239		2689.6	0.0797576	0.0847641	0.0590481	0.0628229	0.0221323	0.0198113	-0.00247081	0
3051.21	0.185895	0.178768	0.175161	0.172202	0.166443	0.166272	0.150375	0.141791	0.0907068	0.0866349	0.0399003	0.0396076		2990.4	0.100753	0.0937923	0.0782685	0.0729022	0.0699624	0.060133	0.045072	0.0382604	0.0365351	0.0303939		2691.2	0.0797343	0.0847537	0.0592093	0.0628152	0.0229394	0.0198088	-0.00147758	0
3052.81	0.18521	0.178768	0.175246	0.172202	0.166055	0.166272	0.150542	0.141791	0.0910608	0.0866349	0.0404773	0.0396076		2992	0.101456	0.0936997	0.0785714	0.0728302	0.0704333	0.0600736	0.0451235	0.0382226	0.0359341	0.0303638		2692.8	0.0791723	0.0847432	0.0590111	0.0628074	0.0237678	0.0198064	-0.00130143	0
3054.41	0.184429	0.178768	0.174509	0.172202	0.165462	0.166272	0.150505	0.141791	0.0913971	0.0866349	0.0407952	0.0396076		2993.6	0.1019	0.0936071	0.0780389	0.0727582	0.0703547	0.0600142	0.043208	0.0381848	0.0355779	0.0303338		2694.4	0.0791627	0.0847327	0.0585678	0.0627997	0.0235634	0.019804	-0.00329549	0
3056.01	0.182839	0.178768	0.173624	0.172202	0.164192	0.166272	0.14919	0.141791	0.09052	0.0866349	0.0403615	0.0396076		2995.2	0.102206	0.0935146	0.0785486	0.0726863	0.0707756	0.0599549	0.043826	0.0381471	0.0364215	0.0303038		2696	0.0795437	0.0847223	0.0588555	0.0627919	0.0238108	0.0198015	-0.00359748	0
3057.61	0.18097	0.178768	0.172536	0.172202	0.163538	0.166272	0.148659	0.141791	0.089857	0.0866349	0.0393115	0.0396076		2996.8	0.100576	0.0934222	0.0790464	0.0726145	0.0705699	0.0598957	0.0430203	0.0381094	0.0360405	0.0302739		2697.6	0.0800158	0.0847118	0.0597394	0.0627842	0.0229149	0.0197991	-0.00472737	0
3059.21	0.180544	0.178768	0.17191	0.172202	0.162836	0.166272	0.14814	0.141791	0.0897594	0.0866349	0.0385177	0.0396076		2998.4	0.100303	0.0933299	0.0787309	0.0725427	0.0700394	0.0598365	0.0429934	0.0380718	0.0357773	0.030244		2699.2	0.0799275	0.0847013	0.0597945	0.0627764	0.0217543	0.0197966	-0.00624006	0
3060.81	0.179143	0.178768	0.171109	0.172202	0.162055	0.166272	0.147757	0.141791	0.0899823	0.0866349	0.0378799	0.0396076		3000	0.100231	0.0932377	0.0782239	0.0724711	0.0693775	0.0597774	0.0423585	0.0380341	0.0360809	0.0302141		2700.8	0.0800274	0.0846909	0.0596266	0.0627687	0.0216478	0.0197942	-0.00602877	0
3062.41	0.178435	0.178768	0.17206	0.172202	0.161857	0.166272	0.147276	0.141791	0.089883	0.0866349	0.0377922	0.0396076		3001.6	0.0995157	0.0931455	0.0782287	0.0723995	0.0684276	0.0597183	0.0421436	0.0379966	0.0367086	0.0301842		2702.4	0.0796525	0.0846804	0.0597866	0.0627609	0.0208168	0.0197917	-0.00638277	0
3064.01	0.178394	0.178768	0.17215	0.172202	0.161634	0.166272	0.146251	0.141791	0.0894009	0.0866349	0.0370786	0.0396076		3003.2	0.0997665	0.0930535	0.077971	0.0723279	0.0679945	0.0596593	0.0414778	0.037959	0.0371135	0.0301544		2704	0.0792449	0.08467	0.0602248	0.0627531	0.020651	0.0197893	-0.00665565	0
3065.61	0.17727	0.178768	0.172377	0.172202	0.161084	0.166272	0.145682	0.141791	0.0889054	0.0866349	0.0358726	0.0396076		3004.8	0.099409	0.0929616	0.0787131	0.0722564	0.0673032	0.0596004	0.0408986	0.0379215	0.037003	0.0301246		2705.6	0.0787923	0.0846595	0.0602864	0.0627454	0.0201956	0.0197868	-0.00719024	0
3067.21	0.177159	0.178768	0.173259	0.172202	0.161545	0.166272	0.146511	0.141791	0.0886862	0.0866349	0.0351801	0.0396076		3006.4	0.099184	0.0928697	0.0781388	0.0721851	0.0679906	0.0595415	0.041267	0.037884	0.0375359	0.0300949		2707.2	0.0782673	0.0846491	0.0609479	0.0627377	0.0206696	0.0197844	-0.00775827	0
3068.81	0.178267	0.178768	0.175612	0.172202	0.163103	0.166272	0.147599	0.141791	0.0891066	0.0866349	0.0363255	0.0396076		3008	0.0997455	0.0927779	0.0791517	0.0721137	0.0676158	0.0594826	0.0408643	0.0378466	0.0383088	0.0300651		2708.8	0.077552	0.0846386	0.060813	0.0627299	0.0211591	0.0197819	-0.00796178	0
3070.41	0.17792	0.178768	0.177454	0.172202	0.165065	0.166272	0.148011	0.141791	0.0885184	0.0866349	0.0365333	0.0396076		3009.6	0.0993208	0.0926863	0.0779037	0.0720425	0.0667913	0.0594239	0.0413833	0.0378092	0.0374878	0.0300354		2710.4	0.0770752	0.0846281	0.0614679	0.0627222	0.0213645	0.0197795	-0.00816627	0
3072.01	0.178757	0.178768	0.178027	0.172202	0.164587	0.166272	0.147872	0.141791	0.0890323	0.0866349	0.0374465	0.0396076		3011.2	0.0992762	0.0925947	0.0771956	0.0719713	0.0657075	0.0593652	0.0404711	0.0377719	0.0368925	0.0300057		2712	0.0769322	0.0846177	0.0614145	0.0627144	0.0207372	0.0197771	-0.00736727	0
3073.61	0.18018	0.178768	0.178425	0.172202	0.165386	0.166272	0.146689	0.141791	0.0883982	0.0866349	0.0374999	0.0396076		3012.8	0.0981409	0.0925032	0.077288	0.0719002	0.0647664	0.0593065	0.0396533	0.0377345	0.0350164	0.0299761		2713.6	0.0767084	0.0846072	0.062588	0.0627067	0.0209105	0.0197746	-0.00691571	0
3075.21	0.18118	0.178768	0.177607	0.172202	0.165892	0.166272	0.146211	0.141791	0.0878874	0.0866349	0.0373883	0.0396076		3014.4	0.0983206	0.0924118	0.0781288	0.0718291	0.0659599	0.0592479	0.0398536	0.0376973	0.0361827	0.0299465		2715.2	0.0769684	0.0845968	0.063702	0.0626989	0.0215525	0.0197722	-0.00582679	0
3076.81	0.180891	0.178768	0.178194	0.172202	0.166923	0.166272	0.147119	0.141791	0.0891941	0.0866349	0.0392219	0.0396076		3016	0.0994848	0.0923205	0.078496	0.0717582	0.0665684	0.0591894	0.0408207	0.03766	0.0364604	0.0299169		2716.8	0.0776667	0.0845864	0.0633988	0.0626912	0.0213823	0.0197697	-0.00551718	0
3078.41	0.182253	0.178768	0.179024	0.172202	0.166916	0.166272	0.148307	0.141791	0.0898742	0.0866349	0.0393041	0.0396076		3017.6	0.0997402	0.0922293	0.0783563	0.0716872	0.0653576	0.0591309	0.0416054	0.0376228	0.0355274	0.0298873		2718.4	0.0767457	0.0845759	0.0633112	0.0626834	0.0217296	0.0197673	-0.00440656	0
3080.01	0.182593	0.178768	0.177586	0.172202	0.166427	0.166272	0.148515	0.141791	0.0893459	0.0866349	0.0392466	0.0396076		3019.2	0.0994093	0.0921381	0.0778301	0.0716164	0.0657808	0.0590724	0.0412951	0.0375856	0.0352935	0.0298578		2720	0.0769423	0.0845655	0.0635305	0.0626757	0.0215455	0.0197649	-0.00282188	0
3081.61	0.182264	0.178768	0.176407	0.172202	0.165783	0.166272	0.147323	0.141791	0.0885818	0.0866349	0.0389319	0.0396076		3020.8	0.0998815	0.0920471	0.0779247	0.0715457	0.0660222	0.0590141	0.0422376	0.0375485	0.0355635	0.0298283		2721.6	0.0769076	0.084555	0.0622655	0.062668	0.020568	0.0197624	-0.00249052	0
3083.21	0.182282	0.178768	0.176887	0.172202	0.166644	0.166272	0.148057	0.141791	0.088341	0.0866349	0.0407973	0.0396076		3022.4	0.101072	0.0919561	0.0783171	0.071475	0.0663732	0.0589558	0.0421355	0.0375114	0.0358504	0.0297988		2723.2	0.0781302	0.0845446	0.0619208	0.0626602	0.019649	0.01976	-0.00163505	0
3084.81	0.181733	0.178768	0.17584	0.172202	0.166557	0.166272	0.147598	0.141791	0.0879635	0.0866349	0.0418476	0.0396076		3024	0.102936	0.0918653	0.0792533	0.0714043	0.0685155	0.0588975	0.0437309	0.0374743	0.0362542	0.0297694		2724.8	0.0783203	0.0845341	0.0611547	0.0626525	0.0201476	0.0197575	-0.00196144	0
3086.41	0.180874	0.178768	0.175569	0.172202	0.166663	0.166272	0.147514	0.141791	0.0879838	0.0866349	0.0415049	0.0396076		3025.6	0.103149	0.0917745	0.0791613	0.0713338	0.0685709	0.0588393	0.0437198	0.0374373	0.0371827	0.02974		2726.4	0.0788389	0.0845237	0.060482	0.0626447	0.0204403	0.0197551	-0.00308807	0
3088.01	0.180031	0.178768	0.174695	0.172202	0.165642	0.166272	0.146909	0.141791	0.0866063	0.0866349	0.0406728	0.0396076		3027.2	0.102839	0.0916838	0.0798339	0.0712633	0.0697559	0.0587812	0.0449177	0.0374003	0.0368457	0.0297106		2728	0.0788353	0.0845133	0.0597429	0.062637	0.0210062	0.0197527	-0.0022067	0
3089.61	0.179761	0.178768	0.173823	0.172202	0.165444	0.166272	0.146333	0.141791	0.0867627	0.0866349	0.0408795	0.0396076		3028.8	0.102301	0.0915932	0.0794707	0.0711929	0.0706	0.0587231	0.0444589	0.0373633	0.0373651	0.0296812		2729.6	0.0792588	0.0845028	0.0589127	0.0626293	0.0200569	0.0197502	-0.0035478	0
3091.21	0.180098	0.178768	0.173389	0.172202	0.165121	0.166272	0.146016	0.141791	0.0865164	0.0866349	0.0403065	0.0396076		3030.4	0.102362	0.0915027	0.0793717	0.0711225	0.0701086	0.0586651	0.0446239	0.0373264	0.0370723	0.0296519		2731.2	0.079804	0.0844924	0.0586492	0.0626215	0.0185506	0.0197478	-0.00344929	0
3092.81	0.179245	0.178768	0.172374	0.172202	0.165388	0.166272	0.145488	0.141791	0.0874474	0.0866349	0.0402625	0.0396076		3032	0.102329	0.0914123	0.0793731	0.0710523	0.0702443	0.0586071	0.0451187	0.0372895	0.0379538	0.0296226		2732.8	0.0802197	0.084482	0.0586115	0.0626138	0.0189405	0.0197453	-0.00361068	0
3094.41	0.179687	0.178768	0.173003	0.172202	0.165734	0.166272	0.146107	0.141791	0.0883742	0.0866349	0.0401233	0.0396076		3033.6	0.102462	0.091322	0.079136	0.0709821	0.0702039	0.0585492	0.0439965	0.0372527	0.038324	0.0295933		2734.4	0.0799727	0.0844715	0.0585645	0.0626061	0.0181732	0.0197429	-0.00437471	0
3096.01	0.17912	0.178768	0.172093	0.172202	0.164581	0.166272	0.145892	0.141791	0.0881012	0.0866349	0.0387494	0.0396076		3035.2	0.102209	0.0912318	0.0786973	0.0709119	0.0702476	0.0584913	0.0442413	0.0372159	0.0384975	0.0295641		2736	0.0809103	0.0844611	0.0589444	0.0625983	0.0185233	0.0197405	-0.00384645	0
3097.61	0.178355	0.178768	0.172425	0.172202	0.164577	0.166272	0.145503	0.141791	0.0882183	0.0866349	0.0381274	0.0396076		3036.8	0.101989	0.0911416	0.0783373	0.0708418	0.0704551	0.0584336	0.0436344	0.0371791	0.0383403	0.0295349		2737.6	0.0800279	0.0844507	0.0586981	0.0625906	0.0181777	0.019738	-0.00459183	0
3099.21	0.178194	0.178768	0.172932	0.172202	0.164824	0.166272	0.145171	0.141791	0.0873177	0.0866349	0.0381413	0.0396076		3038.4	0.101445	0.0910516	0.0774813	0.0707719	0.0696946	0.0583758	0.0431273	0.0371424	0.0388763	0.0295057		2739.2	0.0792899	0.0844402	0.058728	0.0625829	0.0187972	0.0197356	-0.00445201	0
3100.81	0.179395	0.178768	0.174646	0.172202	0.165561	0.166272	0.145251	0.141791	0.0886065	0.0866349	0.0391519	0.0396076		3040	0.101245	0.0909616	0.0772261	0.0707019	0.069594	0.0583181	0.0420878	0.0371057	0.0392981	0.0294765		2740.8	0.0785943	0.0844298	0.0589343	0.0625752	0.0180166	0.0197332	-0.00455683	0
3102.41	0.179608	0.178768	0.175478	0.172202	0.165892	0.166272	0.146862	0.141791	0.088879	0.0866349	0.0392862	0.0396076		3041.6	0.10046	0.0908717	0.0757623	0.0706321	0.0692776	0.0582605	0.0416342	0.037069	0.0384975	0.0294474		2742.4	0.0780798	0.0844194	0.0597001	0.0625674	0.0183882	0.0197307	-0.00352595	0
3104.01	0.180222	0.178768	0.17486	0.172202	0.164412	0.166272	0.146424	0.141791	0.0888771	0.0866349	0.0389075	0.0396076		3043.2	0.100485	0.0907819	0.0751412	0.0705623	0.0683358	0.058203	0.0401394	0.0370324	0.0389541	0.0294183		2744	0.0778425	0.0844089	0.0596295	0.0625597	0.0182124	0.0197283	-0.00258384	0
3105.61	0.180984	0.178768	0.174729	0.172202	0.164462	0.166272	0.145847	0.141791	0.0878461	0.0866349	0.0375526	0.0396076		3044.8	0.0999703	0.0906922	0.0753534	0.0704926	0.0693192	0.0581454	0.0403308	0.0369958	0.039219	0.0293892		2745.6	0.0773315	0.0843985	0.0596861	0.062552	0.0184498	0.0197258	-0.00284201	0
3107.21	0.180915	0.178768	0.174608	0.172202	0.164422	0.166272	0.147408	0.141791	0.087111	0.0866349	0.0379034	0.0396076		3046.4	0.100891	0.0906026	0.0764345	0.0704229	0.0709289	0.058088	0.041041	0.0369592	0.0401958	0.0293602		2747.2	0.0777957	0.0843881	0.0602384	0.0625442	0.0190239	0.0197234	-0.00200028	0
3108.81	0.180862	0.178768	0.175311	0.172202	0.164172	0.166272	0.147721	0.141791	0.0871934	0.0866349	0.0383139	0.0396076		3048	0.100806	0.0905131	0.075606	0.0703533	0.0701508	0.0580306	0.0415545	0.0369227	0.0393067	0.0293312		2748.8	0.0783064	0.0843777	0.06059	0.0625365	0.0187321	0.019721	-0.00167292	0
3110.41	0.181929	0.178768	0.175902	0.172202	0.163987	0.166272	0.147931	0.141791	0.0877605	0.0866349	0.0379044	0.0396076		3049.6	0.100076	0.0904236	0.0760517	0.0702838	0.0687386	0.0579732	0.0410168	0.0368862	0.0387701	0.0293022		2750.4	0.0780809	0.0843673	0.0606829	0.0625288	0.0197748	0.0197185	-0.00042108	0
3112.01	0.182694	0.178768	0.17599	0.172202	0.164346	0.166272	0.147637	0.141791	0.0875687	0.0866349	0.0383602	0.0396076		3051.2	0.100234	0.0903343	0.0769777	0.0702144	0.0697484	0.057916	0.041057	0.0368498	0.0392863	0.0292733		2752	0.0785419	0.0843568	0.0604157	0.0625211	0.019444	0.0197161	-0.00020644	0
3113.61	0.182971	0.178768	0.177136	0.172202	0.164882	0.166272	0.149389	0.141791	0.0885592	0.0866349	0.0397606	0.0396076		3052.8	0.100711	0.090245	0.076754	0.070145	0.0694313	0.0578587	0.041245	0.0368134	0.0399993	0.0292443		2753.6	0.078625	0.0843464	0.0599745	0.0625134	0.0185277	0.0197137	-0.00133476	0
3115.21	0.183083	0.178768	0.178494	0.172202	0.16507	0.166272	0.150411	0.141791	0.0881655	0.0866349	0.0402703	0.0396076		3054.4	0.100885	0.0901559	0.0774005	0.0700757	0.0696621	0.0578016	0.0407442	0.036777	0.0394683	0.0292154		2755.2	0.0790087	0.084336	0.0598154	0.0625056	0.0189894	0.0197112	-0.00159321	0
3116.81	0.183472	0.178768	0.178493	0.172202	0.165718	0.166272	0.150466	0.141791	0.0888997	0.0866349	0.0410186	0.0396076		3056	0.10064	0.0900668	0.0776185	0.0700064	0.0704708	0.0577445	0.0412094	0.0367407	0.0387512	0.0291866		2756.8	0.0793024	0.0843256	0.0603767	0.0624979	0.0215786	0.0197088	-0.00199674	0
3118.41	0.182815	0.178768	0.177954	0.172202	0.165864	0.166272	0.149743	0.141791	0.0890648	0.0866349	0.0404431	0.0396076		3057.6	0.0989809	0.0899778	0.0770813	0.0699373	0.0688795	0.0576874	0.0402	0.0367044	0.037769	0.0291577		2758.4	0.0788964	0.0843152	0.0605737	0.0624902	0.0213419	0.0197064	-0.00198379	0
3120.01	0.181817	0.178768	0.176685	0.172202	0.16394	0.166272	0.148268	0.141791	0.0885558	0.0866349	0.0390428	0.0396076		3059.2	0.0984344	0.0898889	0.075949	0.0698682	0.0682983	0.0576304	0.0399155	0.0366681	0.036804	0.0291289		2760	0.0789312	0.0843048	0.0606947	0.0624825	0.020658	0.0197039	-0.00201484	0
3121.61	0.181071	0.178768	0.17622	0.172202	0.163756	0.166272	0.147746	0.141791	0.0886452	0.0866349	0.039059	0.0396076		3060.8	0.0988307	0.0898001	0.0756552	0.0697991	0.0677057	0.0575735	0.0400713	0.0366319	0.0366121	0.0291001		2761.6	0.0803893	0.0842944	0.0611347	0.0624748	0.0197584	0.0197015	-0.00279381	0
3123.21	0.181056	0.178768	0.17603	0.172202	0.164795	0.166272	0.148544	0.141791	0.0895993	0.0866349	0.0392295	0.0396076		3062.4	0.098478	0.0897113	0.0764228	0.0697302	0.067046	0.0575166	0.0405561	0.0365957	0.0361338	0.0290714		2763.2	0.080042	0.0842839	0.0621019	0.0624671	0.0194866	0.0196991	-0.00223743	0
3124.81	0.179885	0.178768	0.17482	0.172202	0.164313	0.166272	0.148426	0.141791	0.0903058	0.0866349	0.0389678	0.0396076		3064	0.0993289	0.0896227	0.0773504	0.0696612	0.067984	0.0574597	0.041376	0.0365595	0.0368918	0.0290426		2764.8	0.0790453	0.0842735	0.0616492	0.0624593	0.0198025	0.0196966	-0.00378968	0
3126.41	0.180166	0.178768	0.175492	0.172202	0.164869	0.166272	0.149169	0.141791	0.0897739	0.0866349	0.0391052	0.0396076		3065.6	0.100483	0.0895342	0.0775973	0.0695924	0.0678375	0.057403	0.0413158	0.0365234	0.0374588	0.029014		2766.4	0.0786328	0.0842631	0.0605802	0.0624516	0.019068	0.0196942	-0.00400052	0
3128.01	0.177591	0.178768	0.173343	0.172202	0.163015	0.166272	0.146847	0.141791	0.0879752	0.0866349	0.0375614	0.0396076		3067.2	0.100713	0.0894457	0.0770011	0.0695237	0.0673796	0.0573462	0.0417891	0.0364873	0.037895	0.0289853		2768	0.0791208	0.0842527	0.0603596	0.0624439	0.0187406	0.0196918	-0.00447539	0
3129.61	0.176552	0.178768	0.172882	0.172202	0.163423	0.166272	0.14548	0.141791	0.0872891	0.0866349	0.0368813	0.0396076		3068.8	0.102125	0.0893573	0.0770895	0.069455	0.0675171	0.0572896	0.0423385	0.0364512	0.0388985	0.0289567		2769.6	0.0780379	0.0842423	0.0598662	0.0624362	0.0179058	0.0196893	-0.00539623	0
3131.21	0.175914	0.178768	0.171961	0.172202	0.163241	0.166272	0.144763	0.141791	0.0861901	0.0866349	0.0365696	0.0396076		3070.4	0.102484	0.089269	0.0773207	0.0693863	0.0675234	0.057233	0.0427699	0.0364152	0.0396812	0.028928		2771.2	0.0777664	0.0842319	0.0600089	0.0624285	0.0183076	0.0196869	-0.00512841	0
3132.81	0.177657	0.178768	0.172523	0.172202	0.164187	0.166272	0.145408	0.141791	0.0870782	0.0866349	0.0370176	0.0396076		3072	0.103448	0.0891808	0.0777444	0.0693178	0.0686313	0.0571764	0.0441275	0.0363792	0.0409772	0.0288995		2772.8	0.0780032	0.0842215	0.060998	0.0624208	0.018653	0.0196845	-0.00495441	0
3134.41	0.177592	0.178768	0.171429	0.172202	0.163867	0.166272	0.145459	0.141791	0.0858548	0.0866349	0.0364095	0.0396076		3073.6	0.103836	0.0890927	0.0779699	0.0692493	0.0685878	0.0571199	0.0449067	0.0363433	0.0413438	0.0288709		2774.4	0.0779213	0.0842111	0.0610723	0.0624131	0.0192381	0.019682	-0.00435488	0
3136.01	0.178131	0.178768	0.169617	0.172202	0.16381	0.166272	0.144339	0.141791	0.0855127	0.0866349	0.036063	0.0396076		3075.2	0.103899	0.0890047	0.0767823	0.0691809	0.0685913	0.0570635	0.0450031	0.0363074	0.0421787	0.0288424		2776	0.0780431	0.0842007	0.0614282	0.0624054	0.0196687	0.0196796	-0.00391519	0
3137.61	0.178674	0.178768	0.169981	0.172202	0.16502	0.166272	0.144728	0.141791	0.0852359	0.0866349	0.0360232	0.0396076		3076.8	0.104812	0.0889167	0.0775492	0.0691125	0.0697281	0.0570071	0.0468433	0.0362715	0.0431856	0.0288139		2777.6	0.0772937	0.0841903	0.0609402	0.0623977	0.0199895	0.0196772	-0.00476323	0
3139.21	0.179126	0.178768	0.170981	0.172202	0.165904	0.166272	0.145163	0.141791	0.0851501	0.0866349	0.0369186	0.0396076		3078.4	0.103951	0.0888289	0.0778342	0.0690442	0.0701314	0.0569508	0.0467783	0.0362357	0.0426277	0.0287854		2779.2	0.0778444	0.0841799	0.0610223	0.06239	0.0206601	0.0196748	-0.00425124	0
3140.81	0.181262	0.178768	0.171669	0.172202	0.166721	0.166272	0.144243	0.141791	0.0861191	0.0866349	0.0365446	0.0396076		3080	0.10395	0.0887411	0.0768994	0.068976	0.0688529	0.0568945	0.0457216	0.0361999	0.0416379	0.028757		2780.8	0.0776384	0.0841695	0.0598613	0.0623823	0.0207585	0.0196723	-0.00509851	0
3142.41	0.183127	0.178768	0.173592	0.172202	0.167811	0.166272	0.146077	0.141791	0.0879874	0.0866349	0.0379613	0.0396076		3081.6	0.103027	0.0886534	0.0776068	0.0689078	0.0690068	0.0568383	0.0446305	0.0361641	0.0414684	0.0287285		2782.4	0.077307	0.0841591	0.0592566	0.0623746	0.0209398	0.0196699	-0.00559049	0
3144.01	0.183709	0.178768	0.173915	0.172202	0.16696	0.166272	0.146466	0.141791	0.0879013	0.0866349	0.0379458	0.0396076		3083.2	0.102787	0.0885658	0.076875	0.0688397	0.0688995	0.0567821	0.0439446	0.0361284	0.0409871	0.0287002		2784	0.077761	0.0841487	0.0589411	0.0623669	0.0208955	0.0196675	-0.00668675	0
3145.61	0.18402	0.178768	0.174511	0.172202	0.167156	0.166272	0.148435	0.141791	0.0885879	0.0866349	0.0385649	0.0396076		3084.8	0.102051	0.0884783	0.0768969	0.0687717	0.0692278	0.056726	0.0429175	0.0360927	0.0406818	0.0286718		2785.6	0.0778126	0.0841384	0.0590379	0.0623591	0.0203411	0.019665	-0.00753081	0
3147.21	0.18334	0.178768	0.175383	0.172202	0.166747	0.166272	0.14833	0.141791	0.0882475	0.0866349	0.0377945	0.0396076		3086.4	0.101274	0.0883909	0.075984	0.0687038	0.0692024	0.05667	0.0418502	0.036057	0.0397284	0.0286435		2787.2	0.0787393	0.084128	0.0594343	0.0623514	0.0219369	0.0196626	-0.00615643	0
3148.81	0.182494	0.178768	0.174341	0.172202	0.166138	0.166272	0.148952	0.141791	0.0885377	0.0866349	0.0375321	0.0396076		3088	0.100566	0.0883035	0.0752485	0.0686359	0.0688834	0.056614	0.0415758	0.0360214	0.0386562	0.0286152		2788.8	0.0788337	0.0841176	0.0603045	0.0623437	0.0219266	0.0196602	-0.00619487	0
3150.41	0.181129	0.178768	0.174223	0.172202	0.164357	0.166272	0.148222	0.141791	0.088665	0.0866349	0.0366441	0.0396076		3089.6	0.100056	0.0882163	0.07523	0.0685681	0.068079	0.056558	0.0408227	0.0359858	0.039041	0.0285869		2790.4	0.0786294	0.0841072	0.0598705	0.062336	0.0214823	0.0196578	-0.00562375	0
3152.01	0.180543	0.178768	0.175741	0.172202	0.164672	0.166272	0.148779	0.141791	0.0896958	0.0866349	0.0370967	0.0396076		3091.2	0.100695	0.0881291	0.0746022	0.0685003	0.0684962	0.0565022	0.03999	0.0359502	0.038819	0.0285587		2792	0.0794614	0.0840968	0.0600692	0.0623283	0.0220221	0.0196553	-0.00535641	0
3153.61	0.181713	0.178768	0.176666	0.172202	0.165613	0.166272	0.15001	0.141791	0.0910983	0.0866349	0.0386774	0.0396076		3092.8	0.100002	0.088042	0.0751784	0.0684326	0.0681804	0.0564463	0.0389847	0.0359147	0.0379613	0.0285304		2793.6	0.0792071	0.0840864	0.0602961	0.0623206	0.022361	0.0196529	-0.00522629	0
3155.21	0.181595	0.178768	0.177095	0.172202	0.165526	0.166272	0.151146	0.141791	0.0922538	0.0866349	0.0392762	0.0396076		3094.4	0.100631	0.087955	0.0764299	0.068365	0.0691146	0.0563905	0.0396497	0.0358792	0.0385849	0.0285022		2795.2	0.0783134	0.084076	0.0612505	0.0623129	0.0230376	0.0196505	-0.00440519	0
3156.81	0.181663	0.178768	0.177791	0.172202	0.164828	0.166272	0.151774	0.141791	0.0921694	0.0866349	0.0396047	0.0396076		3096	0.101333	0.0878681	0.0770244	0.0682975	0.0689038	0.0563348	0.0396701	0.0358438	0.0392828	0.0284741		2796.8	0.0781827	0.0840656	0.0607873	0.0623053	0.0226328	0.019648	-0.00394671	0
3158.41	0.183144	0.178768	0.178809	0.172202	0.165062	0.166272	0.152096	0.141791	0.0922214	0.0866349	0.0402805	0.0396076		3097.6	0.10179	0.0877813	0.0765989	0.06823	0.0682229	0.0562792	0.0395407	0.0358084	0.0397879	0.0284459		2798.4	0.0780503	0.0840553	0.0605254	0.0622976	0.0219939	0.0196456	-0.00500915	0
3160.01	0.181757	0.178768	0.178524	0.172202	0.164663	0.166272	0.152095	0.141791	0.0918525	0.0866349	0.0406744	0.0396076		3099.2	0.10164	0.0876946	0.0759292	0.0681626	0.0677359	0.0562235	0.0397717	0.035773	0.0398187	0.0284178		2800	0.0787379	0.0840449	0.0610141	0.0622899	0.0219585	0.0196432	-0.00531796	0
3161.61	0.182949	0.178768	0.178817	0.172202	0.165999	0.166272	0.152282	0.141791	0.0924571	0.0866349	0.0414757	0.0396076		3100.8	0.10134	0.0876079	0.0760634	0.0680952	0.068155	0.056168	0.039742	0.0357376	0.0404168	0.0283897		2801.6	0.0772711	0.0840345	0.0607053	0.0622822	0.0213841	0.0196408	-0.00527376	0
3163.21	0.183414	0.178768	0.178586	0.172202	0.166516	0.166272	0.152409	0.141791	0.0929356	0.0866349	0.0423568	0.0396076		3102.4	0.10082	0.0875213	0.0760457	0.0680279	0.0680525	0.0561125	0.0394544	0.0357023	0.0404171	0.0283617		2803.2	0.0773562	0.0840241	0.0609835	0.0622745	0.0217193	0.0196383	-0.00546688	0
3164.81	0.185438	0.178768	0.179351	0.172202	0.168125	0.166272	0.152566	0.141791	0.0937775	0.0866349	0.0438298	0.0396076		3104	0.100262	0.0874349	0.0750212	0.0679607	0.0670237	0.0560571	0.03934	0.035667	0.0403917	0.0283337		2804.8	0.077038	0.0840137	0.0616677	0.0622668	0.0216002	0.0196359	-0.0050637	0
3166.41	0.185327	0.178768	0.178938	0.172202	0.168673	0.166272	0.152209	0.141791	0.0937571	0.0866349	0.0442837	0.0396076		3105.6	0.100337	0.0873485	0.0750055	0.0678936	0.0667014	0.0560017	0.0395216	0.0356318	0.0399603	0.0283057		2806.4	0.0766633	0.0840034	0.0611872	0.0622591	0.020926	0.0196335	-0.00503505	0
3168.01	0.186408	0.178768	0.178833	0.172202	0.169794	0.166272	0.152172	0.141791	0.0939359	0.0866349	0.0449919	0.0396076		3107.2	0.100338	0.0872622	0.0746994	0.0678265	0.066902	0.0559463	0.04009	0.0355966	0.0398551	0.0282777		2808	0.0757377	0.083993	0.0611586	0.0622514	0.0201259	0.0196311	-0.00569757	0
3169.61	0.186686	0.178768	0.179348	0.172202	0.170482	0.166272	0.151992	0.141791	0.092985	0.0866349	0.0451708	0.0396076		3108.8	0.100824	0.087176	0.0750969	0.0677594	0.0674643	0.055891	0.0408794	0.0355614	0.04001	0.0282498		2809.6	0.0743318	0.0839826	0.0600571	0.0622437	0.0193177	0.0196286	-0.0064154	0
3171.21	0.186819	0.178768	0.179252	0.172202	0.170121	0.166272	0.15081	0.141791	0.0924374	0.0866349	0.0449157	0.0396076		3110.4	0.0999465	0.0870898	0.0746068	0.0676925	0.0676991	0.0558358	0.0403458	0.0355263	0.0391474	0.0282219		2811.2	0.0744298	0.0839722	0.0597642	0.062236	0.0178945	0.0196262	-0.00684671	0
3172.81	0.186677	0.178768	0.178279	0.172202	0.169293	0.166272	0.149111	0.141791	0.0913842	0.0866349	0.0439368	0.0396076		3112	0.100233	0.0870038	0.0742373	0.0676256	0.0674641	0.0557807	0.0399611	0.0354912	0.0384463	0.028194		2812.8	0.073993	0.0839619	0.0595787	0.0622284	0.0179526	0.0196238	-0.00730573	0
3174.41	0.185837	0.178768	0.178033	0.172202	0.168349	0.166272	0.149287	0.141791	0.0902955	0.0866349	0.0440317	0.0396076		3113.6	0.0993631	0.0869178	0.0738774	0.0675588	0.0678647	0.0557255	0.0397498	0.0354561	0.0380891	0.0281661		2814.4	0.0748971	0.0839515	0.059713	0.0622207	0.01756	0.0196214	-0.00774033	0
3176.01	0.184014	0.178768	0.176487	0.172202	0.166501	0.166272	0.147711	0.141791	0.0880301	0.0866349	0.0423294	0.0396076		3115.2	0.0997473	0.0868319	0.0733193	0.067492	0.067922	0.0556705	0.0403882	0.0354211	0.0375474	0.0281383		2816	0.074996	0.0839412	0.0595131	0.062213	0.018711	0.0196189	-0.00718412	0
3177.61	0.182271	0.178768	0.175986	0.172202	0.165998	0.166272	0.147236	0.141791	0.0866447	0.0866349	0.041594	0.0396076		3116.8	0.099782	0.0867461	0.0737273	0.0674253	0.0694799	0.0556155	0.041193	0.0353861	0.0380537	0.0281105		2817.6	0.0751545	0.0839308	0.0598399	0.0622053	0.0182271	0.0196165	-0.00685252	0
3179.21	0.180354	0.178768	0.175634	0.172202	0.164771	0.166272	0.146286	0.141791	0.0851342	0.0866349	0.0401927	0.0396076		3118.4	0.100291	0.0866604	0.0729182	0.0673587	0.0700259	0.0555605	0.0418562	0.0353511	0.0377462	0.0280827		2819.2	0.0754264	0.0839204	0.0604486	0.0621976	0.0192566	0.0196141	-0.00632971	0
3180.81	0.179279	0.178768	0.17446	0.172202	0.163252	0.166272	0.145429	0.141791	0.0839996	0.0866349	0.0393752	0.0396076		3120	0.100181	0.0865748	0.0731326	0.0672922	0.0706602	0.0555056	0.0421609	0.0353162	0.0376098	0.028055		2820.8	0.0743612	0.08391	0.0601056	0.0621899	0.0186274	0.0196117	-0.00698215	0
3182.41	0.178296	0.178768	0.17457	0.172202	0.162711	0.166272	0.143931	0.141791	0.0835874	0.0866349	0.0390524	0.0396076		3121.6	0.100024	0.0864892	0.0726478	0.0672257	0.0708883	0.0554508	0.0420726	0.0352813	0.0379212	0.0280272		2822.4	0.0744875	0.0838997	0.0608833	0.0621823	0.0190504	0.0196093	-0.00569495	0
														2824	0.216592	0.218013										2824	0.0754094	0.0838893	0.0615886	0.0621746	0.0188154	0.0196068	-0.00566396	0
														2825.6	0.216332	0.217986										2825.6	0.0756623	0.083879	0.0625414	0.0621669	0.0183665	0.0196044	-0.00495259	0
														2827.2	0.215459	0.217959										2827.2	0.0772243	0.0838686	0.0631111	0.0621592	0.0197034	0.019602	-0.00393812	0
														2828.8	0.215404	0.217933										2828.8	0.077233	0.0838582	0.0624406	0.0621515	0.0196607	0.0195996	-0.00388963	0
														2830.4	0.21618	0.217906										2830.4	0.0779599	0.0838479	0.0629011	0.0621439	0.0198937	0.0195972	-0.00496356	0
														2832	0.215952	0.217879										2832	0.078579	0.0838375	0.062142	0.0621362	0.0196475	0.0195947	-0.0045132	0
														2833.6	0.217139	0.217852										2833.6	0.0784028	0.0838272	0.0614301	0.0621285	0.0196546	0.0195923	-0.0045831	0
														2835.2	0.216833	0.217825										2835.2	0.0789515	0.0838168	0.0610545	0.0621209	0.0197449	0.0195899	-0.00507129	0
														2836.8	0.216081	0.217798										2836.8	0.0781629	0.0838065	0.0610764	0.0621132	0.0188753	0.0195875	-0.00396672	0
														2838.4	0.216672	0.217771										2838.4	0.0774819	0.0837961	0.0605558	0.0621055	0.01783	0.019585	-0.00469397	0
														2840	0.216427	0.217744										2840	0.0768212	0.0837858	0.0607877	0.0620979	0.0171403	0.0195826	-0.00438113	0
														2841.6	0.216091	0.217717										2841.6	0.0763736	0.0837754	0.0608753	0.0620902	0.0173792	0.0195802	-0.00337827	0
														2843.2	0.216626	0.21769										2843.2	0.0765153	0.0837651	0.0607376	0.0620825	0.0164107	0.0195778	-0.00321071	0
														2844.8	0.216753	0.217664										2844.8	0.0773971	0.0837548	0.0604057	0.0620748	0.0169233	0.0195754	-0.00338005	0
														2846.4	0.21706	0.217637										2846.4	0.0784316	0.0837444	0.0599064	0.0620672	0.0174067	0.019573	-0.00352977	0
														2848	0.216468	0.21761										2848	0.0774701	0.0837341	0.0598102	0.0620595	0.0177258	0.0195705	-0.00434652	0
														2849.6	0.21519	0.217583										2849.6	0.0773052	0.0837237	0.0598947	0.0620518	0.0166277	0.0195681	-0.00603456	0
														2851.2	0.214013	0.217556										2851.2	0.0773019	0.0837134	0.0598253	0.0620442	0.0171685	0.0195657	-0.00638928	0
														2852.8	0.213577	0.217529										2852.8	0.0766671	0.0837031	0.0598259	0.0620365	0.0162494	0.0195633	-0.00694488	0
														2854.4	0.213155	0.217502										2854.4	0.0769856	0.0836927	0.0593518	0.0620289	0.0159168	0.0195609	-0.00766685	0
														2856	0.214106	0.217475										2856	0.077913	0.0836824	0.0596421	0.0620212	0.0172202	0.0195585	-0.00749195	0
														2857.6	0.214609	0.217449										2857.6	0.077895	0.083672	0.0600631	0.0620135	0.0180197	0.019556	-0.00640272	0
														2859.2	0.213763	0.217422										2859.2	0.078384	0.0836617	0.0594728	0.0620059	0.0190346	0.0195536	-0.00605986	0
														2860.8	0.215343	0.217395										2860.8	0.0772264	0.0836514	0.0594763	0.0619982	0.0191408	0.0195512	-0.00624658	0
														2862.4	0.216937	0.217368										2862.4	0.0768738	0.083641	0.0592958	0.0619906	0.0199296	0.0195488	-0.00713215	0
														2864	0.217317	0.217341										2864	0.0765602	0.0836307	0.0591097	0.0619829	0.0211112	0.0195464	-0.0069161	0
														2865.6	0.218652	0.217314										2865.6	0.0764672	0.0836204	0.0595303	0.0619753	0.0218516	0.019544	-0.0057246	0
														2867.2	0.218225	0.217288										2867.2	0.0757931	0.0836101	0.0595315	0.0619676	0.0208616	0.0195416	-0.00499258	0
														2868.8	0.218703	0.217261										2868.8	0.0753809	0.0835997	0.0599334	0.06196	0.020462	0.0195392	-0.00363911	0
														2870.4	0.220036	0.217234										2870.4	0.0751063	0.0835894	0.0600033	0.0619523	0.0199647	0.0195367	-0.0031744	0
														2872	0.220709	0.217207										2872	0.0751584	0.0835791	0.0606382	0.0619447	0.0195894	0.0195343	-0.0022189	0
														2873.6	0.220905	0.21718										2873.6	0.0754426	0.0835688	0.0613385	0.061937	0.0197895	0.0195319	-0.00160914	0
														2875.2	0.221614	0.217153										2875.2	0.076172	0.0835585	0.0606126	0.0619294	0.0193953	0.0195295	-0.0016379	0
														2876.8	0.222028	0.217127										2876.8	0.0776203	0.0835481	0.0614154	0.0619217	0.0204239	0.0195271	-0.00209046	0
														2878.4	0.221963	0.2171										2878.4	0.0776551	0.0835378	0.0614293	0.0619141	0.0205696	0.0195247	-0.00286081	0
														2880	0.221105	0.217073										2880	0.0769156	0.0835275	0.0608275	0.0619064	0.019675	0.0195223	-0.00460409	0
														2881.6	0.220521	0.217046										2881.6	0.0777354	0.0835172	0.0613947	0.0618988	0.0197058	0.0195198	-0.00450776	0
														2883.2	0.219827	0.217019										2883.2	0.0784627	0.0835069	0.0617428	0.0618911	0.0194017	0.0195174	-0.00391936	0
														2884.8	0.21869	0.216993										2884.8	0.0782155	0.0834966	0.0613267	0.0618835	0.0185579	0.019515	-0.00406057	0
														2886.4	0.21948	0.216966										2886.4	0.0789183	0.0834862	0.0607778	0.0618758	0.0190955	0.0195126	-0.00351949	0
														2888	0.218838	0.216939										2888	0.0795517	0.0834759	0.0621751	0.0618682	0.0205366	0.0195102	-0.00225743	0
														2889.6	0.21824	0.216912										2889.6	0.0788702	0.0834656	0.0618957	0.0618606	0.0194422	0.0195078	-0.00247265	0
														2891.2	0.217148	0.216885										2891.2	0.0781551	0.0834553	0.0618461	0.0618529	0.0185913	0.0195054	-0.00313626	0
														2892.8	0.217776	0.216859										2892.8	0.0769313	0.083445	0.0622673	0.0618453	0.0189627	0.019503	-0.00374646	0
														2894.4	0.216575	0.216832										2894.4	0.0774788	0.0834347	0.0620977	0.0618377	0.0201846	0.0195006	-0.00370707	0
														2896	0.214997	0.216805										2896	0.0775419	0.0834244	0.0625019	0.06183	0.0202499	0.0194982	-0.00321627	0
														2897.6	0.214801	0.216778										2897.6	0.0782962	0.0834141	0.0621696	0.0618224	0.0194413	0.0194958	-0.00219155	0
														2899.2	0.214766	0.216752										2899.2	0.0792826	0.0834038	0.0616778	0.0618147	0.0185009	0.0194933	-0.00225778	0
														2900.8	0.214892	0.216725										2900.8	0.0787331	0.0833935	0.0605162	0.0618071	0.0176455	0.0194909	-0.00255232	0
														2902.4	0.215777	0.216698										2902.4	0.0779318	0.0833832	0.0602574	0.0617995	0.0172882	0.0194885	-0.00300017	0
														2904	0.216007	0.216671										2904	0.0781676	0.0833729	0.0598507	0.0617918	0.0175013	0.0194861	-0.00294099	0
														2905.6	0.216092	0.216644										2905.6	0.0791095	0.0833626	0.0599375	0.0617842	0.0189618	0.0194837	-0.00196461	0
														2907.2	0.217033	0.216618										2907.2	0.0791772	0.0833523	0.0589404	0.0617766	0.0194413	0.0194813	-0.0018531	0
														2908.8	0.218494	0.216591										2908.8	0.0785609	0.083342	0.0587124	0.061769	0.0198055	0.0194789	-0.00255155	0
														2910.4	0.218862	0.216564										2910.4	0.077607	0.0833317	0.0575852	0.0617613	0.0193271	0.0194765	-0.00333342	0
														2912	0.219844	0.216537										2912	0.0770458	0.0833214	0.056829	0.0617537	0.0190879	0.0194741	-0.00414807	0
														2913.6	0.220454	0.216511										2913.6	0.0777311	0.0833112	0.0578855	0.0617461	0.0197685	0.0194717	-0.00406632	0
														2915.2	0.21994	0.216484										2915.2	0.0778912	0.0833009	0.0572839	0.0617384	0.0186214	0.0194693	-0.00495587	0
														2916.8	0.219691	0.216457										2916.8	0.0771762	0.0832906	0.0569418	0.0617308	0.0181337	0.0194669	-0.00587482	0
														2918.4	0.220109	0.216431										2918.4	0.0771857	0.0832803	0.0570215	0.0617232	0.0177791	0.0194645	-0.00688537	0
														2920	0.219982	0.216404										2920	0.0771296	0.08327	0.0579011	0.0617156	0.0186648	0.0194621	-0.00703605	0
														2921.6	0.220084	0.216377										2921.6	0.0771667	0.0832597	0.0577569	0.0617079	0.0170308	0.0194597	-0.00746246	0
														2923.2	0.22066	0.21635										2923.2	0.0768299	0.0832494	0.0591094	0.0617003	0.0170316	0.0194573	-0.00693599	0
														2924.8	0.220238	0.216324										2924.8	0.0777728	0.0832392	0.0608238	0.0616927	0.0184354	0.0194549	-0.00697779	0
														2926.4	0.219712	0.216297										2926.4	0.0783382	0.0832289	0.0606215	0.0616851	0.0179994	0.0194525	-0.00697902	0
														2928	0.218674	0.21627										2928	0.078492	0.0832186	0.060886	0.0616775	0.0172083	0.0194501	-0.0074738	0
														2929.6	0.218853	0.216244										2929.6	0.0798606	0.0832083	0.0615403	0.0616699	0.0175681	0.0194477	-0.00644187	0
														2931.2	0.218419	0.216217										2931.2	0.0806504	0.083198	0.0618453	0.0616622	0.0180502	0.0194453	-0.00686508	0
														2932.8	0.218185	0.21619										2932.8	0.0798558	0.0831878	0.0611671	0.0616546	0.0171918	0.0194429	-0.00665537	0
														2934.4	0.217898	0.216163										2934.4	0.0802164	0.0831775	0.0611404	0.061647	0.0172878	0.0194405	-0.00626365	0
														2936	0.216893	0.216137										2936	0.0804984	0.0831672	0.060349	0.0616394	0.0171124	0.0194381	-0.0057144	0
														2937.6	0.215697	0.21611										2937.6	0.0800472	0.083157	0.0599791	0.0616318	0.0166925	0.0194357	-0.00575157	0
														2939.2	0.215155	0.216083										2939.2	0.0790795	0.0831467	0.0595799	0.0616242	0.0165406	0.0194333	-0.00525071	0
														2940.8	0.215648	0.216057										2940.8	0.0778632	0.0831364	0.059488	0.0616166	0.0164931	0.0194309	-0.00604199	0
														2942.4	0.215737	0.21603										2942.4	0.0761196	0.0831262	0.0593529	0.061609	0.0160913	0.0194285	-0.00651579	0
														2944	0.215699	0.216003										2944	0.0751379	0.0831159	0.0583182	0.0616013	0.0158759	0.0194261	-0.00755397	0
														2945.6	0.214628	0.215977										2945.6	0.074625	0.0831056	0.0582737	0.0615937	0.0165605	0.0194237	-0.00728948	0
														2947.2	0.21393	0.21595										2947.2	0.0740016	0.0830954	0.0580568	0.0615861	0.0167226	0.0194213	-0.00745317	0
														2948.8	0.214561	0.215923										2948.8	0.072372	0.0830851	0.0578853	0.0615785	0.0169121	0.0194189	-0.00847775	0
														2950.4	0.215409	0.215897										2950.4	0.0722784	0.0830748	0.0573389	0.0615709	0.0173036	0.0194165	-0.00858204	0
														2952	0.216169	0.21587										2952	0.0717581	0.0830646	0.0579715	0.0615633	0.0183785	0.0194141	-0.0075765	0
														2953.6	0.21736	0.215843										2953.6	0.0720497	0.0830543	0.058051	0.0615557	0.0189281	0.0194117	-0.00697184	0
														2955.2	0.218888	0.215817										2955.2	0.0713865	0.0830441	0.0584517	0.0615481	0.0199078	0.0194093	-0.00728174	0
														2956.8	0.218533	0.21579										2956.8	0.0720211	0.0830338	0.0578985	0.0615405	0.0204907	0.0194069	-0.00721346	0
														2958.4	0.21898	0.215763										2958.4	0.0723016	0.0830236	0.0566899	0.0615329	0.0210149	0.0194045	-0.00660028	0
														2960	0.219138	0.215737										2960	0.0737153	0.0830133	0.057831	0.0615253	0.0224388	0.0194021	-0.00549487	0
														2961.6	0.219325	0.21571										2961.6	0.0748085	0.0830031	0.0581132	0.0615177	0.0241779	0.0193997	-0.0039062	0
														2963.2	0.219693	0.215683										2963.2	0.0763743	0.0829928	0.0579328	0.0615101	0.0245978	0.0193973	-0.00425916	0
														2964.8	0.219882	0.215657										2964.8	0.0770036	0.0829826	0.0580711	0.0615025	0.0234635	0.0193949	-0.00321173	0
														2966.4	0.218986	0.21563										2966.4	0.0779773	0.0829723	0.0579822	0.0614949	0.0233112	0.0193925	-0.00243349	0
														2968	0.218318	0.215604										2968	0.0779895	0.0829621	0.0578439	0.0614873	0.0238426	0.0193901	-0.00273292	0
														2969.6	0.217815	0.215577										2969.6	0.0778677	0.0829518	0.0583503	0.0614797	0.0239335	0.0193877	-0.00244982	0
														2971.2	0.217873	0.21555										2971.2	0.078396	0.0829416	0.058813	0.0614722	0.0246064	0.0193853	-0.00130923	0
														2972.8	0.21892	0.215524										2972.8	0.0780554	0.0829313	0.0589941	0.0614646	0.0238982	0.0193829	-0.00227092	0
														2974.4	0.218679	0.215497										2974.4	0.0782401	0.0829211	0.059554	0.061457	0.0232969	0.0193805	-0.00204278	0
														2976	0.218202	0.21547										2976	0.0785981	0.0829108	0.059743	0.0614494	0.0237531	0.0193781	-0.0018292	0
														2977.6	0.217674	0.215444										2977.6	0.0791501	0.0829006	0.0603841	0.0614418	0.0238014	0.0193758	-0.00256409	0
														2979.2	0.217573	0.215417										2979.2	0.0789616	0.0828904	0.0612769	0.0614342	0.0225735	0.0193734	-0.00371869	0
														2980.8	0.217977	0.215391										2980.8	0.0784689	0.0828801	0.060581	0.0614266	0.0214041	0.019371	-0.00585418	0
														2982.4	0.217041	0.215364										2982.4	0.078079	0.0828699	0.0604	0.061419	0.0205834	0.0193686	-0.00594974	0
														2984	0.216185	0.215337										2984	0.0779626	0.0828597	0.0607117	0.0614114	0.0200364	0.0193662	-0.00647365	0
														2985.6	0.215977	0.215311										2985.6	0.077852	0.0828494	0.0606033	0.0614039	0.0195769	0.0193638	-0.0072076	0
														2987.2	0.215492	0.215284										2987.2	0.0774792	0.0828392	0.0605297	0.0613963	0.0189956	0.0193614	-0.00776009	0
														2988.8	0.214777	0.215258										2988.8	0.0774387	0.082829	0.0606477	0.0613887	0.0192424	0.019359	-0.00698591	0
														2990.4	0.215426	0.215231										2990.4	0.076627	0.0828187	0.0603124	0.0613811	0.0186565	0.0193566	-0.0067356	0
														2992	0.21473	0.215204										2992	0.0761066	0.0828085	0.0600871	0.0613735	0.0181202	0.0193542	-0.0064478	0
														2993.6	0.214251	0.215178										2993.6	0.0754906	0.0827983	0.0596314	0.061366	0.0188368	0.0193518	-0.005811	0
														2995.2	0.214073	0.215151										2995.2	0.0757399	0.0827881	0.0590463	0.0613584	0.0181277	0.0193494	-0.00593982	0
														2996.8	0.214123	0.215125										2996.8	0.075016	0.0827778	0.0592958	0.0613508	0.0179997	0.0193471	-0.00537809	0
														2998.4	0.213558	0.215098										2998.4	0.0747113	0.0827676	0.0593565	0.0613432	0.0181651	0.0193447	-0.00485039	0
														3000	0.214226	0.215072										3000	0.0744379	0.0827574	0.0594646	0.0613356	0.0184472	0.0193423	-0.00483031	0
														3001.6	0.214243	0.215045										3001.6	0.07488	0.0827472	0.0596582	0.0613281	0.0179485	0.0193399	-0.00419632	0
														3003.2	0.214371	0.215019										3003.2	0.0749575	0.082737	0.0597839	0.0613205	0.017812	0.0193375	-0.00389342	0
														3004.8	0.214584	0.214992										3004.8	0.0746977	0.0827267	0.0597401	0.0613129	0.0174697	0.0193351	-0.00393358	0
														3006.4	0.214528	0.214965										3006.4	0.0752052	0.0827165	0.0600755	0.0613054	0.0176714	0.0193327	-0.00327162	0
														3008	0.215129	0.214939										3008	0.0757289	0.0827063	0.0601519	0.0612978	0.0184194	0.0193303	-0.0034255	0
														3009.6	0.215068	0.214912										3009.6	0.0760206	0.0826961	0.0590176	0.0612902	0.0173017	0.0193279	-0.00488585	0
														3011.2	0.214685	0.214886										3011.2	0.0762942	0.0826859	0.0590352	0.0612827	0.0168627	0.0193256	-0.0050952	0
														3012.8	0.214139	0.214859										3012.8	0.0766285	0.0826757	0.0586694	0.0612751	0.0176279	0.0193232	-0.00579903	0
														3014.4	0.214084	0.214833										3014.4	0.075918	0.0826655	0.0586824	0.0612675	0.0179786	0.0193208	-0.00608479	0
														3016	0.214049	0.214806										3016	0.0766582	0.0826553	0.0595299	0.06126	0.0189844	0.0193184	-0.00703876	0
														3017.6	0.215018	0.21478										3017.6	0.0757213	0.082645	0.0598785	0.0612524	0.0186825	0.019316	-0.00838616	0
														3019.2	0.215868	0.214753										3019.2	0.0747401	0.0826348	0.0601406	0.0612448	0.019111	0.0193136	-0.00828718	0
														3020.8	0.216572	0.214727										3020.8	0.0749407	0.0826246	0.0601269	0.0612373	0.019243	0.0193112	-0.00883327	0
														3022.4	0.216754	0.2147										3022.4	0.0747376	0.0826144	0.0594607	0.0612297	0.0194834	0.0193089	-0.00846079	0
														3024	0.216683	0.214674										3024	0.0741327	0.0826042	0.0598274	0.0612221	0.020231	0.0193065	-0.00893075	0
														3025.6	0.216748	0.214647										3025.6	0.0750782	0.082594	0.0610064	0.0612146	0.0213442	0.0193041	-0.00786827	0
														3027.2	0.217216	0.214621										3027.2	0.0750487	0.0825838	0.0614474	0.061207	0.0219212	0.0193017	-0.00812654	0
														3028.8	0.217721	0.214594										3028.8	0.0755044	0.0825736	0.0626678	0.0611995	0.021955	0.0192993	-0.00769073	0
														3030.4	0.218367	0.214568										3030.4	0.0765581	0.0825634	0.063724	0.0611919	0.0217648	0.0192969	-0.00600595	0
														3032	0.218569	0.214541										3032	0.0771417	0.0825532	0.0636992	0.0611843	0.0208544	0.0192946	-0.00503397	0
														3033.6	0.218817	0.214515										3033.6	0.0774823	0.0825431	0.0634232	0.0611768	0.0199151	0.0192922	-0.00430443	0
														3035.2	0.219338	0.214488										3035.2	0.0768506	0.0825329	0.0635318	0.0611692	0.0195003	0.0192898	-0.00345942	0
														3036.8	0.219502	0.214462										3036.8	0.0771938	0.0825227	0.0632241	0.0611617	0.0195123	0.0192874	-0.00257719	0
														3038.4	0.220113	0.214435										3038.4	0.0775728	0.0825125	0.0623516	0.0611541	0.018685	0.019285	-0.00226187	0
														3040	0.219449	0.214409										3040	0.077728	0.0825023	0.0617026	0.0611466	0.0182456	0.0192826	-0.00228283	0
														3041.6	0.218873	0.214382										3041.6	0.0776223	0.0824921	0.0597989	0.061139	0.0170171	0.0192803	-0.00262702	0
														3043.2	0.218453	0.214356										3043.2	0.077532	0.0824819	0.0603706	0.0611315	0.0175648	0.0192779	-0.00318615	0
														3044.8	0.217401	0.214329										3044.8	0.0765703	0.0824717	0.0597028	0.0611239	0.0172183	0.0192755	-0.00381256	0
														3046.4	0.217588	0.214303										3046.4	0.0759694	0.0824615	0.0592189	0.0611164	0.0176862	0.0192731	-0.00469343	0
														3048	0.217072	0.214276										3048	0.076345	0.0824514	0.0591301	0.0611088	0.0182045	0.0192707	-0.00587497	0
														3049.6	0.217285	0.21425										3049.6	0.0743938	0.0824412	0.0579159	0.0611013	0.0170265	0.0192684	-0.00659366	0
														3051.2	0.215833	0.214223										3051.2	0.0736036	0.082431	0.0572131	0.0610937	0.017781	0.019266	-0.00626875	0
														3052.8	0.215032	0.214197										3052.8	0.0740174	0.0824208	0.056992	0.0610862	0.0178618	0.0192636	-0.00658299	0
														3054.4	0.214329	0.21417										3054.4	0.0731427	0.0824106	0.0573289	0.0610786	0.0187467	0.0192612	-0.00574725	0
														3056	0.2152	0.214144										3056	0.0730163	0.0824005	0.0575426	0.0610711	0.0185234	0.0192589	-0.0065374	0
														3057.6	0.214508	0.214118										3057.6	0.0737165	0.0823903	0.0584706	0.0610636	0.0195518	0.0192565	-0.00643227	0
														3059.2	0.21402	0.214091										3059.2	0.0728969	0.0823801	0.058326	0.061056	0.0205703	0.0192541	-0.00716092	0
														3060.8	0.214807	0.214065										3060.8	0.0745245	0.0823699	0.0587372	0.0610485	0.0211532	0.0192517	-0.00619031	0
														3062.4	0.215799	0.214038										3062.4	0.0750745	0.0823598	0.0589854	0.0610409	0.0200665	0.0192493	-0.00583199	0
														3064	0.216177	0.214012										3064	0.0747835	0.0823496	0.058559	0.0610334	0.0194043	0.019247	-0.00625899	0
														3065.6	0.217233	0.213985										3065.6	0.0751982	0.0823394	0.0583425	0.0610259	0.0195981	0.0192446	-0.00691082	0
														3067.2	0.218561	0.213959										3067.2	0.0750986	0.0823293	0.0588234	0.0610183	0.0198937	0.0192422	-0.0066987	0
														3068.8	0.218673	0.213933										3068.8	0.0750179	0.0823191	0.0591491	0.0610108	0.0194517	0.0192398	-0.00709497	0
														3070.4	0.218293	0.213906										3070.4	0.0741364	0.0823089	0.0590595	0.0610033	0.0186892	0.0192374	-0.00770568	0
														3072	0.218074	0.21388										3072	0.0753324	0.0822988	0.0600017	0.0609957	0.0202852	0.0192351	-0.00712396	0
														3073.6	0.217856	0.213853										3073.6	0.0757889	0.0822886	0.0605496	0.0609882	0.0210609	0.0192327	-0.00724024	0
														3075.2	0.217752	0.213827										3075.2	0.074801	0.0822784	0.0617692	0.0609807	0.0212071	0.0192303	-0.00805784	0
														3076.8	0.215991	0.2138										3076.8	0.0741748	0.0822683	0.0613824	0.0609731	0.0201377	0.019228	-0.00799807	0
														3078.4	0.216639	0.213774										3078.4	0.0742031	0.0822581	0.0618869	0.0609656	0.0202485	0.0192256	-0.00806941	0
														3080	0.216524	0.213748										3080	0.073349	0.082248	0.061281	0.0609581	0.0201998	0.0192232	-0.00825128	0
														3081.6	0.215588	0.213721										3081.6	0.0727523	0.0822378	0.0603934	0.0609505	0.0198728	0.0192208	-0.00815527	0
														3083.2	0.214698	0.213695										3083.2	0.0729009	0.0822276	0.0605711	0.060943	0.0197049	0.0192185	-0.00885617	0
														3084.8	0.215199	0.213668										3084.8	0.0727999	0.0822175	0.0606389	0.0609355	0.0189936	0.0192161	-0.00826297	0
														3086.4	0.215035	0.213642										3086.4	0.0729713	0.0822073	0.0609709	0.060928	0.0196037	0.0192137	-0.00853947	0
														3088	0.214502	0.213616										3088	0.073114	0.0821972	0.060963	0.0609204	0.0193756	0.0192113	-0.00846304	0
														3089.6	0.21393	0.213589										3089.6	0.0737849	0.082187	0.061226	0.0609129	0.0205159	0.019209	-0.00782768	0
														3091.2	0.214036	0.213563										3091.2	0.0745567	0.0821769	0.0602513	0.0609054	0.0213426	0.0192066	-0.00725471	0
														3092.8	0.215398	0.213537										3092.8	0.0757201	0.0821667	0.0596482	0.0608979	0.0219404	0.0192042	-0.0072536	0
														3094.4	0.215808	0.21351										3094.4	0.0764849	0.0821566	0.058953	0.0608904	0.0208903	0.0192018	-0.00658005	0
														3096	0.215905	0.213484										3096	0.0761065	0.0821464	0.0570178	0.0608828	0.0214142	0.0191995	-0.00735193	0
														3097.6	0.216768	0.213457										3097.6	0.0778302	0.0821363	0.0566461	0.0608753	0.021266	0.0191971	-0.00668763	0
														3099.2	0.217943	0.213431										3099.2	0.0769073	0.0821261	0.0565044	0.0608678	0.0199404	0.0191947	-0.00617592	0
														3100.8	0.217214	0.213405										3100.8	0.0777751	0.082116	0.0569742	0.0608603	0.0195763	0.0191924	-0.00514167	0
														3102.4	0.217259	0.213378										3102.4	0.07796	0.0821059	0.0563242	0.0608528	0.0196261	0.01919	-0.00563383	0
														3104	0.2176	0.213352										3104	0.0790097	0.0820957	0.0565357	0.0608452	0.0207671	0.0191876	-0.00514804	0
														3105.6	0.217007	0.213326										3105.6	0.0786996	0.0820856	0.0567835	0.0608377	0.0191155	0.0191853	-0.0056758	0
														3107.2	0.216663	0.213299										3107.2	0.0772033	0.0820754	0.0565807	0.0608302	0.0164928	0.0191829	-0.00615851	0
														3108.8	0.216363	0.213273										3108.8	0.0771175	0.0820653	0.056276	0.0608227	0.0156366	0.0191805	-0.00568979	0
														3110.4	0.216319	0.213247										3110.4	0.0772949	0.0820552	0.0570174	0.0608152	0.015301	0.0191782	-0.00539681	0
														3112	0.215897	0.21322										3112	0.0753216	0.082045	0.0560811	0.0608077	0.0150686	0.0191758	-0.00543287	0
														3113.6	0.21575	0.213194										3113.6	0.0760447	0.0820349	0.0563714	0.0608002	0.0156461	0.0191734	-0.00532136	0
														3115.2	0.215991	0.213168										3115.2	0.0753026	0.0820248	0.0574869	0.0607927	0.0162087	0.019171	-0.00550103	0
														3116.8	0.215524	0.213141										3116.8	0.0743972	0.0820146	0.057923	0.0607852	0.0169721	0.0191687	-0.00475909	0
														3118.4	0.215593	0.213115										3118.4	0.0733769	0.0820045	0.0582605	0.0607777	0.0169507	0.0191663	-0.00566414	0
														3120	0.21608	0.213089										3120	0.0736778	0.0819944	0.0590704	0.0607702	0.0169224	0.0191639	-0.00528447	0
														3121.6	0.217088	0.213062										3121.6	0.0739926	0.0819843	0.0595613	0.0607627	0.0179603	0.0191616	-0.00529766	0
														3123.2	0.216987	0.213036										3123.2	0.0740463	0.0819741	0.0596842	0.0607552	0.0190184	0.0191592	-0.00552649	0
														3124.8	0.216894	0.21301										3124.8	0.0739391	0.081964	0.0599262	0.0607476	0.0194999	0.0191568	-0.00554241	0
														3126.4	0.216899	0.212983										3126.4	0.074818	0.0819539	0.060264	0.0607401	0.0194486	0.0191545	-0.00517499	0
														3128	0.217149	0.212957										3128	0.0740028	0.0819438	0.0598356	0.0607326	0.0201615	0.0191521	-0.00610743	0
														3129.6	0.218151	0.212931										3129.6	0.0744292	0.0819337	0.0599007	0.0607251	0.0196856	0.0191498	-0.00610886	0
														3131.2	0.218647	0.212905										3131.2	0.0729736	0.0819235	0.0592844	0.0607176	0.0185839	0.0191474	-0.00757869	0
														3132.8	0.21834	0.212878										3132.8	0.0736733	0.0819134	0.0588317	0.0607101	0.0186078	0.019145	-0.00801146	0
														3134.4	0.218526	0.212852										3134.4	0.0731677	0.0819033	0.058089	0.0607026	0.0180473	0.0191427	-0.00931257	0
														3136	0.218278	0.212826										3136	0.0734881	0.0818932	0.0577195	0.0606952	0.0179045	0.0191403	-0.00919556	0
														3137.6	0.217822	0.212799										3137.6	0.0733271	0.0818831	0.0570072	0.0606877	0.0157822	0.0191379	-0.00989821	0
														3139.2	0.216608	0.212773										3139.2	0.0713521	0.081873	0.0562538	0.0606802	0.0148559	0.0191356	-0.00937173	0
														3140.8	0.216653	0.212747										3140.8	0.0717282	0.0818629	0.0555055	0.0606727	0.0151653	0.0191332	-0.0088871	0
														3142.4	0.21513	0.212721										3142.4	0.0709244	0.0818528	0.0551056	0.0606652	0.0155936	0.0191308	-0.00875753	0
														3144	0.215096	0.212694										3144	0.0703689	0.0818426	0.0546463	0.0606577	0.016192	0.0191285	-0.00810697	0
														3145.6	0.214587	0.212668										3145.6	0.071258	0.0818325	0.0552565	0.0606502	0.0170656	0.0191261	-0.00772306	0
														3147.2	0.214223	0.212642										3147.2	0.0707621	0.0818224	0.0559045	0.0606427	0.0175813	0.0191237	-0.00680214	0
														3148.8	0.214689	0.212616										3148.8	0.0707646	0.0818123	0.0562864	0.0606352	0.0182481	0.0191214	-0.00598761	0
														3150.4	0.215926	0.212589										3150.4	0.0704785	0.0818022	0.0558983	0.0606277	0.0177215	0.019119	-0.00605395	0
														3152	0.216977	0.212563										3152	0.0714541	0.0817921	0.0571492	0.0606202	0.0182567	0.0191167	-0.00515433	0
														3153.6	0.216241	0.212537										3153.6	0.0713668	0.081782	0.0581593	0.0606127	0.0192847	0.0191143	-0.0042981	0
														3155.2	0.215269	0.212511										3155.2	0.0713527	0.0817719	0.0584758	0.0606053	0.0202487	0.0191119	-0.0035594	0
														3156.8	0.215155	0.212484										3156.8	0.071654	0.0817618	0.0582149	0.0605978	0.0196935	0.0191096	-0.00312935	0
														3158.4	0.214744	0.212458										3158.4	0.0725829	0.0817517	0.0586207	0.0605903	0.0206746	0.0191072	-0.00288863	0
														3160	0.215705	0.212432										3160	0.0719218	0.0817416	0.05857	0.0605828	0.0204573	0.0191049	-0.00339678	0
														3161.6	0.215754	0.212406										3161.6	0.0726003	0.0817315	0.0579583	0.0605753	0.020012	0.0191025	-0.00356178	0
														3163.2	0.215806	0.212379										3163.2	0.0726048	0.0817214	0.0576201	0.0605679	0.0192482	0.0191001	-0.00380194	0
														3164.8	0.216117	0.212353										3164.8	0.0731361	0.0817114	0.0576616	0.0605604	0.0185698	0.0190978	-0.00387422	0
														3166.4	0.215862	0.212327										3166.4	0.0737438	0.0817013	0.0583391	0.0605529	0.0181841	0.0190954	-0.00383064	0
														3168	0.215873	0.212301										3168	0.0739142	0.0816912	0.0575786	0.0605454	0.0172602	0.0190931	-0.00480602	0
														3169.6	0.215576	0.212274										3169.6	0.0734099	0.0816811	0.0570789	0.0605379	0.0162053	0.0190907	-0.00495842	0
														3171.2	0.214755	0.212248										3171.2	0.0735822	0.081671	0.0572971	0.0605305	0.0160962	0.0190884	-0.00397231	0
														3172.8	0.214313	0.212222										3172.8	0.0743964	0.0816609	0.0568362	0.060523	0.0158597	0.019086	-0.00512773	0
														3174.4	0.213023	0.212196										3174.4	0.0747194	0.0816508	0.0574513	0.0605155	0.0159746	0.0190836	-0.00499049	0
														3176	0.212758	0.21217										3176	0.0756122	0.0816407	0.0581868	0.060508	0.015659	0.0190813	-0.00553655	0
														3177.6	0.212614	0.212143										3177.6	0.0749735	0.0816307	0.0581168	0.0605006	0.0160208	0.0190789	-0.00605634	0
														3179.2	0.212772	0.212117										3179.2	0.0748671	0.0816206	0.0580663	0.0604931	0.0169953	0.0190766	-0.00556793	0
														3180.8	0.21317	0.212091										3180.8	0.074461	0.0816105	0.0579244	0.0604856	0.0175234	0.0190742	-0.00654057	0
														3182.4	0.212159	0.212065										3182.4	0.0732687	0.0816004	0.0577144	0.0604782	0.0170425	0.0190719	-0.00717537	0
														3184	0.211678	0.212039										3184	0.0722199	0.0815903	0.0578724	0.0604707	0.0171811	0.0190695	-0.00759201	0
														3185.6	0.211459	0.212012										3185.6	0.0713282	0.0815803	0.0571535	0.0604632	0.0185143	0.0190672	-0.00804768	0
														3187.2	0.211825	0.211986										3187.2	0.0712961	0.0815702	0.0567427	0.0604558	0.0196518	0.0190648	-0.00814418	0
														3188.8	0.212145	0.21196										3188.8	0.0719847	0.0815601	0.0562975	0.0604483	0.0206786	0.0190624	-0.00721493	0
														3190.4	0.212138	0.211934										3190.4	0.0725694	0.08155	0.0560021	0.0604408	0.021193	0.0190601	-0.00679116	0
														3192	0.212852	0.211908										3192	0.0721726	0.08154	0.0557769	0.0604334	0.0212425	0.0190577	-0.00627204	0
														3193.6	0.213216	0.211882										3193.6	0.0725261	0.0815299	0.0554348	0.0604259	0.0223676	0.0190554	-0.00548761	0
														3195.2	0.213871	0.211855										3195.2	0.0718855	0.0815198	0.055397	0.0604184	0.0212433	0.019053	-0.00635207	0
														3196.8	0.214378	0.211829										3196.8	0.0725282	0.0815098	0.0560355	0.060411	0.0206961	0.0190507	-0.00720895	0
														3198.4	0.213652	0.211803										3198.4	0.0722093	0.0814997	0.0560981	0.0604035	0.0202439	0.0190483	-0.00671493	0
														3200	0.21374	0.211777										3200	0.0718008	0.0814896	0.055121	0.0603961	0.0193135	0.019046	-0.00711306	0
														3201.6	0.21348	0.211751										3201.6	0.0723728	0.0814796	0.0555671	0.0603886	0.0196259	0.0190436	-0.00679564	0
														3203.2	0.214144	0.211725										3203.2	0.072879	0.0814695	0.0566765	0.0603811	0.0191435	0.0190413	-0.00573692	0
														3204.8	0.213937	0.211699										3204.8	0.0733281	0.0814595	0.0568432	0.0603737	0.0183848	0.0190389	-0.0055078	0
														3206.4	0.213818	0.211672										3206.4	0.0743139	0.0814494	0.0587239	0.0603662	0.0186473	0.0190366	-0.00430602	0
														3208	0.213642	0.211646										3208	0.0746196	0.0814393	0.0584589	0.0603588	0.0188348	0.0190342	-0.00514509	0
														3209.6	0.213854	0.21162										3209.6	0.0741133	0.0814293	0.0588716	0.0603513	0.0188106	0.0190319	-0.0049956	0
														3211.2	0.213303	0.211594										3211.2	0.0735487	0.0814192	0.0593861	0.0603439	0.0179786	0.0190295	-0.00567452	0
														3212.8	0.213199	0.211568										3212.8	0.0726836	0.0814092	0.0597438	0.0603364	0.0172588	0.0190272	-0.00645797	0
														3214.4	0.212883	0.211542										3214.4	0.0724739	0.0813991	0.0601752	0.060329	0.0167568	0.0190248	-0.0067875	0
														3216	0.213921	0.211516										3216	0.0724759	0.0813891	0.0602648	0.0603215	0.0171324	0.0190225	-0.00697739	0
														3217.6	0.214531	0.211489										3217.6	0.0731586	0.081379	0.060022	0.0603141	0.0185521	0.0190201	-0.0064688	0
														3219.2	0.214177	0.211463										3219.2	0.0738262	0.081369	0.0605969	0.0603066	0.018416	0.0190178	-0.00624284	0
														3220.8	0.213784	0.211437										3220.8	0.0745705	0.0813589	0.0602727	0.0602992	0.0181566	0.0190154	-0.00472378	0
														3222.4	0.213964	0.211411										3222.4	0.0740742	0.0813489	0.0597153	0.0602917	0.0169876	0.0190131	-0.00503215	0
														3224	0.214439	0.211385										3224	0.0731731	0.0813388	0.0600176	0.0602843	0.0166555	0.0190107	-0.00492678	0
														3225.6	0.215372	0.211359										3225.6	0.0733716	0.0813288	0.0600224	0.0602768	0.0166401	0.0190084	-0.00511021	0
														3227.2	0.215211	0.211333										3227.2	0.0725341	0.0813187	0.0595875	0.0602694	0.0145995	0.019006	-0.00691233	0
														3228.8	0.214003	0.211307										3228.8	0.0730164	0.0813087	0.05927	0.0602619	0.0149776	0.0190037	-0.00643684	0
														3230.4	0.213197	0.211281										3230.4	0.0718559	0.0812987	0.0584902	0.0602545	0.0148863	0.0190013	-0.00596078	0
														3232	0.21331	0.211255										3232	0.0716482	0.0812886	0.0588859	0.0602471	0.0149774	0.018999	-0.00642242	0
														3233.6	0.214017	0.211228										3233.6	0.0721551	0.0812786	0.0593411	0.0602396	0.0161933	0.0189966	-0.00534661	0
														3235.2	0.215011	0.211202										3235.2	0.0721836	0.0812685	0.0592245	0.0602322	0.0158548	0.0189943	-0.00349351	0
														3236.8	0.214057	0.211176										3236.8	0.0729214	0.0812585	0.0588896	0.0602247	0.01614	0.018992	-0.00302923	0
														3238.4	0.21404	0.21115										3238.4	0.0739226	0.0812485	0.0590981	0.0602173	0.0168866	0.0189896	-0.00305352	0
														3240	0.213166	0.211124										3240	0.0746915	0.0812384	0.05814	0.0602099	0.0176084	0.0189873	-0.00381757	0
														3241.6	0.212862	0.211098										3241.6	0.0744369	0.0812284	0.0588814	0.0602024	0.0174333	0.0189849	-0.00370636	0
														3243.2	0.212745	0.211072										3243.2	0.0743759	0.0812184	0.05907	0.060195	0.0176047	0.0189826	-0.00456198	0
														3244.8	0.214017	0.211046										3244.8	0.0750154	0.0812083	0.0593607	0.0601876	0.018259	0.0189802	-0.00518092	0
														3246.4	0.213962	0.21102										3246.4	0.0760186	0.0811983	0.0599429	0.0601801	0.0192615	0.0189779	-0.00512822	0
														3248	0.214256	0.210994										3248	0.076655	0.0811883	0.0599443	0.0601727	0.019925	0.0189755	-0.00438143	0
														3249.6	0.213858	0.210968										3249.6	0.0766856	0.0811782	0.0592466	0.0601653	0.0195231	0.0189732	-0.00510628	0
														3251.2	0.214729	0.210942										3251.2	0.0771159	0.0811682	0.0594258	0.0601578	0.0192711	0.0189709	-0.00590702	0
														3252.8	0.214393	0.210916										3252.8	0.077714	0.0811582	0.0593688	0.0601504	0.0195976	0.0189685	-0.00588655	0
														3254.4	0.214589	0.21089										3254.4	0.0761915	0.0811482	0.0587942	0.060143	0.0195184	0.0189662	-0.00779322	0
														3256	0.214959	0.210864										3256	0.0752108	0.0811382	0.0582411	0.0601356	0.019096	0.0189638	-0.00877559	0
														3257.6	0.213482	0.210837										3257.6	0.0740612	0.0811281	0.057888	0.0601281	0.0192723	0.0189615	-0.00905212	0
														3259.2	0.212817	0.210811										3259.2	0.0730122	0.0811181	0.0571774	0.0601207	0.0179233	0.0189591	-0.0105798	0
														3260.8	0.211444	0.210785										3260.8	0.0730911	0.0811081	0.0565823	0.0601133	0.0187304	0.0189568	-0.00970009	0
														3262.4	0.211619	0.210759										3262.4	0.0725072	0.0810981	0.0570368	0.0601059	0.018394	0.0189545	-0.00929788	0
														3264	0.211931	0.210733										3264	0.0729769	0.0810881	0.0576761	0.0600984	0.018138	0.0189521	-0.00863425	0
														3265.6	0.211984	0.210707										3265.6	0.0721558	0.0810781	0.0566236	0.060091	0.0176389	0.0189498	-0.00827737	0
														3267.2	0.210948	0.210681										3267.2	0.0725403	0.0810681	0.0571074	0.0600836	0.0173055	0.0189474	-0.00770916	0
														3268.8	0.21036	0.210655										3268.8	0.0725274	0.081058	0.0570392	0.0600762	0.0168413	0.0189451	-0.0083702	0
														3270.4	0.209855	0.210629										3270.4	0.0725579	0.081048	0.0578248	0.0600687	0.0163324	0.0189428	-0.00834213	0
														3272	0.209176	0.210603										3272	0.0715915	0.081038	0.0575515	0.0600613	0.0164117	0.0189404	-0.00856473	0
														3273.6	0.209519	0.210577										3273.6	0.070402	0.081028	0.0578592	0.0600539	0.0162161	0.0189381	-0.00937877	0
														3275.2	0.210586	0.210551										3275.2	0.0710796	0.081018	0.0590687	0.0600465	0.0169742	0.0189357	-0.00925348	0
														3276.8	0.211939	0.210525										3276.8	0.0703718	0.081008	0.0599864	0.0600391	0.0173029	0.0189334	-0.00897287	0
														3278.4	0.212554	0.210499										3278.4	0.0699886	0.080998	0.0598444	0.0600317	0.0168024	0.0189311	-0.00824688	0
														3280	0.213347	0.210473										3280	0.0708074	0.080988	0.0597129	0.0600243	0.0168536	0.0189287	-0.00736113	0
														3281.6	0.214199	0.210447										3281.6	0.0711233	0.080978	0.0599844	0.0600168	0.0173569	0.0189264	-0.00799595	0
														3283.2	0.215062	0.210421										3283.2	0.072123	0.080968	0.0608431	0.0600094	0.0185229	0.0189241	-0.0075879	0
														3284.8	0.214759	0.210395										3284.8	0.0728385	0.080958	0.0613991	0.060002	0.0197173	0.0189217	-0.00638945	0
														3286.4	0.215284	0.210369										3286.4	0.0718023	0.080948	0.0607018	0.0599946	0.0200774	0.0189194	-0.00651624	0
														3288	0.215268	0.210343										3288	0.0713319	0.080938	0.0607584	0.0599872	0.0207902	0.018917	-0.00600509	0
														3289.6	0.214311	0.210317										3289.6	0.0710518	0.080928	0.0608487	0.0599798	0.0218249	0.0189147	-0.00537772	0
														3291.2	0.215689	0.210291										3291.2	0.0723457	0.080918	0.0609194	0.0599724	0.022394	0.0189124	-0.00449734	0
														3292.8	0.21541	0.210265										3292.8	0.072579	0.080908	0.0610727	0.059965	0.0230894	0.01891	-0.00324968	0
														3294.4	0.215409	0.210239										3294.4	0.0735509	0.080898	0.0622852	0.0599576	0.0233828	0.0189077	-0.00224063	0
														3296	0.215354	0.210213										3296	0.0738858	0.080888	0.0625564	0.0599502	0.0234192	0.0189054	-0.00274656	0
														3297.6	0.215372	0.210188										3297.6	0.0731409	0.080878	0.061995	0.0599428	0.023221	0.018903	-0.00376808	0
														3299.2	0.214383	0.210162										3299.2	0.0745081	0.0808681	0.0624681	0.0599354	0.0231149	0.0189007	-0.00399795	0
														3300.8	0.215207	0.210136										3300.8	0.0743044	0.0808581	0.0615981	0.059928	0.0217529	0.0188984	-0.00481771	0
														3302.4	0.214261	0.21011										3302.4	0.0741839	0.0808481	0.0612136	0.0599206	0.0206783	0.018896	-0.00545254	0
														3304	0.214597	0.210084										3304	0.0743579	0.0808381	0.0602824	0.0599132	0.0204479	0.0188937	-0.00583987	0
														3305.6	0.213694	0.210058										3305.6	0.0744443	0.0808281	0.0604944	0.0599058	0.0193367	0.0188914	-0.00682064	0
														3307.2	0.213848	0.210032										3307.2	0.0742602	0.0808181	0.0605824	0.0598984	0.0182794	0.018889	-0.00689425	0
														3308.8	0.213838	0.210006										3308.8	0.0720552	0.0808082	0.0587883	0.059891	0.0164454	0.0188867	-0.00866507	0
														3310.4	0.21321	0.20998										3310.4	0.07219	0.0807982	0.0579416	0.0598836	0.0162237	0.0188844	-0.00838075	0
														3312	0.212622	0.209954										3312	0.0727974	0.0807882	0.0579809	0.0598762	0.0165692	0.018882	-0.00818326	0
														3313.6	0.212676	0.209928										3313.6	0.0728255	0.0807782	0.0580989	0.0598688	0.0164953	0.0188797	-0.00879085	0
														3315.2	0.213129	0.209902										3315.2	0.0728123	0.0807682	0.0580828	0.0598614	0.0165652	0.0188774	-0.00914125	0
														3316.8	0.213091	0.209876										3316.8	0.0727874	0.0807583	0.0576028	0.059854	0.0173117	0.018875	-0.00934702	0
														3318.4	0.212446	0.20985										3318.4	0.0716088	0.0807483	0.0567219	0.0598466	0.0180308	0.0188727	-0.00960601	0
														3320	0.212691	0.209824										3320	0.0715528	0.0807383	0.0569588	0.0598392	0.019024	0.0188704	-0.00944213	0
														3321.6	0.212131	0.209799										3321.6	0.0723284	0.0807284	0.0572981	0.0598318	0.0199419	0.018868	-0.0084833	0
														3323.2	0.212064	0.209773										3323.2	0.0730652	0.0807184	0.0580717	0.0598244	0.0204841	0.0188657	-0.00802748	0
														3324.8	0.212826	0.209747										3324.8	0.0732661	0.0807084	0.0597517	0.059817	0.0211868	0.0188634	-0.00741427	0
														3326.4	0.212873	0.209721										3326.4	0.0733305	0.0806985	0.0601885	0.0598097	0.0222704	0.0188611	-0.00776711	0
														3328	0.212767	0.209695										3328	0.0729509	0.0806885	0.060412	0.0598023	0.0221406	0.0188587	-0.00893258	0
														3329.6	0.212971	0.209669										3329.6	0.073396	0.0806785	0.0601214	0.0597949	0.0217399	0.0188564	-0.00854004	0
														3331.2	0.212752	0.209643										3331.2	0.0734355	0.0806686	0.0597187	0.0597875	0.0205435	0.0188541	-0.0083573	0
														3332.8	0.212945	0.209617										3332.8	0.072811	0.0806586	0.0590952	0.0597801	0.0190604	0.0188517	-0.00834857	0
														3334.4	0.212213	0.209591										3334.4	0.0726382	0.0806486	0.0587264	0.0597727	0.0174623	0.0188494	-0.00901396	0
														3336	0.212065	0.209565										3336	0.0723228	0.0806387	0.0588781	0.0597654	0.0163703	0.0188471	-0.00948065	0
														3337.6	0.210259	0.20954										3337.6	0.0718845	0.0806287	0.0579294	0.059758	0.0145	0.0188448	-0.011544	0
														3339.2	0.210334	0.209514										3339.2	0.0708968	0.0806188	0.0578976	0.0597506	0.0139326	0.0188424	-0.0115167	0
														3340.8	0.208782	0.209488										3340.8	0.0702388	0.0806088	0.0578517	0.0597432	0.0132545	0.0188401	-0.0119338	0
														3342.4	0.207883	0.209462										3342.4	0.0704013	0.0805988	0.0585779	0.0597359	0.0137394	0.0188378	-0.0101228	0
														3344	0.208093	0.209436										3344	0.0703587	0.0805889	0.0589649	0.0597285	0.0126267	0.0188355	-0.0104746	0
														3345.6	0.208832	0.20941										3345.6	0.0696145	0.0805789	0.0585111	0.0597211	0.0123778	0.0188331	-0.011224	0
														3347.2	0.20934	0.209384										3347.2	0.0695777	0.080569	0.0586942	0.0597137	0.0124709	0.0188308	-0.0108997	0
														3348.8	0.209708	0.209359										3348.8	0.0699364	0.080559	0.0575177	0.0597063	0.0119088	0.0188285	-0.0112085	0
														3350.4	0.20952	0.209333										3350.4	0.0692764	0.0805491	0.05692	0.059699	0.0124545	0.0188261	-0.0108223	0
														3352	0.210063	0.209307										3352	0.0698113	0.0805392	0.0569743	0.0596916	0.0131249	0.0188238	-0.0102879	0
														3353.6	0.210394	0.209281										3353.6	0.0711174	0.0805292	0.0574071	0.0596842	0.0138045	0.0188215	-0.00851555	0
														3355.2	0.212265	0.209255										3355.2	0.0717856	0.0805193	0.058804	0.0596769	0.0143644	0.0188192	-0.00731209	0
														3356.8	0.213966	0.209229										3356.8	0.0719142	0.0805093	0.0589414	0.0596695	0.0147886	0.0188168	-0.00673767	0
														3358.4	0.21345	0.209203										3358.4	0.0710606	0.0804994	0.0578341	0.0596621	0.0156816	0.0188145	-0.00731044	0
														3360	0.214265	0.209178										3360	0.0703529	0.0804894	0.0575534	0.0596547	0.0148924	0.0188122	-0.00769788	0
														3361.6	0.215531	0.209152										3361.6	0.0710974	0.0804795	0.0572399	0.0596474	0.0142891	0.0188099	-0.00752002	0
														3363.2	0.216067	0.209126										3363.2	0.0699258	0.0804696	0.055797	0.05964	0.0139532	0.0188075	-0.00868609	0
														3364.8	0.216162	0.2091										3364.8	0.0702852	0.0804596	0.0557843	0.0596327	0.0135143	0.0188052	-0.00972164	0
														3366.4	0.216244	0.209074										3366.4	0.0699831	0.0804497	0.0548157	0.0596253	0.0127565	0.0188029	-0.0109906	0
														3368	0.215671	0.209048										3368	0.0707345	0.0804398	0.0553703	0.0596179	0.0137892	0.0188006	-0.0119653	0
														3369.6	0.21524	0.209023										3369.6	0.0721256	0.0804298	0.0554153	0.0596106	0.0146138	0.0187983	-0.0111019	0
														3371.2	0.216054	0.208997										3371.2	0.0722229	0.0804199	0.0561663	0.0596032	0.0155057	0.0187959	-0.00913971	0
														3372.8	0.214834	0.208971										3372.8	0.073324	0.0804099	0.0563866	0.0595958	0.0159792	0.0187936	-0.00875689	0
														3374.4	0.215282	0.208945										3374.4	0.0733602	0.0804	0.0561067	0.0595885	0.0160308	0.0187913	-0.00786428	0
														3376	0.215499	0.208919										3376	0.0731175	0.0803901	0.0558245	0.0595811	0.015579	0.018789	-0.00803158	0
														3377.6	0.21611	0.208894										3377.6	0.0730307	0.0803802	0.0548984	0.0595738	0.016543	0.0187867	-0.00748983	0
														3379.2	0.215671	0.208868										3379.2	0.0742266	0.0803702	0.0545725	0.0595664	0.0169751	0.0187843	-0.00681001	0
														3380.8	0.215637	0.208842										3380.8	0.0745689	0.0803603	0.0531062	0.0595591	0.0166245	0.018782	-0.00689474	0
														3382.4	0.214846	0.208816										3382.4	0.073924	0.0803504	0.0527269	0.0595517	0.0176168	0.0187797	-0.00638888	0
														3384	0.214844	0.20879										3384	0.0747248	0.0803405	0.0527334	0.0595443	0.0177811	0.0187774	-0.00507317	0
														3385.6	0.215258	0.208765										3385.6	0.0746628	0.0803305	0.0532132	0.059537	0.0177642	0.0187751	-0.0032826	0
														3387.2	0.215196	0.208739										3387.2	0.0748712	0.0803206	0.0545508	0.0595296	0.0184656	0.0187727	-0.00288173	0
														3388.8	0.214795	0.208713										3388.8	0.0744865	0.0803107	0.0538941	0.0595223	0.0189811	0.0187704	-0.00380405	0
														3390.4	0.215475	0.208687										3390.4	0.074049	0.0803008	0.0547391	0.0595149	0.0198978	0.0187681	-0.00407424	0
														3392	0.215441	0.208662										3392	0.0731619	0.0802909	0.0546228	0.0595076	0.0183131	0.0187658	-0.00568861	0
														3393.6	0.215164	0.208636										3393.6	0.0742247	0.080281	0.0558601	0.0595002	0.0196594	0.0187635	-0.00592186	0
														3395.2	0.214835	0.20861										3395.2	0.072081	0.080271	0.0553372	0.0594929	0.0195032	0.0187612	-0.00778372	0
														3396.8	0.214935	0.208584										3396.8	0.0711935	0.0802611	0.0557189	0.0594855	0.0188728	0.0187588	-0.00937658	0
														3398.4	0.21409	0.208559										3398.4	0.069935	0.0802512	0.0551715	0.0594782	0.0189077	0.0187565	-0.0110566	0
														3400	0.212774	0.208533										3400	0.0704025	0.0802413	0.0564732	0.0594708	0.0194334	0.0187542	-0.0120004	0
														3401.6	0.212589	0.208507										3401.6	0.0699197	0.0802314	0.056898	0.0594635	0.0192162	0.0187519	-0.0115347	0
														3403.2	0.212753	0.208481										3403.2	0.0692158	0.0802215	0.057125	0.0594562	0.0188125	0.0187496	-0.0118855	0
														3404.8	0.211718	0.208456										3404.8	0.0692502	0.0802116	0.0568674	0.0594488	0.0184283	0.0187473	-0.0122724	0
[truncated: 11 more rows]

## Sheet: FigS5B
Figure	S5B
[truncated: 9 more rows]

## Sheet: FigS12A
Figure	S12A
[truncated: 84 more rows]

[truncated: 12 more sheets: FigS12B, FigS13A, FigS13B, FigS14A, FigS14B and C, FigS14D, FigS15A, FigS15B, FigS15C and D, FigS18, FigS19A, FigS19B]
